# Supplementary material for: Brain-Derived Extracellular Vesicle microRNA Signatures Associated with In Utero and Postnatal Oxycodone Exposure
Source: Cells. 2019 Dec 19;9(1):21. doi: 10.3390/cells9010021 (PMC7016745; doi:10.3390/cells9010021)
Supplement: Supplementary file 1 [file cells-09-00021-s001.zip]

Archive with 7 entries (4 files):
- Supplemental information/
- Supplemental information/Supp Table S2. ClueGO gene-function mapping.xlsx
- __MACOSX/
- __MACOSX/Supplemental information/
- __MACOSX/Supplemental information/._Supp Table S2. ClueGO gene-function mapping.xlsx
- Supplemental information/Supp Table S1 IPA DEMR-gene_target mapping.xlsx
- __MACOSX/Supplemental information/._Supp Table S1 IPA DEMR-gene_target mapping.xlsx
