# Supplementary material for: Brain-Derived Extracellular Vesicle microRNA Signatures Associated with In Utero and Postnatal Oxycodone Exposure
Source: Cells. 2019 Dec 19;9(1):21. doi: 10.3390/cells9010021 (PMC7016745; doi:10.3390/cells9010021)
Supplement: Supplementary file 1 [file cells-09-00021-s001.zip › Supplemental information/Supp Table S2. ClueGO gene-function mapping.xlsx]

## Sheet: IUO vs Saline
GOID	GOTerm	Ontology Source	Term PValue	Term PValue Corrected with Benjamini-Hochberg	Group PValue	Group PValue Corrected with Benjamini-Hochberg	GOLevels	GOGroups	% Associated Genes	Nr. Genes	Associated Genes Found
GO:0001525	angiogenesis	GO_BiologicalProcess-EBI-UniProt-GOA_10.07.2018_00h00	2.1738e-06	1.35369e-05	2.1738e-06	4.34761e-06	[3, 4, 5, 6, 7, 8, 9, 10]	Group00	9.51613	59	[ACVR1, AKT3, APLN, CD34, CTGF, DLL1, E2F7, EDNRA, EPHA2, ERBB2, FAP, FGF1, FGF18, FGF2, FGFR1, GNA13, HARS, HIF1A, HMGA2, HMOX1, HS6ST1, IHH, JUN, KCNQ1, KRT7, MEOX2, MTDH, NAA15, NCL, NGFR, NRARP, PDCD6IP, PLK2, PML, PPP3CA, PRKACA, PTGS2, RHOA, ROCK1, RORA, RRAS, RSPO3, RTN4, S100A7, SIRT6, SLC12A6, SLC26A1, SLIT2, SMAD1, SPRED1, STIM1, TBXA2R, TDGF1, THY1, TNFRSF12A, TPM3, VEGFA, VIPR1, WNT7A]
GO:0021549	cerebellum development	GO_BiologicalProcess-EBI-UniProt-GOA_10.07.2018_00h00	0.000274589	0.000800396	0.000274589	0.000274589	[3, 4, 5, 7, 8, 9, 10]	Group01	13.0769	17	[CACNA1A, CDK5R1, DLL1, EN1, KCNC1, LHX1, MAP2K1, NEUROD1, OMA1, PAK1, PPARGC1A, PTPRS, RORA, SCN9A, SERPINE2, SMO, WNT7A]
GO:0002761	regulation of myeloid leukocyte differentiation	GO_BiologicalProcess-EBI-UniProt-GOA_10.07.2018_00h00	0.000143753	0.000468909	0.000143753	0.000164289	[5, 6, 7, 8, 9, 10]	Group02	12.9252	19	[ACIN1, CDK6, FBXW7, FSHB, JUN, KRT7, LRRC17, MAFB, NOTCH2, PPARGC1A, PPARGC1B, PRKACA, RORA, TFE3, TRIB1, VIPR1, YWHAQ, ZBTB46, ZFP36L1]
GO:0035196	production of miRNAs involved in gene silencing by miRNA	GO_BiologicalProcess-EBI-UniProt-GOA_10.07.2018_00h00	0.000159173	0.000495606	0.000159173	0.000169784	[5, 6, 8, 9, 10, 11]	Group03	20	10	[AGO4, EGFR, LIN28A, LIN28B, MAP2K1, PPP3CA, RAX, SMAD1, TARBP2, TGFB1]
GO:0045666	positive regulation of neuron differentiation	GO_BiologicalProcess-EBI-UniProt-GOA_10.07.2018_00h00	9.94425e-05	0.000340591	9.94425e-05	0.000122391	[5, 6, 7, 8, 9, 10]	Group04	9.2827	44	[APC2, ARHGDIA, BCL2, BCL6, BDNF, CA8, CACNG7, CAPRIN1, CBFA2T2, CPEB3, CPNE5, EIF4E, FBXW7, FGFR1, GDPD5, IRX3, MAP2K1, NEUROD1, NGFR, NKX2-2, NKX2-5, NTN1, OMA1, PACSIN1, PAFAH1B1, PAK1, PDCD6IP, PLXNB2, POLR2E, RARB, RHOA, RTN4, SGCG, SH3GL3, SHANK1, SLIT2, STYXL1, SYT3, SYT4, TNFRSF12A, TPM3, VEGFA, WNT3A, ZC4H2]
GO:1903507	negative regulation of nucleic acid-templated transcription	GO_BiologicalProcess-EBI-UniProt-GOA_10.07.2018_00h00	5.891e-08	5.76477e-07	5.891e-08	2.3564e-07	[6, 7, 8, 9, 10]	Group05	8.07888	127	[ACVR2B, AES, ATF3, ATRX, BACH2, BAHCC1, BCL6, BCL6B, BMI1, BTG2, BTRC, C1QBP, CA8, CBFA2T2, CBFB, CBX4, CCND1, CCND3, CCNE1, CDK5R1, CPEB3, CREM, CTCF, DLGAP1, DOT1L, DYDC2, E2F7, EED, EIF4E, EN1, FABP4, FGFR1, FLT3, FOSB, FOXG1, HERPUD1, HIRA, HMGA1, HMGA2, HOXB8, IAPP, IGF2, IKZF2, JDP2, JUN, KANK2, KCNIP3, KCNN4, KLF16, KMT2D, KRT7, LHX1, LHX9, MAF1, MAFK, MAZ, MBD3, MDM4, MTDH, MYB, MZF1, NE…
GO:0000122	negative regulation of transcription by RNA polymerase II	GO_BiologicalProcess-EBI-UniProt-GOA_10.07.2018_00h00	1.9896e-07	1.7036e-06	5.891e-08	2.3564e-07	[6, 7, 8, 9, 10, 11, 12]	Group05	8.69565	92	[ACVR2B, AES, ATF3, ATRX, BACH2, BCL6, BCL6B, BMI1, BTG2, C1QBP, CA8, CBFA2T2, CBFB, CBX4, CCND1, CCND3, CCNE1, CPEB3, CREM, CTCF, E2F7, EED, EIF4E, EN1, FGFR1, FLT3, FOSB, HERPUD1, HMGA2, HOXB8, IGF2, IKZF2, JDP2, JUN, KANK2, KCNIP3, KLF16, KRT7, MAFK, MBD3, MDM4, MTDH, MYB, MZF1, NEDD4, NFIA, NFIB, NFIC, NKX2-5, NR4A2, NRARP, PAX5, PDCD6IP, PHF19, PPID, PRDM1, PTH, RARB, RARG, RYBP, SALL4, SCN2…
GO:0045893	positive regulation of transcription, DNA-templated	GO_BiologicalProcess-EBI-UniProt-GOA_10.07.2018_00h00	1.22079e-12	1.67248e-10	3.14853e-12	5.03764e-11	[5, 6, 7, 8, 9, 10, 11]	Group06	8.71684	161	[ACVR1, AIRE, APLN, ARID4B, ASH2L, ASXL2, ATF3, ATF6, ATRX, BTRC, CASZ1, CBFB, CCNE1, CD28, CD80, CDKN2AIP, CHEK1, CREM, CSRNP3, CTCF, DCAF6, DDX11, DLL1, DOT1L, E2F3, E2F5, E2F7, EGFR, EIF4E, ELL, EN1, ERBB2, ETV4, FBXW7, FGF1, FGF2, FGF23, FGF7, FLT3, FLT3LG, FOSB, FSHB, GATA5, GNA13, GRIN1, GSX1, HERPUD1, HIF1A, HMGA1, HMGA2, HOXA1, IER5, IFRD1, IFT74, IGF1, IGF2, IHH, IKBKB, IKBKG, IKZF2, IL1…
GO:1903508	positive regulation of nucleic acid-templated transcription	GO_BiologicalProcess-EBI-UniProt-GOA_10.07.2018_00h00	3.14853e-12	2.15674e-10	3.14853e-12	5.03764e-11	[6, 7, 8, 9, 10]	Group06	8.51606	167	[ACTN4, ACVR1, AIRE, APLN, ARID4B, ASH2L, ASXL2, ATF3, ATF6, ATRX, BTRC, CA8, CASZ1, CBFB, CCNE1, CD28, CD80, CDKN2AIP, CHEK1, CREM, CSRNP3, CTCF, DCAF6, DDX11, DLL1, DOT1L, E2F3, E2F5, E2F7, EGFR, EIF4E, ELL, EN1, ERBB2, ETV4, FBXW7, FGF1, FGF2, FGF23, FGF7, FLT3, FLT3LG, FOSB, FSHB, GATA5, GNA13, GRIN1, GSX1, HERPUD1, HIF1A, HMGA1, HMGA2, HOXA1, IER5, IFRD1, IFT74, IGF1, IGF2, IHH, IKBKB, IKBKG…
GO:0045944	positive regulation of transcription by RNA polymerase II	GO_BiologicalProcess-EBI-UniProt-GOA_10.07.2018_00h00	4.03929e-12	1.84461e-10	3.14853e-12	5.03764e-11	[6, 7, 8, 9, 10, 11, 12]	Group06	9.20415	133	[ACVR1, AIRE, APLN, ARID4B, ASH2L, ASXL2, ATF3, ATF6, ATRX, CBFB, CD28, CDKN2AIP, CREM, CSRNP3, DCAF6, DLL1, DOT1L, E2F3, E2F5, E2F7, EGFR, EIF4E, ELL, EN1, ETV4, FBXW7, FGF1, FGF2, FLT3, FLT3LG, FOSB, FSHB, GATA5, GNA13, GRIN1, GSX1, HERPUD1, HIF1A, HMGA1, HMGA2, HOXA1, IER5, IFRD1, IFT74, IGF1, IGF2, IHH, IKBKB, IKBKG, IKZF2, IL17RD, IQCE, ITGA8, JUN, KANK2, KCNN4, KLF6, KMT2D, KRT7, LHX3, LITA…
GO:0006355	regulation of transcription, DNA-templated	GO_BiologicalProcess-EBI-UniProt-GOA_10.07.2018_00h00	5.47787e-08	5.77283e-07	1.99044e-07	5.30784e-07	[5, 6, 7, 8, 9, 10]	Group07	6.62554	290	[ACVR1, ACVR2B, ADRA2A, AES, AGER, AIRE, ANKRA2, APLN, APOBEC3F, ARID4B, ASH2L, ASXL2, ATF3, ATF6, ATRX, BACH2, BAHCC1, BCL6, BCL6B, BMI1, BTG2, BTRC, C1QBP, CA8, CARD8, CASZ1, CBFA2T2, CBFB, CBX4, CCNA1, CCND1, CCND3, CCNE1, CD28, CD80, CDK5R1, CDKN2AIP, CHD1, CHEK1, CHORDC1, CLU, CPEB3, CREM, CSNK2A1, CSRNP3, CTCF, CTNND1, DCAF6, DDX11, DLGAP1, DLL1, DMP1, DMTF1, DOT1L, DSC3, DYDC2, E2F3, E2F5,…
GO:0006366	transcription by RNA polymerase II	GO_BiologicalProcess-EBI-UniProt-GOA_10.07.2018_00h00	1.02522e-07	9.36366e-07	1.99044e-07	5.30784e-07	[6, 7, 8, 9, 10]	Group07	6.92378	228	[ACVR1, ACVR2B, ADRA2A, AES, AIRE, ANKRA2, APLN, ARID4B, ASH2L, ASXL2, ATF3, ATF6, ATRX, BACH2, BCL6, BCL6B, BMI1, BTG2, C1QBP, CA8, CASZ1, CBFA2T2, CBFB, CBX4, CCND1, CCND3, CCNE1, CD28, CDKN2AIP, CHD1, CHEK1, CPEB3, CREM, CSRNP3, CTCF, CTGF, DCAF6, DLL1, DMP1, DMTF1, DOT1L, E2F3, E2F5, E2F7, EED, EGFR, EIF4E, ELL, ELL2, EN1, ERBB2, ETV4, EVX2, FBXW7, FGF1, FGF2, FGFR1, FLT3, FLT3LG, FOSB, FOXG1…
GO:0006357	regulation of transcription by RNA polymerase II	GO_BiologicalProcess-EBI-UniProt-GOA_10.07.2018_00h00	2.66069e-08	3.31376e-07	1.99044e-07	5.30784e-07	[6, 7, 8, 9, 10, 11]	Group07	7.07683	222	[ACVR1, ACVR2B, ADRA2A, AES, AIRE, ANKRA2, APLN, ARID4B, ASH2L, ASXL2, ATF3, ATF6, ATRX, BACH2, BCL6, BCL6B, BMI1, BTG2, C1QBP, CA8, CASZ1, CBFA2T2, CBFB, CBX4, CCND1, CCND3, CCNE1, CD28, CDKN2AIP, CHD1, CHEK1, CPEB3, CREM, CSRNP3, CTCF, DCAF6, DLL1, DMP1, DMTF1, DOT1L, E2F3, E2F5, E2F7, EED, EGFR, EIF4E, ELL, EN1, ERBB2, ETV4, EVX2, FBXW7, FGF1, FGF2, FGFR1, FLT3, FLT3LG, FOSB, FOXG1, FOXP4, FSH…
GO:0021543	pallium development	GO_BiologicalProcess-EBI-UniProt-GOA_10.07.2018_00h00	8.43984e-05	0.000304278	8.43984e-05	0.000112531	[3, 4, 5, 7, 8, 9, 10]	Group08	11.4537	26	[BTG2, CASP3, CCDC85C, CD80, CDK5R1, CDK6, EGFR, FBXO45, GRIN1, HIF1A, NEUROD1, OMA1, PAFAH1B1, PAPD4, PAX5, PDCD6IP, PEX13, PTPRS, RHOA, RTN4, RUNX2, SLIT2, SMO, TACC1, TSC1, WNT3A]
GO:0021987	cerebral cortex development	GO_BiologicalProcess-EBI-UniProt-GOA_10.07.2018_00h00	9.07883e-05	0.000318923	8.43984e-05	0.000112531	[3, 4, 5, 6, 8, 9, 10, 11]	Group08	12.987	20	[CCDC85C, CD80, CDK5R1, EGFR, FBXO45, GRIN1, HIF1A, OMA1, PAFAH1B1, PAX5, PDCD6IP, PEX13, PTPRS, RHOA, RTN4, RUNX2, SLIT2, SMO, TACC1, TSC1]
GO:0021795	cerebral cortex cell migration	GO_BiologicalProcess-EBI-UniProt-GOA_10.07.2018_00h00	0.000226333	0.000689057	8.43984e-05	0.000112531	[4, 5, 6, 7, 8, 9, 10, 11, 12]	Group08	16.6667	12	[CD80, CDK5R1, EGFR, FBXO45, OMA1, PAFAH1B1, PDCD6IP, PEX13, RHOA, RTN4, RUNX2, SLIT2]
GO:1990138	neuron projection extension	GO_BiologicalProcess-EBI-UniProt-GOA_10.07.2018_00h00	2.66769e-05	0.000117895	8.58327e-08	2.74665e-07	[4, 5, 6, 7, 8, 9, 10, 11, 12]	Group09	12.4378	25	[APC2, C9orf72, CACNG7, CDK5R1, CPNE5, DRAXIN, IFRD1, LAMC1, LMNB2, NTN1, PAFAH1B1, PAK1, POLR2E, PTPRS, RTN4, RUNX2, SEMA6D, SH3GL2, SLC9A6, SLIT2, SYT3, SYT4, TNFRSF12A, VEGFA, WNT3A]
GO:0048675	axon extension	GO_BiologicalProcess-EBI-UniProt-GOA_10.07.2018_00h00	0.000119651	0.000399809	8.58327e-08	2.74665e-07	[5, 6, 7, 8, 9, 10, 11, 12, 13]	Group09	13.1034	19	[APC2, C9orf72, CDK5R1, DRAXIN, IFRD1, LAMC1, LMNB2, NTN1, PAFAH1B1, PAK1, POLR2E, PTPRS, RTN4, SEMA6D, SLC9A6, SLIT2, TNFRSF12A, VEGFA, WNT3A]
GO:0050770	regulation of axonogenesis	GO_BiologicalProcess-EBI-UniProt-GOA_10.07.2018_00h00	1.6068e-06	1.04825e-05	8.58327e-08	2.74665e-07	[6, 7, 8, 9, 10, 11, 12, 13]	Group09	13.3028	29	[APC2, ARHGDIA, BDNF, CACNA1A, CDK5R1, DRAXIN, FSTL4, GRIN1, IFRD1, KIF13B, MAP2K1, NGFR, NTN1, OMA1, OMG, PAFAH1B1, PAK1, PLXNB2, POLR2E, PTPRS, RHOA, RTN4, SEMA6D, SLIT2, THY1, TNFRSF12A, VEGFA, WNT3A, WNT7A]
GO:0002040	sprouting angiogenesis	GO_BiologicalProcess-EBI-UniProt-GOA_10.07.2018_00h00	2.74029e-06	1.63226e-05	2.74029e-06	4.87162e-06	[4, 5, 6, 7, 8, 9, 10, 11]	Group10	16.3934	20	[AKT3, DLL1, E2F7, EPHA2, FGF1, FGF2, HMOX1, MEOX2, NGFR, NRARP, PLK2, PTGS2, RHOA, RSPO3, SLIT2, SMAD1, SPRED1, TBXA2R, TDGF1, VEGFA]
GO:0002042	cell migration involved in sprouting angiogenesis	GO_BiologicalProcess-EBI-UniProt-GOA_10.07.2018_00h00	6.99441e-05	0.000258982	2.74029e-06	4.87162e-06	[5, 6, 7, 8, 9, 10, 11, 12]	Group10	18.75	12	[AKT3, FGF2, HMOX1, MEOX2, PLK2, PTGS2, RHOA, SLIT2, SPRED1, TBXA2R, TDGF1, VEGFA]
GO:1903670	regulation of sprouting angiogenesis	GO_BiologicalProcess-EBI-UniProt-GOA_10.07.2018_00h00	3.99018e-05	0.00017083	2.74029e-06	4.87162e-06	[5, 6, 7, 8, 9, 10, 11, 12]	Group10	17.5	14	[AKT3, DLL1, FGF1, FGF2, HMOX1, MEOX2, NGFR, PLK2, PTGS2, RHOA, SMAD1, SPRED1, TBXA2R, VEGFA]
GO:0090049	regulation of cell migration involved in sprouting angiogenesis	GO_BiologicalProcess-EBI-UniProt-GOA_10.07.2018_00h00	0.000159173	0.000495606	2.74029e-06	4.87162e-06	[6, 7, 8, 9, 10, 11, 12, 13]	Group10	20	10	[AKT3, FGF2, HMOX1, MEOX2, PLK2, PTGS2, RHOA, SPRED1, TBXA2R, VEGFA]
GO:0070371	ERK1 and ERK2 cascade	GO_BiologicalProcess-EBI-UniProt-GOA_10.07.2018_00h00	2.38527e-05	0.000108927	2.77646e-06	4.44234e-06	[5, 6, 7, 9, 10]	Group11	9.92908	42	[AGER, ATF3, CCL19, CCL22, CCL7, CERS1, CRKL, CTGF, EGFR, EPHA2, ERBB2, FBXW7, FGF18, FGF2, FGF23, GNAI2, HTR2A, IAPP, IGF1, JUN, KARS, MAP2K1, MAPK3, NOTCH2, PDCD6IP, PPP3CA, PRKACA, PTPRR, RAF1, RRAS, S100A7, SGCG, SOX9, SPRED1, STYXL1, TFRC, TGFB1, TPM3, TRPV4, VEGFA, VIPR1, ZFP36L1]
GO:0043408	regulation of MAPK cascade	GO_BiologicalProcess-EBI-UniProt-GOA_10.07.2018_00h00	4.18365e-06	2.29264e-05	2.77646e-06	4.44234e-06	[5, 6, 7, 8, 9, 10]	Group11	8.4463	81	[ADAM9, ADRA2A, AGER, ATF3, CCL19, CCL22, CCL7, CERS1, CRKL, CTGF, DOK5, EGFR, EPHA2, EPHA8, ERBB2, FASN, FBXW7, FGF1, FGF18, FGF2, FGF23, FGFR1, FLT3, GADD45G, GNAI2, GNG3, GRM4, HARS, HTR2A, IAPP, IGF1, IGF1R, IGF2, IKBKG, INSR, JUN, KARS, KLF6, LAMTOR1, MAP2K1, MAP2K3, MAP2K4, MAP4K1, MAP4K4, MAPK3, NOTCH2, PAFAH1B1, PAK1, PDCD4, PDCD6IP, PIK3R2, PLA2G6, PPP2CA, PPP3CA, PRKACA, PTPRR, RAF1, RO…
GO:0043410	positive regulation of MAPK cascade	GO_BiologicalProcess-EBI-UniProt-GOA_10.07.2018_00h00	4.90735e-06	2.49003e-05	2.77646e-06	4.44234e-06	[5, 6, 7, 8, 9, 10, 11]	Group11	9.07781	63	[ADAM9, ADRA2A, AGER, CCL19, CCL22, CCL7, CERS1, CRKL, CTGF, DOK5, EGFR, EPHA8, ERBB2, FBXW7, FGF1, FGF18, FGF2, FGF23, FGFR1, FLT3, GADD45G, GNAI2, GNG3, GRM4, HTR2A, IAPP, IGF1, IGF2, IKBKG, INSR, JUN, KARS, LAMTOR1, MAP2K1, MAP2K3, MAP2K4, MAP4K1, MAP4K4, MAPK3, NOTCH2, PAK1, PDCD6IP, PLA2G6, PRKACA, RAF1, ROCK1, RORA, S100A7, SGCG, SHC2, SOX2, TAOK1, TDGF1, TFRC, TGFB1, TP73, TPI1, TPM3, TRPV…
GO:0070372	regulation of ERK1 and ERK2 cascade	GO_BiologicalProcess-EBI-UniProt-GOA_10.07.2018_00h00	4.53726e-05	0.000182825	2.77646e-06	4.44234e-06	[6, 7, 8, 9, 10, 11]	Group11	10.0775	39	[AGER, ATF3, CCL19, CCL22, CCL7, CERS1, CRKL, CTGF, EGFR, EPHA2, ERBB2, FBXW7, FGF18, FGF2, FGF23, GNAI2, HTR2A, IAPP, JUN, KARS, MAP2K1, MAPK3, NOTCH2, PDCD6IP, PPP3CA, PRKACA, PTPRR, RAF1, RRAS, S100A7, SGCG, SPRED1, STYXL1, TFRC, TGFB1, TPM3, TRPV4, VEGFA, VIPR1]
GO:0070374	positive regulation of ERK1 and ERK2 cascade	GO_BiologicalProcess-EBI-UniProt-GOA_10.07.2018_00h00	6.90985e-05	0.000262958	2.77646e-06	4.44234e-06	[6, 7, 8, 9, 10, 11, 12]	Group11	10.8696	30	[AGER, CCL19, CCL22, CCL7, CERS1, CRKL, CTGF, EGFR, FBXW7, FGF18, FGF2, FGF23, GNAI2, HTR2A, IAPP, JUN, KARS, MAP2K1, MAPK3, NOTCH2, PRKACA, RAF1, S100A7, SGCG, TFRC, TGFB1, TPM3, TRPV4, VEGFA, VIPR1]
GO:1902107	positive regulation of leukocyte differentiation	GO_BiologicalProcess-EBI-UniProt-GOA_10.07.2018_00h00	3.91447e-08	4.46902e-07	6.72276e-07	1.53663e-06	[4, 5, 6, 7, 8, 9, 10]	Group12	16.185	28	[ACIN1, AGER, BCL6, CBFB, CCL19, CD80, FLT3LG, IHH, IL15, JUN, MYB, PNP, PPARGC1A, PPARGC1B, PRDM1, PRKACA, RHOA, RORA, SOCS1, TGFB1, TNFSF9, TRIB1, VIPR1, YWHAQ, ZBTB16, ZBTB46, ZFP36L1, ZMIZ1]
GO:0030217	T cell differentiation	GO_BiologicalProcess-EBI-UniProt-GOA_10.07.2018_00h00	0.000145394	0.000463233	6.72276e-07	1.53663e-06	[5, 6, 7, 8, 9, 10]	Group12	10.6383	30	[AIRE, ATG5, BCL2, BCL6, CBFB, CCL19, CD28, CD80, ERBB2, IHH, IL15, MAFB, MPRIP, MYB, NRARP, PNP, PRDM1, RHOA, RORA, RUNX2, SMAD7, SOCS1, TCF7, TGFB1, TNFSF9, TSC1, WNT4, ZBTB16, ZFP36L1, ZMIZ1]
GO:0045621	positive regulation of lymphocyte differentiation	GO_BiologicalProcess-EBI-UniProt-GOA_10.07.2018_00h00	5.94886e-05	0.000232855	6.72276e-07	1.53663e-06	[5, 6, 7, 8, 9, 10, 11]	Group12	15.3846	16	[BCL6, CBFB, CCL19, CD80, FLT3LG, IHH, IL15, MYB, PNP, PRDM1, RHOA, SOCS1, TGFB1, TNFSF9, ZBTB16, ZMIZ1]
GO:0045580	regulation of T cell differentiation	GO_BiologicalProcess-EBI-UniProt-GOA_10.07.2018_00h00	0.000265032	0.000789333	6.72276e-07	1.53663e-06	[6, 7, 8, 9, 10, 11]	Group12	12.3377	19	[BCL6, CBFB, CCL19, CD28, CD80, ERBB2, IHH, IL15, MYB, NRARP, PNP, PRDM1, RHOA, SMAD7, SOCS1, TGFB1, TNFSF9, ZBTB16, ZMIZ1]
GO:0046637	regulation of alpha-beta T cell differentiation	GO_BiologicalProcess-EBI-UniProt-GOA_10.07.2018_00h00	0.000294877	0.000841627	6.72276e-07	1.53663e-06	[7, 8, 9, 10, 11, 12]	Group12	16.2162	12	[BCL6, CBFB, CCL19, CD80, IHH, MYB, PNP, PRDM1, RHOA, SMAD7, SOCS1, ZBTB16]
GO:0031175	neuron projection development	GO_BiologicalProcess-EBI-UniProt-GOA_10.07.2018_00h00	6.16806e-11	1.69005e-09	1.8611e-11	9.92585e-11	[5, 6, 8, 9, 10]	Group13	9.4953	111	[AGER, APC2, ARHGDIA, BCL2, BDNF, BICDL1, BLOC1S3, BTG2, C9orf72, CA8, CACNA1A, CACNG7, CAPRIN1, CBFA2T2, CDK5R1, COL25A1, CPEB3, CPNE5, DBNDD1, DDX11, DGUOK, DOCK7, DOK5, DRAXIN, EGFR, EPHA8, ERBB2, FBXO45, FBXW7, FGFR1, FSTL4, FZD3, GDPD5, GRB10, GRIN1, IFRD1, JUN, KIF13B, KIF5A, LAMC1, LGI1, LHX1, LHX3, LHX9, LIG3, LMNB2, LST1, MAP2K1, MAP4K4, MAPK3, NECTIN1, NEDD4, NFIB, NGFR, NR4A2, NRTN, NS…
GO:0048667	cell morphogenesis involved in neuron differentiation	GO_BiologicalProcess-EBI-UniProt-GOA_10.07.2018_00h00	6.28609e-10	1.43532e-08	1.8611e-11	9.92585e-11	[5, 6, 7, 8, 9, 10]	Group13	10.7246	74	[APC2, ARHGDIA, BCL2, BDNF, C9orf72, CABP4, CACNA1A, CAPRIN1, CDK5R1, COL25A1, DDX11, DOCK7, DOK5, DRAXIN, EPHA8, ERBB2, FBXO45, FBXW7, FSTL4, FZD3, GRB10, GRIN1, IFRD1, KIF13B, KIF5A, LAMC1, LGI1, LHX1, LHX3, LHX9, LMNB2, MAP2K1, MAPK3, NECTIN1, NEDD4, NFIB, NGFR, NR4A2, NRTN, NSMF, NTN1, OMA1, OMG, PAFAH1B1, PAK1, PDZD7, PLXNB2, POLR2E, PPP3CA, PRKACA, PRKCQ, PTPA, PTPRR, PTPRS, RAB10, RHOA, RT…
GO:0007411	axon guidance	GO_BiologicalProcess-EBI-UniProt-GOA_10.07.2018_00h00	7.86283e-06	3.84717e-05	1.8611e-11	9.92585e-11	[4, 5, 6, 7, 8, 9, 10, 11, 12, 13]	Group13	11.5385	33	[BDNF, CDK5R1, DDX11, DOK5, DRAXIN, EPHA8, ERBB2, FZD3, GRB10, KIF5A, LAMC1, LGI1, LHX1, LHX3, LHX9, LMNB2, MAPK3, NECTIN1, NFIB, NGFR, NRTN, NTN1, OMA1, PRKACA, PRKCQ, PTPA, SGCG, SLIT2, TENM2, TPM3, UNC5A, VEGFA, WNT3A]
GO:0010975	regulation of neuron projection development	GO_BiologicalProcess-EBI-UniProt-GOA_10.07.2018_00h00	3.25786e-06	1.8597e-05	1.8611e-11	9.92585e-11	[6, 7, 8, 9, 10, 11]	Group13	9.57983	57	[APC2, ARHGDIA, BDNF, CA8, CACNA1A, CACNG7, CAPRIN1, CBFA2T2, CDK5R1, CPEB3, CPNE5, DGUOK, DRAXIN, FBXW7, FGFR1, FSTL4, GRIN1, IFRD1, KIF13B, LIG3, MAP2K1, MAP4K4, NEDD4, NGFR, NSMF, NTN1, OMA1, OMG, PACSIN1, PAFAH1B1, PAK1, PDCD6IP, PLK2, PLXNB2, POLR2E, PPP3CA, PTPRS, RHOA, RTN4, SEMA6D, SHANK1, SLIT2, STX1B, STYXL1, SYT3, SYT4, TBX6, THY1, TLX2, TNFRSF12A, TPM3, TRPV4, TSC1, VEGFA, WNT3A, WNT7…
GO:0048812	neuron projection morphogenesis	GO_BiologicalProcess-EBI-UniProt-GOA_10.07.2018_00h00	1.74164e-11	5.96511e-10	1.8611e-11	9.92585e-11	[6, 7, 8, 9, 10, 11]	Group13	10.8808	84	[APC2, ARHGDIA, BCL2, BDNF, C9orf72, CACNA1A, CACNG7, CAPRIN1, CDK5R1, COL25A1, CPNE5, DDX11, DOCK7, DOK5, DRAXIN, EGFR, EPHA8, ERBB2, FBXO45, FBXW7, FSTL4, FZD3, GRB10, GRIN1, IFRD1, KIF13B, KIF5A, LAMC1, LGI1, LHX1, LHX3, LHX9, LMNB2, MAP2K1, MAP4K4, MAPK3, NECTIN1, NEDD4, NFIB, NGFR, NR4A2, NRTN, NSMF, NTN1, OMA1, OMG, PACSIN1, PAFAH1B1, PAK1, PDCD6IP, PLXNB2, POLR2E, PPP3CA, PRKACA, PRKCQ, PT…
GO:0061564	axon development	GO_BiologicalProcess-EBI-UniProt-GOA_10.07.2018_00h00	3.19898e-09	5.47825e-08	1.8611e-11	9.92585e-11	[6, 7, 9, 10, 11]	Group13	10.9091	66	[APC2, ARHGDIA, BCL2, BDNF, C9orf72, CACNA1A, CDK5R1, COL25A1, DDX11, DOCK7, DOK5, DRAXIN, EPHA8, ERBB2, FBXO45, FSTL4, FZD3, GRB10, GRIN1, IFRD1, JUN, KIF13B, KIF5A, LAMC1, LGI1, LHX1, LHX3, LHX9, LIG3, LMNB2, MAP2K1, MAPK3, NECTIN1, NFIB, NGFR, NR4A2, NRTN, NTN1, OMA1, OMG, PAFAH1B1, PAK1, PLXNB2, POLR2E, PRKACA, PRKCQ, PTHLH, PTPA, PTPRS, RAB10, RHOA, RTN4, SEMA6D, SGCG, SLC9A6, SLIT2, STMN1, …
GO:0007409	axonogenesis	GO_BiologicalProcess-EBI-UniProt-GOA_10.07.2018_00h00	1.08413e-09	2.1218e-08	1.8611e-11	9.92585e-11	[6, 7, 8, 9, 10, 11, 12]	Group13	11.3924	63	[APC2, ARHGDIA, BCL2, BDNF, C9orf72, CACNA1A, CDK5R1, COL25A1, DDX11, DOCK7, DOK5, DRAXIN, EPHA8, ERBB2, FBXO45, FSTL4, FZD3, GRB10, GRIN1, IFRD1, KIF13B, KIF5A, LAMC1, LGI1, LHX1, LHX3, LHX9, LMNB2, MAP2K1, MAPK3, NECTIN1, NFIB, NGFR, NR4A2, NRTN, NTN1, OMA1, OMG, PAFAH1B1, PAK1, PLXNB2, POLR2E, PRKACA, PRKCQ, PTPA, PTPRS, RAB10, RHOA, RTN4, SEMA6D, SGCG, SLC9A6, SLIT2, STMN1, TENM2, THY1, TNFRS…
GO:0031175	neuron projection development	GO_BiologicalProcess-EBI-UniProt-GOA_10.07.2018_00h00	6.16806e-11	1.69005e-09	6.1747e-12	4.93976e-11	[5, 6, 8, 9, 10]	Group14	9.4953	111	[AGER, APC2, ARHGDIA, BCL2, BDNF, BICDL1, BLOC1S3, BTG2, C9orf72, CA8, CACNA1A, CACNG7, CAPRIN1, CBFA2T2, CDK5R1, COL25A1, CPEB3, CPNE5, DBNDD1, DDX11, DGUOK, DOCK7, DOK5, DRAXIN, EGFR, EPHA8, ERBB2, FBXO45, FBXW7, FGFR1, FSTL4, FZD3, GDPD5, GRB10, GRIN1, IFRD1, JUN, KIF13B, KIF5A, LAMC1, LGI1, LHX1, LHX3, LHX9, LIG3, LMNB2, LST1, MAP2K1, MAP4K4, MAPK3, NECTIN1, NEDD4, NFIB, NGFR, NR4A2, NRTN, NS…
GO:0045665	negative regulation of neuron differentiation	GO_BiologicalProcess-EBI-UniProt-GOA_10.07.2018_00h00	4.39613e-09	6.69189e-08	6.1747e-12	4.93976e-11	[5, 6, 7, 8, 9, 10]	Group14	14.1818	39	[ARHGDIA, CBFA2T2, CDK5R1, DGUOK, DLL1, DRAXIN, EIF4E, FSTL4, IFRD1, IRX3, LIG3, MAP4K4, NGFR, NKX2-2, NTN1, OMA1, OMG, PAFAH1B1, PLK2, POLR2E, PPP3CA, PTPRS, RHOA, RTN4, RUNX2, SEMA6D, SGCG, SLIT2, SOX2, SOX9, STX1B, TBX6, THY1, TLX2, TP73, TRPV4, TSC1, WNT3A, YWHAH]
GO:0010975	regulation of neuron projection development	GO_BiologicalProcess-EBI-UniProt-GOA_10.07.2018_00h00	3.25786e-06	1.8597e-05	6.1747e-12	4.93976e-11	[6, 7, 8, 9, 10, 11]	Group14	9.57983	57	[APC2, ARHGDIA, BDNF, CA8, CACNA1A, CACNG7, CAPRIN1, CBFA2T2, CDK5R1, CPEB3, CPNE5, DGUOK, DRAXIN, FBXW7, FGFR1, FSTL4, GRIN1, IFRD1, KIF13B, LIG3, MAP2K1, MAP4K4, NEDD4, NGFR, NSMF, NTN1, OMA1, OMG, PACSIN1, PAFAH1B1, PAK1, PDCD6IP, PLK2, PLXNB2, POLR2E, PPP3CA, PTPRS, RHOA, RTN4, SEMA6D, SHANK1, SLIT2, STX1B, STYXL1, SYT3, SYT4, TBX6, THY1, TLX2, TNFRSF12A, TPM3, TRPV4, TSC1, VEGFA, WNT3A, WNT7…
GO:0010977	negative regulation of neuron projection development	GO_BiologicalProcess-EBI-UniProt-GOA_10.07.2018_00h00	7.29986e-09	1.00008e-07	6.1747e-12	4.93976e-11	[5, 6, 7, 8, 9, 10, 11, 12]	Group14	16.5746	30	[ARHGDIA, CBFA2T2, CDK5R1, DGUOK, DRAXIN, FSTL4, IFRD1, LIG3, MAP4K4, NGFR, NTN1, OMA1, OMG, PAFAH1B1, PLK2, POLR2E, PPP3CA, PTPRS, RHOA, RTN4, SEMA6D, SLIT2, STX1B, TBX6, THY1, TLX2, TRPV4, TSC1, WNT3A, YWHAH]
GO:0048675	axon extension	GO_BiologicalProcess-EBI-UniProt-GOA_10.07.2018_00h00	0.000119651	0.000399809	6.1747e-12	4.93976e-11	[5, 6, 7, 8, 9, 10, 11, 12, 13]	Group14	13.1034	19	[APC2, C9orf72, CDK5R1, DRAXIN, IFRD1, LAMC1, LMNB2, NTN1, PAFAH1B1, PAK1, POLR2E, PTPRS, RTN4, SEMA6D, SLC9A6, SLIT2, TNFRSF12A, VEGFA, WNT3A]
GO:0050770	regulation of axonogenesis	GO_BiologicalProcess-EBI-UniProt-GOA_10.07.2018_00h00	1.6068e-06	1.04825e-05	6.1747e-12	4.93976e-11	[6, 7, 8, 9, 10, 11, 12, 13]	Group14	13.3028	29	[APC2, ARHGDIA, BDNF, CACNA1A, CDK5R1, DRAXIN, FSTL4, GRIN1, IFRD1, KIF13B, MAP2K1, NGFR, NTN1, OMA1, OMG, PAFAH1B1, PAK1, PLXNB2, POLR2E, PTPRS, RHOA, RTN4, SEMA6D, SLIT2, THY1, TNFRSF12A, VEGFA, WNT3A, WNT7A]
GO:0050771	negative regulation of axonogenesis	GO_BiologicalProcess-EBI-UniProt-GOA_10.07.2018_00h00	5.23248e-07	3.9825e-06	6.1747e-12	4.93976e-11	[5, 6, 7, 8, 9, 10, 11, 12, 13, 14]	Group14	20.7317	17	[ARHGDIA, CDK5R1, DRAXIN, FSTL4, IFRD1, NGFR, NTN1, OMA1, OMG, POLR2E, PTPRS, RHOA, RTN4, SEMA6D, SLIT2, THY1, WNT3A]
GO:0050772	positive regulation of axonogenesis	GO_BiologicalProcess-EBI-UniProt-GOA_10.07.2018_00h00	4.12628e-05	0.000171303	6.1747e-12	4.93976e-11	[5, 6, 7, 8, 9, 10, 11, 12, 13, 14]	Group14	15.8416	16	[APC2, ARHGDIA, BDNF, MAP2K1, NGFR, NTN1, PAFAH1B1, PAK1, PLXNB2, POLR2E, RHOA, RTN4, SLIT2, TNFRSF12A, VEGFA, WNT3A]
GO:0043408	regulation of MAPK cascade	GO_BiologicalProcess-EBI-UniProt-GOA_10.07.2018_00h00	4.18365e-06	2.29264e-05	3.54309e-06	5.15359e-06	[5, 6, 7, 8, 9, 10]	Group15	8.4463	81	[ADAM9, ADRA2A, AGER, ATF3, CCL19, CCL22, CCL7, CERS1, CRKL, CTGF, DOK5, EGFR, EPHA2, EPHA8, ERBB2, FASN, FBXW7, FGF1, FGF18, FGF2, FGF23, FGFR1, FLT3, GADD45G, GNAI2, GNG3, GRM4, HARS, HTR2A, IAPP, IGF1, IGF1R, IGF2, IKBKG, INSR, JUN, KARS, KLF6, LAMTOR1, MAP2K1, MAP2K3, MAP2K4, MAP4K1, MAP4K4, MAPK3, NOTCH2, PAFAH1B1, PAK1, PDCD4, PDCD6IP, PIK3R2, PLA2G6, PPP2CA, PPP3CA, PRKACA, PTPRR, RAF1, RO…
GO:0043410	positive regulation of MAPK cascade	GO_BiologicalProcess-EBI-UniProt-GOA_10.07.2018_00h00	4.90735e-06	2.49003e-05	3.54309e-06	5.15359e-06	[5, 6, 7, 8, 9, 10, 11]	Group15	9.07781	63	[ADAM9, ADRA2A, AGER, CCL19, CCL22, CCL7, CERS1, CRKL, CTGF, DOK5, EGFR, EPHA8, ERBB2, FBXW7, FGF1, FGF18, FGF2, FGF23, FGFR1, FLT3, GADD45G, GNAI2, GNG3, GRM4, HTR2A, IAPP, IGF1, IGF2, IKBKG, INSR, JUN, KARS, LAMTOR1, MAP2K1, MAP2K3, MAP2K4, MAP4K1, MAP4K4, MAPK3, NOTCH2, PAK1, PDCD6IP, PLA2G6, PRKACA, RAF1, ROCK1, RORA, S100A7, SGCG, SHC2, SOX2, TAOK1, TDGF1, TFRC, TGFB1, TP73, TPI1, TPM3, TRPV…
GO:0043405	regulation of MAP kinase activity	GO_BiologicalProcess-EBI-UniProt-GOA_10.07.2018_00h00	1.16768e-06	7.99863e-06	3.54309e-06	5.15359e-06	[6, 7, 8, 9, 10, 11]	Group15	10.395	50	[ADAM9, ADRA2A, AGER, CCL19, CRKL, EGFR, ERBB2, FGF1, FGF18, FGF2, FGFR1, FLT3, GADD45G, GNG3, GRM4, HARS, HTR2A, IGF1, IGF1R, IKBKG, INSR, KARS, KLF6, MAP2K1, MAP2K3, MAP2K4, MAP4K1, MAP4K4, MAPK3, PAK1, PDCD4, PDCD6IP, PLA2G6, PPP2CA, RAF1, RORA, SGCG, SHC2, SMPD1, SPRED1, TAOK1, TDGF1, TFRC, TGFB1, TP73, TPI1, TPM3, TRIB1, VEGFA, WNT7B]
GO:0045860	positive regulation of protein kinase activity	GO_BiologicalProcess-EBI-UniProt-GOA_10.07.2018_00h00	8.17376e-06	3.8614e-05	3.54309e-06	5.15359e-06	[7, 8, 9, 10]	Group15	8.97436	63	[ACVR2B, ADAM9, ADRA2A, AGER, BDNF, CCL19, CCND1, CCND2, CCND3, CDK5R1, CLU, CRKL, EGFR, ERBB2, FBXW7, FGF1, FGF18, FGF2, FGFR1, FLT3, GADD45G, GNG3, GRM4, HTR2A, IGF1, IGF2, IKBKG, INSR, KARS, KRT7, MAP2K1, MAP2K3, MAP2K4, MAP4K1, MAP4K4, MAPK3, MPRIP, OMA1, PAK1, PDCD6IP, PLA2G6, PPP2CA, PPP3CA, PRKACA, RAF1, RALB, RHOA, RORA, SGCG, SHC2, STRADB, TAOK1, TDGF1, TFRC, TGFB1, TNFRSF10B, TP73, TPI1…
GO:0070372	regulation of ERK1 and ERK2 cascade	GO_BiologicalProcess-EBI-UniProt-GOA_10.07.2018_00h00	4.53726e-05	0.000182825	3.54309e-06	5.15359e-06	[6, 7, 8, 9, 10, 11]	Group15	10.0775	39	[AGER, ATF3, CCL19, CCL22, CCL7, CERS1, CRKL, CTGF, EGFR, EPHA2, ERBB2, FBXW7, FGF18, FGF2, FGF23, GNAI2, HTR2A, IAPP, JUN, KARS, MAP2K1, MAPK3, NOTCH2, PDCD6IP, PPP3CA, PRKACA, PTPRR, RAF1, RRAS, S100A7, SGCG, SPRED1, STYXL1, TFRC, TGFB1, TPM3, TRPV4, VEGFA, VIPR1]
GO:0071900	regulation of protein serine/threonine kinase activity	GO_BiologicalProcess-EBI-UniProt-GOA_10.07.2018_00h00	4.43558e-06	2.33721e-05	3.54309e-06	5.15359e-06	[7, 8, 9, 10]	Group15	9.13043	63	[ADAM9, ADRA2A, AGER, CASP3, CCL19, CCND1, CCND2, CCND3, CCNE2, CDC25A, CDK5R1, CDK6, CHORDC1, CRKL, EGFR, ERBB2, FGF1, FGF18, FGF2, FGFR1, FLT3, GADD45G, GNG3, GRM4, HARS, HTR2A, IGF1, IGF1R, IGF2, IKBKG, INSR, KARS, KLF6, MAP2K1, MAP2K3, MAP2K4, MAP4K1, MAP4K4, MAPK3, PAK1, PDCD4, PDCD6IP, PLA2G6, PPP2CA, RAF1, RALB, RHOA, RORA, SGCG, SHC2, SMPD1, SPRED1, TAOK1, TDGF1, TFRC, TGFB1, THY1, TP73, …
GO:0043406	positive regulation of MAP kinase activity	GO_BiologicalProcess-EBI-UniProt-GOA_10.07.2018_00h00	9.90251e-07	7.14023e-06	3.54309e-06	5.15359e-06	[6, 7, 8, 9, 10, 11, 12]	Group15	11.2299	42	[ADAM9, ADRA2A, AGER, CCL19, CRKL, EGFR, ERBB2, FGF1, FGF18, FGF2, FGFR1, FLT3, GADD45G, GNG3, GRM4, HTR2A, IGF1, IKBKG, INSR, KARS, MAP2K1, MAP2K3, MAP2K4, MAP4K1, MAP4K4, MAPK3, PAK1, PDCD6IP, PLA2G6, RAF1, RORA, SGCG, SHC2, TAOK1, TDGF1, TFRC, TGFB1, TP73, TPI1, TPM3, VEGFA, WNT7B]
GO:0070374	positive regulation of ERK1 and ERK2 cascade	GO_BiologicalProcess-EBI-UniProt-GOA_10.07.2018_00h00	6.90985e-05	0.000262958	3.54309e-06	5.15359e-06	[6, 7, 8, 9, 10, 11, 12]	Group15	10.8696	30	[AGER, CCL19, CCL22, CCL7, CERS1, CRKL, CTGF, EGFR, FBXW7, FGF18, FGF2, FGF23, GNAI2, HTR2A, IAPP, JUN, KARS, MAP2K1, MAPK3, NOTCH2, PRKACA, RAF1, S100A7, SGCG, TFRC, TGFB1, TPM3, TRPV4, VEGFA, VIPR1]
GO:0071902	positive regulation of protein serine/threonine kinase activity	GO_BiologicalProcess-EBI-UniProt-GOA_10.07.2018_00h00	4.90888e-07	3.95598e-06	3.54309e-06	5.15359e-06	[8, 9, 10, 11]	Group15	10.661	50	[ADAM9, ADRA2A, AGER, CCL19, CCND1, CCND2, CCND3, CDK5R1, CRKL, EGFR, ERBB2, FGF1, FGF18, FGF2, FGFR1, FLT3, GADD45G, GNG3, GRM4, HTR2A, IGF1, IGF2, IKBKG, INSR, KARS, MAP2K1, MAP2K3, MAP2K4, MAP4K1, MAP4K4, MAPK3, PAK1, PDCD6IP, PLA2G6, PPP2CA, RAF1, RALB, RHOA, RORA, SGCG, SHC2, TAOK1, TDGF1, TFRC, TGFB1, TP73, TPI1, TPM3, VEGFA, WNT7B]

## Sheet: PNO vs Saline
GOID	GOTerm	Ontology Source	Term PValue	Term PValue Corrected with Benjamini-Hochberg	Group PValue	Group PValue Corrected with Benjamini-Hochberg	GOLevels	GOGroups	% Associated Genes	Nr. Genes	Associated Genes Found
GO:0031175	neuron projection development	GO_BiologicalProcess-EBI-UniProt-GOA_10.07.2018_00h00	0.000273259	0.000718791	0.000273259	0.000273259	[5, 6, 8, 9, 10]	Group00	7.10009	83	[ADGRB3, APBB2, APOA4, ARF1, ARF6, ARX, ATP7A, B4GAT1, BBS4, BCL2, BDNF, BOC, CCNH, CDC25C, CDK5R1, CDNF, CHRNA7, CLIC5, CNTN4, CPEB3, CRMP1, CTHRC1, CX3CL1, DICER1, DRAXIN, EIF4G2, EPHA3, EPHA4, FBXW7, FEZF1, FOXP1, FZD3, GAK, GBX1, IER3, IFRD1, IL2, KLF7, LAMB1, LPAR1, LRIG2, MATN2, MEF2C, NDEL1, NEDD4, NELL2, NFE2L2, NFIB, NGF, NLGN1, PIK3CA, POU3F2, PRRX1, PTEN, PTHLH, PTPN11, RAB10, RAD51D, …
GO:0061614	pri-miRNA transcription by RNA polymerase II	GO_BiologicalProcess-EBI-UniProt-GOA_10.07.2018_00h00	8.70008e-05	0.00030962	8.70008e-05	0.000123251	[7, 8, 9, 10, 11]	Group01	20.4082	10	[APLN, DDX5, ETS1, KLF5, KRAS, NFATC3, NFIB, PRL, SOX9, TP53]
GO:0050709	negative regulation of protein secretion	GO_BiologicalProcess-EBI-UniProt-GOA_10.07.2018_00h00	7.69791e-05	0.000291077	7.69791e-05	0.000118968	[4, 5, 6, 7, 8, 9, 10]	Group02	12.5	20	[ADRB2, ANGPT1, ARG2, CX3CL1, DPH3, DRD3, F2R, F2RL1, IER3, IL10, IRS1, KCNJ11, MAPKBP1, OPRM1, PTPN11, RHBDF1, SFRP1, TFRC, TLR6, TRIM27]
GO:0060998	regulation of dendritic spine development	GO_BiologicalProcess-EBI-UniProt-GOA_10.07.2018_00h00	0.000140957	0.000448836	0.000140957	0.000184328	[4, 5, 8, 9, 10, 11, 12, 13]	Group03	14.8936	14	[ARF1, ARF6, CDK5R1, CPEB3, CRMP1, EIF4G2, EPHA4, IL2, LPAR1, MEF2C, NLGN1, PTEN, RAD51D, UTRN]
GO:0021543	pallium development	GO_BiologicalProcess-EBI-UniProt-GOA_10.07.2018_00h00	1.28162e-07	1.40978e-06	1.28162e-07	5.44688e-07	[3, 4, 5, 7, 8, 9, 10]	Group04	13.6564	31	[ADGRG1, ARX, BAD, BBS4, CASP3, CD5, CD80, CDK5R1, CDK6, EPHA3, FOXP2, IGF2BP1, LAMB1, MDK, NDE1, NDEL1, NELL2, NEUROD1, NEUROD6, NF1, NF2, P2RY12, PLCB1, POU3F2, PTEN, RHOA, SLC12A3, SUN2, TSC1, WDR62, ZEB2]
GO:0021987	cerebral cortex development	GO_BiologicalProcess-EBI-UniProt-GOA_10.07.2018_00h00	3.9966e-06	3.02243e-05	1.28162e-07	5.44688e-07	[3, 4, 5, 6, 8, 9, 10, 11]	Group04	14.2857	22	[ADGRG1, ARX, BAD, BBS4, CD5, CD80, CDK5R1, FOXP2, LAMB1, MDK, NDE1, NDEL1, NELL2, NF1, P2RY12, PLCB1, POU3F2, RHOA, SLC12A3, SUN2, TSC1, WDR62]
GO:0070372	regulation of ERK1 and ERK2 cascade	GO_BiologicalProcess-EBI-UniProt-GOA_10.07.2018_00h00	0.000261497	0.000703136	0.000261497	0.00027784	[6, 7, 8, 9, 10, 11]	Group05	9.04393	35	[ANGPT1, ARRB1, CCL20, CCL22, CCL3, CCL3L3, CCL7, CCR7, CHRNA7, CRKL, CX3CL1, CYSLTR2, DUSP10, F2R, F2RL1, FBXW7, FGF10, FGFR3, HRAS, HTR2A, IAPP, KARS, MIF, NODAL, OPRM1, PTEN, PTPN11, PTPN2, S100A8, SPRED1, SPRY1, STYXL1, TAF8, TFRC, TLR4]
GO:0070374	positive regulation of ERK1 and ERK2 cascade	GO_BiologicalProcess-EBI-UniProt-GOA_10.07.2018_00h00	7.71619e-05	0.000282927	0.000261497	0.00027784	[6, 7, 8, 9, 10, 11, 12]	Group05	10.5072	29	[ANGPT1, ARRB1, CCL20, CCL22, CCL3, CCL3L3, CCL7, CCR7, CHRNA7, CRKL, CX3CL1, CYSLTR2, F2R, F2RL1, FBXW7, FGF10, FGFR3, HRAS, HTR2A, IAPP, KARS, MIF, NODAL, OPRM1, PTEN, PTPN11, S100A8, TAF8, TFRC]
GO:0002040	sprouting angiogenesis	GO_BiologicalProcess-EBI-UniProt-GOA_10.07.2018_00h00	0.00022397	0.000645247	0.00022397	0.000253833	[4, 5, 6, 7, 8, 9, 10, 11]	Group06	13.1148	16	[ANGPT1, CREB3L1, FGF1, GREM1, HMOX1, IL10, MEOX2, PDCD10, PTGS2, RAMP2, RHOA, SMAD1, SPRED1, TBXA2R, THBS1, TMEM2]
GO:1903670	regulation of sprouting angiogenesis	GO_BiologicalProcess-EBI-UniProt-GOA_10.07.2018_00h00	9.77937e-05	0.000328695	0.00022397	0.000253833	[5, 6, 7, 8, 9, 10, 11, 12]	Group06	16.25	13	[CREB3L1, FGF1, HMOX1, IL10, MEOX2, PDCD10, PTGS2, RHOA, SMAD1, SPRED1, TBXA2R, THBS1, TMEM2]
GO:0045892	negative regulation of transcription, DNA-templated	GO_BiologicalProcess-EBI-UniProt-GOA_10.07.2018_00h00	9.57238e-09	1.93043e-07	9.57238e-09	8.13652e-08	[5, 6, 7, 8, 9, 10, 11]	Group07	8.0292	121	[ADRB2, AGFG1, APC, ARRB1, ARX, ATF2, BCL7A, BHLHE40, BRINP1, C1QBP, CBFB, CCND1, CCNE1, CD69, CDK5R1, CDKN1C, CEBPA, CIB2, CITED2, COPS2, CPEB3, CREB3L1, CRP, CRX, CSDE1, CSTA, DDX5, DICER1, DMBX1, DRD3, E2F6, EDN1, EN1, FASLG, FEZF1, FHL2, FOXO1, FOXP1, FOXP2, FRK, GREM1, HAND1, HELLS, HERPUD1, HES6, HMGA1, HMGA2, IAPP, IL10, KAT8, KLF5, LEP, LIMS1, MBD2, MDM4, MEF2C, MSC, MYC, NEDD4, NFATC3, N…
GO:0000122	negative regulation of transcription by RNA polymerase II	GO_BiologicalProcess-EBI-UniProt-GOA_10.07.2018_00h00	9.6173e-10	2.32739e-08	9.57238e-09	8.13652e-08	[6, 7, 8, 9, 10, 11, 12]	Group07	9.07372	96	[ADRB2, AGFG1, ARX, ATF2, BHLHE40, C1QBP, CBFB, CCND1, CCNE1, CD69, CEBPA, CITED2, COPS2, CPEB3, CREB3L1, CRX, CSDE1, CSTA, DDX5, DICER1, DMBX1, DRD3, E2F6, EDN1, EN1, FASLG, FEZF1, FHL2, FOXO1, FOXP1, FOXP2, FRK, HAND1, HERPUD1, HES6, HMGA2, IL10, KLF5, LEP, MBD2, MDM4, MEF2C, MSC, MYC, NEDD4, NFATC3, NFIA, NFIB, NFIC, NODAL, NR6A1, NRF1, NRIP1, OSR1, PAWR, PHF19, PRDM1, PROP1, PRRX1, PTH, PTPN2…
GO:0030217	T cell differentiation	GO_BiologicalProcess-EBI-UniProt-GOA_10.07.2018_00h00	4.89348e-05	0.00019737	4.89348e-05	0.000103986	[5, 6, 7, 8, 9, 10]	Group08	10.6383	30	[ATP7A, BAD, BATF, BCL2, CAPG, CBFB, CCR7, CD80, DUSP10, FANCD2, FOXP1, FUT7, IL2, LEP, PRDM1, PTPN2, RHOA, RPL22, SATB1, SLC12A3, SOCS1, SP3, SPN, TGFBR2, THEMIS, TNFSF9, TSC1, UMOD, WNT1, ZBTB16]
GO:0046632	alpha-beta T cell differentiation	GO_BiologicalProcess-EBI-UniProt-GOA_10.07.2018_00h00	0.000151247	0.000469252	4.89348e-05	0.000103986	[6, 7, 8, 9, 10, 11]	Group08	13.5593	16	[ATP7A, BATF, BCL2, CBFB, CD80, FOXP1, FUT7, IL2, PRDM1, RHOA, RPL22, SATB1, SOCS1, SPN, TGFBR2, ZBTB16]
GO:0051091	positive regulation of DNA-binding transcription factor activity	GO_BiologicalProcess-EBI-UniProt-GOA_10.07.2018_00h00	0.000231008	0.000650046	0.000210504	0.000255611	[2, 3, 4, 7, 8, 9, 10, 11, 12]	Group09	9.49555	32	[AGFG1, APC, ATF2, BCL10, CAT, CD5, CLU, CTH, CX3CL1, EDN1, EPHA3, GREM1, HMGA2, IL10, IRAK1, KRAS, LPAR1, MAVS, MIF, NDP, NEUROD1, NODAL, PPARGC1B, PTEN, S100A8, SCYL1, TIMELESS, TLR4, TLR6, TRAF2, TRIM27, WNT1]
GO:0051090	regulation of DNA-binding transcription factor activity	GO_BiologicalProcess-EBI-UniProt-GOA_10.07.2018_00h00	0.000210504	0.000621242	0.000210504	0.000255611	[3, 6, 7, 8, 9, 10, 11]	Group09	8.39416	46	[ADRB2, AGFG1, APC, ARRB1, ATF2, BCL10, BHLHE40, CAT, CD5, CLU, CTH, CX3CL1, EDN1, EPHA3, FANCD2, GREM1, HAND1, HMGA2, HMOX1, IAPP, IL10, IRAK1, KEAP1, KRAS, LPAR1, MAVS, MIF, NDP, NEUROD1, NLRC3, NODAL, PBX1, PPARGC1B, PRL, PTEN, S100A4, S100A8, SCYL1, SUMO1, THRA, TIMELESS, TLR4, TLR6, TRAF2, TRIM27, WNT1]
GO:0055021	regulation of cardiac muscle tissue growth	GO_BiologicalProcess-EBI-UniProt-GOA_10.07.2018_00h00	5.64999e-05	0.000220532	5.64999e-05	0.000106722	[4, 5, 6, 7, 8, 9, 10]	Group10	17.1053	13	[CAV3, CDKN1A, CITED2, EDN1, FOXP1, HERPUD1, KCNK2, MEF2C, PTEN, TGFBR1, TGFBR2, TGFBR3, ZFPM2]
GO:0060043	regulation of cardiac muscle cell proliferation	GO_BiologicalProcess-EBI-UniProt-GOA_10.07.2018_00h00	3.29e-05	0.000147441	5.64999e-05	0.000106722	[3, 4, 5, 6, 7, 8, 9, 10, 11]	Group10	20.7547	11	[CDKN1A, CITED2, FOXP1, HERPUD1, KCNK2, MEF2C, PTEN, TGFBR1, TGFBR2, TGFBR3, ZFPM2]
GO:0072088	nephron epithelium morphogenesis	GO_BiologicalProcess-EBI-UniProt-GOA_10.07.2018_00h00	0.000367349	0.000945727	3.9966e-06	1.35884e-05	[4, 5, 6, 7, 8, 9, 10]	Group11	14.2857	13	[AHI1, BCL2, FGF1, GREB1L, GREM1, IRX3, MYC, OSR1, PBX1, PRL, SOX9, STAT1, WNT1]
GO:0072080	nephron tubule development	GO_BiologicalProcess-EBI-UniProt-GOA_10.07.2018_00h00	8.98858e-05	0.000310748	3.9966e-06	1.35884e-05	[5, 6, 7, 8, 9, 10]	Group11	14.1593	16	[AHI1, AQP11, BCL2, FGF1, GREB1L, GREM1, IRX3, MEF2C, MYC, OSR1, PBX1, PRL, SOX9, STAT1, UMOD, WNT1]
GO:0001657	ureteric bud development	GO_BiologicalProcess-EBI-UniProt-GOA_10.07.2018_00h00	0.000246304	0.000677335	3.9966e-06	1.35884e-05	[5, 6, 8, 9, 10, 11]	Group11	13.0081	16	[ARG2, BCL2, CAT, FGF1, GREB1L, GREM1, MYC, OSR1, PBX1, PRL, RET, SFRP1, SMAD2, SOX9, SPRY1, WNT1]
GO:0001525	angiogenesis	GO_BiologicalProcess-EBI-UniProt-GOA_10.07.2018_00h00	4.76481e-06	3.20301e-05	4.76481e-06	1.15717e-05	[3, 4, 5, 6, 7, 8, 9, 10]	Group12	9.03226	56	[ADGRB3, ADGRG1, AGO1, AGO2, ANGPT1, APC, APLN, AQP1, ATF2, CHRNA7, COL8A2, CREB3L1, CX3CL1, CYSLTR2, EDN1, EMP2, ETS1, FASLG, FGF1, FGF10, GDF2, GREM1, HAND1, HMGA2, HMOX1, HSPB2, IL10, ITGB3, KLF5, LEP, MEOX2, NAA15, NELL2, NF1, NFE2L2, NODAL, PDCD10, PIK3CA, PRL, PTEN, PTGS2, RAMP2, RHOA, RHOB, SFRP1, SMAD1, SPRED1, STAT1, STK4, TAL1, TBXA2R, TGFBR1, TGFBR2, THBS1, TMEM2, TMPRSS6]
GO:0045765	regulation of angiogenesis	GO_BiologicalProcess-EBI-UniProt-GOA_10.07.2018_00h00	3.28268e-06	2.64803e-05	4.76481e-06	1.15717e-05	[4, 5, 6, 7, 8, 9, 10, 11]	Group12	10.5405	39	[ADGRB3, AGO1, AGO2, APC, AQP1, ATF2, CHRNA7, CREB3L1, CX3CL1, CYSLTR2, EMP2, ETS1, FASLG, FGF1, GDF2, GREM1, HMGA2, HMOX1, HSPB2, IL10, LEP, MEOX2, NF1, NFE2L2, NODAL, PDCD10, PRL, PTGS2, RAMP2, RHOA, RHOB, SFRP1, SMAD1, SPRED1, STAT1, TBXA2R, TGFBR2, THBS1, TMEM2]
GO:0045766	positive regulation of angiogenesis	GO_BiologicalProcess-EBI-UniProt-GOA_10.07.2018_00h00	0.00037355	0.000941658	4.76481e-06	1.15717e-05	[4, 5, 6, 7, 8, 9, 10, 11, 12]	Group12	10.4545	23	[AGO2, APC, AQP1, CHRNA7, CX3CL1, CYSLTR2, ETS1, FGF1, GDF2, GREM1, HMGA2, HMOX1, HSPB2, IL10, NFE2L2, NODAL, PTGS2, RAMP2, RHOB, SMAD1, TBXA2R, TGFBR2, THBS1]
GO:1904029	regulation of cyclin-dependent protein kinase activity	GO_BiologicalProcess-EBI-UniProt-GOA_10.07.2018_00h00	2.46654e-05	0.000114789	4.51836e-06	1.2802e-05	[4, 5, 7, 8, 9, 10]	Group13	13.9706	19	[APC, CASP3, CCND1, CCND2, CCNH, CDC25A, CDC25C, CDK5R1, CDK6, CDKN1A, CDKN1C, CDKN2B, CEBPA, CIB2, FGF10, PEA15, PTEN, S100A4, SUMO1]
GO:0000079	regulation of cyclin-dependent protein serine/threonine kinase activity	GO_BiologicalProcess-EBI-UniProt-GOA_10.07.2018_00h00	0.000135823	0.000444178	4.51836e-06	1.2802e-05	[5, 6, 8, 9, 10, 11]	Group13	13.1783	17	[APC, CASP3, CCND1, CCND2, CCNH, CDC25A, CDC25C, CDK5R1, CDK6, CDKN1A, CDKN2B, CEBPA, FGF10, PEA15, PTEN, S100A4, SUMO1]
GO:1904030	negative regulation of cyclin-dependent protein kinase activity	GO_BiologicalProcess-EBI-UniProt-GOA_10.07.2018_00h00	4.73384e-05	0.000197516	4.51836e-06	1.2802e-05	[5, 6, 8, 9, 10, 11]	Group13	20	11	[APC, CASP3, CDK6, CDKN1A, CDKN1C, CDKN2B, CEBPA, CIB2, PTEN, S100A4, SUMO1]
GO:0006469	negative regulation of protein kinase activity	GO_BiologicalProcess-EBI-UniProt-GOA_10.07.2018_00h00	3.87969e-05	0.000167658	4.51836e-06	1.2802e-05	[7, 8, 9, 10]	Group13	9.94318	35	[ANKS1B, APC, CASP3, CAV3, CDK6, CDKN1A, CDKN1C, CDKN2B, CEBPA, CIB2, DUSP10, GSKIP, HSPB2, IGF1R, LAX1, NF1, NF2, PRKAR2A, PROKR2, PTEN, PTPN2, QARS, S100A4, SFRP1, SH3BP5, SMPD1, SOCS1, SPRED1, SPRY1, STYXL1, SUMO1, TAF7, TARBP2, TRIM27, YWHAG]
GO:0071901	negative regulation of protein serine/threonine kinase activity	GO_BiologicalProcess-EBI-UniProt-GOA_10.07.2018_00h00	2.17317e-05	0.000105181	4.51836e-06	1.2802e-05	[8, 9, 10, 11]	Group13	12.2449	24	[ANKS1B, APC, CASP3, CAV3, CDK6, CDKN1A, CDKN1C, CDKN2B, CEBPA, CIB2, DUSP10, HSPB2, LAX1, NF1, PRKAR2A, PROKR2, PTEN, S100A4, SFRP1, SMPD1, SPRED1, SPRY1, SUMO1, YWHAG]
GO:0006919	activation of cysteine-type endopeptidase activity involved in apoptotic process	GO_BiologicalProcess-EBI-UniProt-GOA_10.07.2018_00h00	1.60463e-05	8.09001e-05	5.89268e-05	0.000100175	[7, 8, 9, 10, 11, 12, 13]	Group14	14.3939	19	[AGFG1, AIFM1, BAD, BAK1, CASP3, CYCS, EGLN3, F2R, FAS, FASLG, IAPP, NGF, RET, S100A8, SNCA, SUMO1, TFRC, TNFSF10, TRAF2]
GO:0043281	regulation of cysteine-type endopeptidase activity involved in apoptotic process	GO_BiologicalProcess-EBI-UniProt-GOA_10.07.2018_00h00	0.000163243	0.000493811	5.89268e-05	0.000100175	[6, 7, 8, 9, 10]	Group14	9.96678	30	[AGFG1, AIFM1, AQP1, ARRB1, BAD, BAK1, BCL10, CASP3, CYCS, DICER1, EGLN3, F2R, FAS, FASLG, HERPUD1, IAPP, MYC, NGF, NODAL, PTGS2, RET, RHOA, S100A8, SNCA, SUMO1, TFRC, THBS1, TNFSF10, TRAF2, WNT9A]
GO:0010950	positive regulation of endopeptidase activity	GO_BiologicalProcess-EBI-UniProt-GOA_10.07.2018_00h00	5.16541e-06	3.12507e-05	5.89268e-05	0.000100175	[7, 8, 9, 10]	Group14	12.1739	28	[AGFG1, AIFM1, ARRB1, BAD, BAK1, BCL10, CASP3, CYCS, EGLN3, EPHA4, F2R, FAS, FASLG, GRIN2A, GRIN2B, IAPP, MBP, MYC, NGF, NODAL, RET, RHOA, S100A8, SNCA, SUMO1, TFRC, TNFSF10, TRAF2]
GO:0043280	positive regulation of cysteine-type endopeptidase activity involved in apoptotic process	GO_BiologicalProcess-EBI-UniProt-GOA_10.07.2018_00h00	8.15139e-06	4.69675e-05	5.89268e-05	0.000100175	[6, 7, 8, 9, 10, 11, 12]	Group14	12.973	24	[AGFG1, AIFM1, ARRB1, BAD, BAK1, BCL10, CASP3, CYCS, EGLN3, F2R, FAS, FASLG, IAPP, MYC, NGF, NODAL, RET, RHOA, S100A8, SNCA, SUMO1, TFRC, TNFSF10, TRAF2]
GO:2001056	positive regulation of cysteine-type endopeptidase activity	GO_BiologicalProcess-EBI-UniProt-GOA_10.07.2018_00h00	4.81633e-06	3.06724e-05	5.89268e-05	0.000100175	[8, 9, 10, 11]	Group14	12.7451	26	[AGFG1, AIFM1, ARRB1, BAD, BAK1, BCL10, CASP3, CYCS, EGLN3, F2R, FAS, FASLG, GRIN2A, GRIN2B, IAPP, MYC, NGF, NODAL, RET, RHOA, S100A8, SNCA, SUMO1, TFRC, TNFSF10, TRAF2]
GO:0006355	regulation of transcription, DNA-templated	GO_BiologicalProcess-EBI-UniProt-GOA_10.07.2018_00h00	2.53845e-08	4.38789e-07	8.04719e-08	4.56008e-07	[5, 6, 7, 8, 9, 10]	Group15	6.37423	279	[ABCC9, ACVR2A, ADRB2, AGFG1, AGO1, AGO2, AHI1, AKAP8, APBB2, APBB3, APC, APLN, ARID2, ARID3A, ARID3B, ARID4B, ARRB1, ARX, ATF2, BATF, BCL10, BCL7A, BHLHE40, BRINP1, C1QBP, CAMKK2, CAT, CAVIN1, CBFB, CCND1, CCNE1, CCNH, CD5, CD69, CD80, CD81, CDK5R1, CDKN1A, CDKN1C, CDKN2B, CEBPA, CHD1, CIB2, CITED2, CLU, COPS2, CPEB3, CREB3L1, CRP, CRX, CSDE1, CSRNP3, CSTA, CTH, CX3CL1, DCAF6, DDX5, DICER1, DMBX…
GO:0006366	transcription by RNA polymerase II	GO_BiologicalProcess-EBI-UniProt-GOA_10.07.2018_00h00	7.28917e-07	6.78454e-06	8.04719e-08	4.56008e-07	[6, 7, 8, 9, 10]	Group15	6.49863	214	[ABCC9, ACVR2A, ADRB2, AGFG1, AGO1, AGO2, AHI1, APC, APLN, ARID2, ARID3A, ARID3B, ARID4B, ARRB1, ARX, ASAP2, ATF2, BATF, BHLHE40, C1QBP, CBFB, CCND1, CCNE1, CCNH, CD69, CD81, CDKN1A, CDKN2B, CEBPA, CHD1, CITED2, COPS2, CPEB3, CREB3L1, CRP, CRX, CSDE1, CSRNP3, CSTA, CX3CL1, DCAF6, DDX5, DICER1, DMBX1, DPT, DRD3, E2F5, E2F6, EDN1, EGLN3, EIF4G2, EN1, ERLIN1, ETS1, F2RL1, FASLG, FBXW7, FEZF1, FGF1, …
GO:0045893	positive regulation of transcription, DNA-templated	GO_BiologicalProcess-EBI-UniProt-GOA_10.07.2018_00h00	6.46902e-16	7.82751e-14	8.04719e-08	4.56008e-07	[5, 6, 7, 8, 9, 10, 11]	Group15	8.93341	165	[ACVR2A, ADRB2, AGFG1, AGO1, AGO2, AHI1, APC, APLN, ARID3A, ARID3B, ARID4B, ARRB1, ATF2, BATF, BCL10, CAMKK2, CBFB, CCNE1, CCNH, CD80, CD81, CDKN1C, CDKN2B, CEBPA, CIB2, CITED2, CREB3L1, CRP, CRX, CSDE1, CSRNP3, CSTA, CX3CL1, DCAF6, DPT, DRD3, E2F5, EDN1, EIF4G2, EN1, ERLIN1, ETS1, F2R, F2RL1, FANCD2, FBXW7, FEZF1, FGF1, FGF10, FHL2, FHL5, FOXO1, FOXP1, GDF2, GREM1, GTPBP3, HAND1, HELLS, HERPUD1,…
GO:1903508	positive regulation of nucleic acid-templated transcription	GO_BiologicalProcess-EBI-UniProt-GOA_10.07.2018_00h00	6.70937e-15	4.05917e-13	8.04719e-08	4.56008e-07	[6, 7, 8, 9, 10]	Group15	8.61805	169	[ABCC9, ACTN4, ACVR2A, ADRB2, AGFG1, AGO1, AGO2, AHI1, APC, APLN, ARID3A, ARID3B, ARID4B, ARRB1, ATF2, BATF, BCL10, CAMKK2, CBFB, CCNE1, CCNH, CD80, CD81, CDKN1C, CDKN2B, CEBPA, CIB2, CITED2, CREB3L1, CRP, CRX, CSDE1, CSRNP3, CSTA, CX3CL1, DCAF6, DPT, DRD3, E2F5, EDN1, EIF4G2, EN1, ERLIN1, ETS1, F2R, F2RL1, FANCD2, FBXW7, FEZF1, FGF1, FGF10, FHL2, FHL5, FOXO1, FOXP1, GDF2, GREM1, GTPBP3, HAND1, H…
GO:0006357	regulation of transcription by RNA polymerase II	GO_BiologicalProcess-EBI-UniProt-GOA_10.07.2018_00h00	5.87085e-08	7.10373e-07	8.04719e-08	4.56008e-07	[6, 7, 8, 9, 10, 11]	Group15	6.72617	211	[ABCC9, ACVR2A, ADRB2, AGFG1, AGO1, AGO2, AHI1, APC, APLN, ARID2, ARID3A, ARID3B, ARID4B, ARRB1, ARX, ATF2, BATF, BHLHE40, C1QBP, CBFB, CCND1, CCNE1, CCNH, CD69, CD81, CDKN1A, CDKN2B, CEBPA, CHD1, CITED2, COPS2, CPEB3, CREB3L1, CRP, CRX, CSDE1, CSRNP3, CSTA, CX3CL1, DCAF6, DDX5, DICER1, DMBX1, DPT, DRD3, E2F5, E2F6, EDN1, EGLN3, EIF4G2, EN1, ERLIN1, ETS1, F2RL1, FASLG, FBXW7, FEZF1, FGF1, FGF10, …
GO:0045944	positive regulation of transcription by RNA polymerase II	GO_BiologicalProcess-EBI-UniProt-GOA_10.07.2018_00h00	1.03718e-12	4.1833e-11	8.04719e-08	4.56008e-07	[6, 7, 8, 9, 10, 11, 12]	Group15	8.99654	130	[ACVR2A, ADRB2, AGFG1, AGO1, AGO2, AHI1, APC, APLN, ARID3A, ARID3B, ARID4B, ARRB1, ATF2, BATF, CBFB, CCNH, CD81, CDKN2B, CEBPA, CITED2, CREB3L1, CRP, CRX, CSDE1, CSRNP3, CSTA, CX3CL1, DCAF6, DPT, DRD3, E2F5, EDN1, EIF4G2, EN1, ERLIN1, ETS1, F2RL1, FBXW7, FGF1, FGF10, FHL5, FOXO1, FOXP1, GDF2, GREM1, GTPBP3, HAND1, HELLS, HERPUD1, HLF, HMGA1, HMGA2, HOXA1, HOXA9, HOXB1, HRAS, IER5, IFRD1, IL10, IL…
GO:0043408	regulation of MAPK cascade	GO_BiologicalProcess-EBI-UniProt-GOA_10.07.2018_00h00	5.44045e-08	8.22868e-07	4.36628e-12	7.42267e-11	[5, 6, 7, 8, 9, 10]	Group16	8.75912	84	[ADRB2, ADRB3, AGFG1, ANGPT1, ANKS1B, ARRB1, CAV3, CCL20, CCL22, CCL3, CCL3L3, CCL7, CCR7, CD81, CDKN1A, CHRNA7, CRKL, CX3CL1, CYSLTR2, DUSP10, EDN1, EPHA4, ETFB, F2R, F2RL1, FAS, FBXW7, FGF1, FGF10, FGFR3, FOXO1, GDF2, GPR37L1, HRAS, HTR2A, IAPP, IGF1R, IRAK1, KARS, KRAS, KSR2, LAX1, LEP, LPAR1, MAP4K3, MIF, MYC, NDST1, NF1, NF2, NGF, NODAL, OPRM1, PAK5, PDCD10, PEA15, PFDN1, PLCB1, PRKCE, PTEN,…
GO:0043410	positive regulation of MAPK cascade	GO_BiologicalProcess-EBI-UniProt-GOA_10.07.2018_00h00	2.28188e-07	2.30089e-06	4.36628e-12	7.42267e-11	[5, 6, 7, 8, 9, 10, 11]	Group16	9.36599	65	[ADRB2, ADRB3, AGFG1, ANGPT1, ARRB1, CCL20, CCL22, CCL3, CCL3L3, CCL7, CCR7, CD81, CDKN1A, CHRNA7, CRKL, CX3CL1, CYSLTR2, EDN1, EPHA4, ETFB, F2R, F2RL1, FBXW7, FGF1, FGF10, FGFR3, GPR37L1, HRAS, HTR2A, IAPP, IRAK1, KARS, KRAS, KSR2, LEP, LPAR1, MAP4K3, MIF, NDST1, NGF, NODAL, OPRM1, PDCD10, PEA15, PFDN1, PLCB1, PRKCE, PTEN, PTPN11, RET, S100A8, S1PR2, SCYL1, SDCBP, TAF8, TAOK1, TFRC, TGFBR1, THBS…
GO:0043405	regulation of MAP kinase activity	GO_BiologicalProcess-EBI-UniProt-GOA_10.07.2018_00h00	1.23436e-06	1.06684e-05	4.36628e-12	7.42267e-11	[6, 7, 8, 9, 10, 11]	Group16	9.97921	48	[AGFG1, ANKS1B, ARRB1, CAV3, CD81, CDKN1A, CHRNA7, CRKL, DUSP10, EDN1, EPHA4, ETFB, F2R, FGF1, FGF10, HRAS, HTR2A, IGF1R, IRAK1, KARS, KRAS, LAX1, LPAR1, MAP4K3, MIF, NF1, NGF, PDCD10, PEA15, PFDN1, PTPN11, RET, S100A8, S1PR2, SCYL1, SFRP1, SMPD1, SPRED1, SPRY1, TAOK1, TFRC, TGFBR1, THBS1, TIMELESS, TLR4, TLR6, TRAF2, ZEB2]
GO:0045860	positive regulation of protein kinase activity	GO_BiologicalProcess-EBI-UniProt-GOA_10.07.2018_00h00	5.84079e-08	7.85262e-07	4.36628e-12	7.42267e-11	[7, 8, 9, 10]	Group16	9.54416	67	[ADRB2, AGFG1, ANGPT1, ARRB1, BDNF, CAMKK2, CCND1, CCND2, CCNH, CCR7, CD81, CDK5R1, CDKN1A, CHRNA7, CLU, CRKL, ECT2, EDN1, EMP2, EPHA4, ETFB, F2R, FBXW7, FGF1, FGF10, GREM1, HELLS, HRAS, HTR2A, IRAK1, ITGB3, KARS, KRAS, LEP, LPAR1, MAP4K3, MIF, NEK4, NGF, OSR1, PAK5, PDCD10, PEA15, PFDN1, PIK3CA, PRKAR2A, PROKR2, PTPN11, RET, RHOA, S100A8, S1PR2, SCYL1, SNCA, STK4, SUMO1, TAL1, TAOK1, TFRC, TGFBR…
GO:0071900	regulation of protein serine/threonine kinase activity	GO_BiologicalProcess-EBI-UniProt-GOA_10.07.2018_00h00	3.89753e-10	1.179e-08	4.36628e-12	7.42267e-11	[7, 8, 9, 10]	Group16	10.4348	72	[ADRB2, AGFG1, ANKS1B, APC, ARRB1, CASP3, CAV3, CCND1, CCND2, CCNH, CD81, CDC25A, CDC25C, CDK5R1, CDK6, CDKN1A, CDKN1C, CDKN2B, CEBPA, CHRNA7, CIB2, CRKL, DUSP10, EDN1, EPHA4, ETFB, F2R, FGF1, FGF10, HRAS, HSPB2, HTR2A, IGF1R, IRAK1, KARS, KRAS, LAX1, LPAR1, MAP4K3, MIF, NF1, NGF, PDCD10, PEA15, PFDN1, PRKAR2A, PROKR2, PTEN, PTPN11, RET, RHOA, S100A4, S100A8, S1PR2, SCYL1, SFRP1, SMPD1, SNCA, SPR…
GO:0043406	positive regulation of MAP kinase activity	GO_BiologicalProcess-EBI-UniProt-GOA_10.07.2018_00h00	1.15249e-05	6.3387e-05	4.36628e-12	7.42267e-11	[6, 7, 8, 9, 10, 11, 12]	Group16	10.1604	38	[AGFG1, ARRB1, CD81, CDKN1A, CHRNA7, CRKL, EDN1, EPHA4, ETFB, F2R, FGF1, FGF10, HRAS, HTR2A, IRAK1, KARS, KRAS, LPAR1, MAP4K3, MIF, NGF, PDCD10, PEA15, PFDN1, PTPN11, RET, S100A8, S1PR2, SCYL1, TAOK1, TFRC, TGFBR1, THBS1, TIMELESS, TLR4, TLR6, TRAF2, ZEB2]
GO:0032147	activation of protein kinase activity	GO_BiologicalProcess-EBI-UniProt-GOA_10.07.2018_00h00	1.23566e-05	6.50067e-05	4.36628e-12	7.42267e-11	[8, 9, 10, 11]	Group16	9.68468	43	[ADRB2, AGFG1, ANGPT1, ARRB1, CD81, CDKN1A, CHRNA7, CRKL, ECT2, EMP2, ETFB, F2R, FGF1, FGF10, GREM1, HELLS, IRAK1, ITGB3, KARS, LEP, LPAR1, MAP4K3, NEK4, NGF, OSR1, PAK5, PEA15, PFDN1, PIK3CA, PRKAR2A, PROKR2, PTPN11, RET, S1PR2, SCYL1, TAOK1, TFRC, TGFBR1, TGFBR2, THBS1, TLR4, TLR6, TRAF2]
GO:0071902	positive regulation of protein serine/threonine kinase activity	GO_BiologicalProcess-EBI-UniProt-GOA_10.07.2018_00h00	4.31427e-06	3.07075e-05	4.36628e-12	7.42267e-11	[8, 9, 10, 11]	Group16	9.8081	46	[ADRB2, AGFG1, ARRB1, CCND1, CCND2, CCNH, CD81, CDK5R1, CDKN1A, CHRNA7, CRKL, EDN1, EPHA4, ETFB, F2R, FGF1, FGF10, HRAS, HTR2A, IRAK1, KARS, KRAS, LPAR1, MAP4K3, MIF, NGF, PDCD10, PEA15, PFDN1, PTPN11, RET, RHOA, S100A8, S1PR2, SCYL1, SNCA, STK4, TAOK1, TFRC, TGFBR1, THBS1, TIMELESS, TLR4, TLR6, TRAF2, ZEB2]

## Sheet: IUO vs PNO
GOID	GOTerm	Ontology Source	Term PValue	Term PValue Corrected with Benjamini-Hochberg	Group PValue	Group PValue Corrected with Benjamini-Hochberg	GOLevels	GOGroups	% Associated Genes	Nr. Genes	Associated Genes Found
GO:0031175	neuron projection development	GO_BiologicalProcess-EBI-UniProt-GOA_10.07.2018_00h00	0.000102354	0.00058342	0.000102354	0.000102354	[5, 6, 8, 9, 10]	Group0	5.30368	62	[AGER, APC2, APOA4, B4GAT1, BAG5, BCL11B, BICDL1, CACNA1A, CBFA2T2, CLIC5, CPNE5, DBNDD1, DDX11, EGFR, EPHA8, ERBB2, GAP43, GDPD5, GRIN1, IER3, ITM2C, KIF13B, KIRREL3, LHX1, LST1, MCF2, MEGF8, NECTIN1, NGFR, NRTN, NTN1, PACSIN1, PLCG1, PLXNA2, PLXNC1, POLR2E, PRKACA, PRKCQ, PRKG1, PTPRA, PTPRS, PTPRZ1, RET, RUNX2, SERPINF1, SERPINI1, SFRP1, SGCG, SPRY3, STYXL1, TBX6, TLX2, TNC, TNFRSF12A, TRAK1, …
GO:0045765	regulation of angiogenesis	GO_BiologicalProcess-EBI-UniProt-GOA_10.07.2018_00h00	7.56534e-05	0.000479138	7.56534e-05	9.07841e-05	[4, 5, 6, 7, 8, 9, 10, 11]	Group1	7.2973	27	[ANXA1, AQP1, CREB3L1, CYSLTR2, DDAH1, EPHA2, ERBB2, GDF2, GREM1, IL1B, KCNQ1, LEP, NGFR, NODAL, PIK3C2A, PLCG1, PML, PRKACA, RRAS, SERPINF1, SFRP1, SIRT6, SP1, STIM1, TBXA2R, TNFRSF12A, XBP1]
GO:0006366	transcription by RNA polymerase II	GO_BiologicalProcess-EBI-UniProt-GOA_10.07.2018_00h00	6.27764e-05	0.000511179	6.27764e-05	0.000125553	[6, 7, 8, 9, 10]	Group2	4.37291	144	[AIRE, BACH2, BCAS3, BCL11B, BCL6, BCL6B, BFAR, BMI1, BRD3, CASZ1, CBFA2T2, CCND1, CREB3L1, CRX, CTCF, CXADR, DLX6, DMBX1, DOT1L, DPT, EGFR, EGLN3, ELP1, EN1, ERBB2, FHL5, FLT3LG, FOXP4, GATA5, GDF2, GREM1, GRIN1, GSX1, HERPUD1, HIRA, HIVEP1, HNRNPD, HOXB6, HRAS, IGF2, IKBKB, IKBKG, IL17RD, IL1B, INTS6, IQCE, ITGA6, JAG1, KAT5, KAT7, KCNIP3, KLF16, KLF6, KLF9, KMT2D, KMT5A, LEP, LHX1, LMO4, LMX1B…
GO:0006357	regulation of transcription by RNA polymerase II	GO_BiologicalProcess-EBI-UniProt-GOA_10.07.2018_00h00	4.53795e-05	0.000431105	6.27764e-05	0.000125553	[6, 7, 8, 9, 10, 11]	Group2	4.43098	139	[AIRE, BACH2, BCAS3, BCL11B, BCL6, BCL6B, BFAR, BMI1, BRD3, CASZ1, CBFA2T2, CCND1, CREB3L1, CRX, CTCF, CXADR, DLX6, DMBX1, DOT1L, DPT, EGFR, EGLN3, ELP1, EN1, ERBB2, FHL5, FLT3LG, FOXP4, GATA5, GDF2, GREM1, GRIN1, GSX1, HERPUD1, HIRA, HIVEP1, HOXB6, HRAS, IGF2, IKBKB, IKBKG, IL17RD, IL1B, IQCE, ITGA6, JAG1, KAT5, KAT7, KCNIP3, KLF16, KLF6, KLF9, KMT2D, KMT5A, LEP, LHX1, LMO4, LMX1B, MAFB, MAFK, M…
GO:0043408	regulation of MAPK cascade	GO_BiologicalProcess-EBI-UniProt-GOA_10.07.2018_00h00	6.59243e-05	0.00046971	6.59243e-05	9.88864e-05	[5, 6, 7, 8, 9, 10]	Group3	5.63087	54	[AGER, ARAF, CAV3, CERS1, CYSLTR2, EDAR, EGFR, EPHA2, EPHA8, ERBB2, FGF23, FGFR3, GADD45G, GDF2, GNAI2, GNG3, GRM4, HRAS, IGF2, IKBKG, IL1B, KLF6, LAMTOR1, LEP, LMO3, MAP2K3, MAP2K4, MECOM, NBR1, NDRG2, NODAL, PIK3R2, PLA2G6, PRKACA, RASSF2, RET, RIPK1, RPS6KA6, RRAS, SFRP1, SGCG, SHC2, STYXL1, TGFB1, TLR6, TNF, TNFRSF11A, TP73, TRPV4, VIPR1, VRK2, WNT7B, XBP1, ZEB2]
GO:0070372	regulation of ERK1 and ERK2 cascade	GO_BiologicalProcess-EBI-UniProt-GOA_10.07.2018_00h00	0.0001882	0.00097522	6.59243e-05	9.88864e-05	[6, 7, 8, 9, 10, 11]	Group3	6.97674	27	[AGER, ARAF, CERS1, CYSLTR2, EGFR, EPHA2, ERBB2, FGF23, FGFR3, GNAI2, HRAS, IL1B, LMO3, MECOM, NDRG2, NODAL, PRKACA, RPS6KA6, RRAS, SGCG, STYXL1, TGFB1, TNF, TNFRSF11A, TRPV4, VIPR1, XBP1]
GO:1903507	negative regulation of nucleic acid-templated transcription	GO_BiologicalProcess-EBI-UniProt-GOA_10.07.2018_00h00	4.13518e-06	5.89263e-05	4.13518e-06	1.24055e-05	[6, 7, 8, 9, 10]	Group4	5.34351	84	[BACH2, BAHCC1, BCL6, BCL6B, BFAR, BIRC5, BMI1, CBFA2T2, CCND1, CREB3L1, CRX, CTCF, CXADR, DMBX1, DOT1L, EN1, GREM1, HERPUD1, HIRA, HIVEP1, IGF2, JAG1, KAT5, KAT8, KCNIP3, KLF16, KMT2D, KMT5A, LEP, LHX1, MAF1, MAFK, MAZ, MBD3, MECOM, MSC, MZF1, NFIC, NKX2-5, NODAL, NR6A1, NRARP, NRF1, PAX5, PITX1, PML, PRDM1, PRDM16, PROP1, RCBTB1, RIPK1, RUNX2, SFRP1, SGCG, SIRT6, SIRT7, SIX5, SLC25A2, SMO, SMTN…
GO:0000122	negative regulation of transcription by RNA polymerase II	GO_BiologicalProcess-EBI-UniProt-GOA_10.07.2018_00h00	8.95955e-06	0.000102139	4.13518e-06	1.24055e-05	[6, 7, 8, 9, 10, 11, 12]	Group4	5.7656	61	[BACH2, BCL6, BCL6B, BFAR, BMI1, CBFA2T2, CCND1, CREB3L1, CRX, CTCF, DMBX1, EN1, HERPUD1, HIVEP1, IGF2, KAT5, KCNIP3, KLF16, KMT5A, LEP, MAFK, MBD3, MSC, MZF1, NFIC, NKX2-5, NODAL, NR6A1, NRARP, NRF1, PAX5, PRDM1, PRDM16, PROP1, RCBTB1, RIPK1, SGCG, SIRT7, SLC25A2, SMO, SNAI3, SNCA, STYXL1, TBX6, TCERG1, TCF7, TGFB1, TMPRSS6, TNF, TP53, TP73, TRIM27, TRPV4, TSHZ2, UBE2I, VIPR1, WFS1, XBP1, ZBTB42…
GO:0045893	positive regulation of transcription, DNA-templated	GO_BiologicalProcess-EBI-UniProt-GOA_10.07.2018_00h00	6.21981e-07	1.18176e-05	4.37248e-07	2.62349e-06	[5, 6, 7, 8, 9, 10, 11]	Group5	5.3059	98	[AIRE, BCAS3, BCL11B, BFAR, CASZ1, COL1A1, CREB3L1, CRX, CTCF, CXADR, DDX11, DOT1L, DPT, EGFR, EN1, ERBB2, FGF23, FHL5, FLT3LG, GATA5, GDF2, GREM1, GRIN1, GSX1, HERPUD1, HNRNPD, HRAS, IGF2, IKBKB, IKBKG, IL17RD, IL1B, IQCE, ITGA6, JAG1, KAT5, KAT7, KAT8, KLF6, KMT2D, LBH, LHX1, LMO4, LMX1B, MAFB, MAP2K3, MC1R, MECOM, MED17, MTF1, MYF5, MZF1, NFIC, NGFR, NKX2-2, NKX2-5, NODAL, NR6A1, NRF1, PAX3, P…
GO:1903508	positive regulation of nucleic acid-templated transcription	GO_BiologicalProcess-EBI-UniProt-GOA_10.07.2018_00h00	4.37248e-07	2.49231e-05	4.37248e-07	2.62349e-06	[6, 7, 8, 9, 10]	Group5	5.25242	103	[ACTN1, ACTN4, AIRE, BCAS3, BCL11B, BFAR, CASZ1, COL1A1, CREB3L1, CRX, CTCF, CXADR, DDX11, DOT1L, DPT, EGFR, EN1, ERBB2, FGF23, FHL5, FLT3LG, GATA5, GDF2, GREM1, GRIN1, GSX1, HERPUD1, HNRNPD, HRAS, IGF2, IKBKB, IKBKG, IL17RD, IL1B, IQCE, ITGA6, JAG1, KAT5, KAT7, KAT8, KLF6, KMT2D, LBH, LHX1, LMO4, LMX1B, MAFB, MAP2K3, MC1R, MECOM, MED17, MPRIP, MTF1, MYF5, MZF1, NFIC, NGFR, NKX2-2, NKX2-5, NODAL,…
GO:0045944	positive regulation of transcription by RNA polymerase II	GO_BiologicalProcess-EBI-UniProt-GOA_10.07.2018_00h00	4.85748e-07	1.38438e-05	4.37248e-07	2.62349e-06	[6, 7, 8, 9, 10, 11, 12]	Group5	5.67474	82	[AIRE, BCAS3, BCL11B, BFAR, CREB3L1, CRX, CXADR, DOT1L, DPT, EGFR, EN1, FHL5, FLT3LG, GATA5, GDF2, GREM1, GRIN1, GSX1, HERPUD1, HRAS, IGF2, IKBKB, IKBKG, IL17RD, IL1B, IQCE, ITGA6, JAG1, KAT5, KAT7, KLF6, KMT2D, LMO4, LMX1B, MAFB, MC1R, MED17, MTF1, MYF5, MZF1, NFIC, NGFR, NKX2-2, NKX2-5, NODAL, NR6A1, NRF1, PAX3, PAX5, PIK3R2, PITX1, PLA2G6, PML, PPP3R1, PROP1, RAX, RFX2, RIPK1, RPS6KA3, RUNX2, …
