# Supplementary material for: Brain-Derived Extracellular Vesicle microRNA Signatures Associated with In Utero and Postnatal Oxycodone Exposure
Source: Cells. 2019 Dec 19;9(1):21. doi: 10.3390/cells9010021 (PMC7016745; doi:10.3390/cells9010021)
Supplement: Supplementary file 1 [file cells-09-00021-s001.zip › Supplemental information/Supp Table S1 IPA DEMR-gene_target mapping.xlsx]

## Sheet: IUO vs Saline
© 2000-2018 QIAGEN. All rights reserved.
ID	Symbol	Source	Confidence	Symbol	Entrez Gene Name	Species
rno-let-7c-2-3p	let-7a-3p (and other miRNAs w/seed UAUACAA)	TargetScan Human	High (predicted)	ARID4B	AT-rich interaction domain 4B	Human,Mouse,Rat
rno-let-7c-2-3p	let-7a-3p (and other miRNAs w/seed UAUACAA)	TargetScan Human	High (predicted)	BST1	bone marrow stromal cell antigen 1	Human,Mouse,Rat
rno-let-7c-2-3p	let-7a-3p (and other miRNAs w/seed UAUACAA)	TargetScan Human	High (predicted)	C1QBP	complement C1q binding protein	Human,Mouse,Rat
rno-let-7c-2-3p	let-7a-3p (and other miRNAs w/seed UAUACAA)	TargetScan Human	High (predicted)	CBLN4	cerebellin 4 precursor	Human,Mouse,Rat
rno-let-7c-2-3p	let-7a-3p (and other miRNAs w/seed UAUACAA)	TargetScan Human	High (predicted)	CCL7	C-C motif chemokine ligand 7	Human
rno-let-7c-2-3p	let-7a-3p (and other miRNAs w/seed UAUACAA)	TargetScan Human	High (predicted)	CEP76	centrosomal protein 76	Human,Mouse,Rat
rno-let-7c-2-3p	let-7a-3p (and other miRNAs w/seed UAUACAA)	TargetScan Human	High (predicted)	CSRNP3	cysteine and serine rich nuclear protein 3	Human,Mouse,Rat
rno-let-7c-2-3p	let-7a-3p (and other miRNAs w/seed UAUACAA)	TargetScan Human	High (predicted)	CTU2	cytosolic thiouridylase subunit 2	Human,Mouse,Rat
rno-let-7c-2-3p	let-7a-3p (and other miRNAs w/seed UAUACAA)	TargetScan Human	High (predicted)	DCAF6	DDB1 and CUL4 associated factor 6	Human,Mouse,Rat
rno-let-7c-2-3p	let-7a-3p (and other miRNAs w/seed UAUACAA)	TargetScan Human	High (predicted)	DPM1	dolichyl-phosphate mannosyltransferase subunit 1, catalytic	Human,Mouse,Rat
rno-let-7c-2-3p	let-7a-3p (and other miRNAs w/seed UAUACAA)	TargetScan Human	High (predicted)	DSC3	desmocollin 3	Human,Mouse,Rat
rno-let-7c-2-3p	let-7a-3p (and other miRNAs w/seed UAUACAA)	TargetScan Human	High (predicted)	DYNC2LI1	dynein cytoplasmic 2 light intermediate chain 1	Human,Mouse
rno-let-7c-2-3p	let-7a-3p (and other miRNAs w/seed UAUACAA)	TargetScan Human	High (predicted)	E2F5	E2F transcription factor 5	Human,Mouse,Rat
rno-let-7c-2-3p	let-7a-3p (and other miRNAs w/seed UAUACAA)	TargetScan Human	High (predicted)	FUT9	fucosyltransferase 9	Human,Mouse,Rat
rno-let-7c-2-3p	let-7a-3p (and other miRNAs w/seed UAUACAA)	TargetScan Human	High (predicted)	GRIN2B	glutamate ionotropic receptor NMDA type subunit 2B	Human,Mouse,Rat
rno-let-7c-2-3p	let-7a-3p (and other miRNAs w/seed UAUACAA)	TargetScan Human	High (predicted)	GULP1	GULP, engulfment adaptor PTB domain containing 1	Human,Mouse,Rat
rno-let-7c-2-3p	let-7a-3p (and other miRNAs w/seed UAUACAA)	TargetScan Human	High (predicted)	IAPP	islet amyloid polypeptide	Human,Mouse,Rat
rno-let-7c-2-3p	let-7a-3p (and other miRNAs w/seed UAUACAA)	TargetScan Human	High (predicted)	IER5	immediate early response 5	Human,Mouse,Rat
rno-let-7c-2-3p	let-7a-3p (and other miRNAs w/seed UAUACAA)	TargetScan Human	High (predicted)	IL37	interleukin 37	Human
rno-let-7c-2-3p	let-7a-3p (and other miRNAs w/seed UAUACAA)	TargetScan Human	High (predicted)	IRX3	iroquois homeobox 3	Human,Mouse
rno-let-7c-2-3p	let-7a-3p (and other miRNAs w/seed UAUACAA)	TargetScan Human	High (predicted)	KARS	lysyl-tRNA synthetase	Human,Mouse,Rat
rno-let-7c-2-3p	let-7a-3p (and other miRNAs w/seed UAUACAA)	TargetScan Human	High (predicted)	KIF22	kinesin family member 22	Human,Mouse,Rat
rno-let-7c-2-3p	let-7a-3p (and other miRNAs w/seed UAUACAA)	TargetScan Human	High (predicted)	ODAM	odontogenic, ameloblast associated	Human,Mouse,Rat
rno-let-7c-2-3p	let-7a-3p (and other miRNAs w/seed UAUACAA)	TargetScan Human	High (predicted)	PECR	peroxisomal trans-2-enoyl-CoA reductase	Human,Mouse,Rat
rno-let-7c-2-3p	let-7a-3p (and other miRNAs w/seed UAUACAA)	TargetScan Human	High (predicted)	PLN	phospholamban	Human
rno-let-7c-2-3p	let-7a-3p (and other miRNAs w/seed UAUACAA)	TargetScan Human	High (predicted)	RAB10	RAB10, member RAS oncogene family	Human,Mouse,Rat
rno-let-7c-2-3p	let-7a-3p (and other miRNAs w/seed UAUACAA)	TargetScan Human	High (predicted)	RAB2A	RAB2A, member RAS oncogene family	Human,Mouse,Rat
rno-let-7c-2-3p	let-7a-3p (and other miRNAs w/seed UAUACAA)	TargetScan Human	High (predicted)	RAP1B	RAP1B, member of RAS oncogene family	Human,Mouse,Rat
rno-let-7c-2-3p	let-7a-3p (and other miRNAs w/seed UAUACAA)	TargetScan Human	High (predicted)	RHOA	ras homolog family member A	Human,Mouse,Rat
rno-let-7c-2-3p	let-7a-3p (and other miRNAs w/seed UAUACAA)	TargetScan Human	High (predicted)	SCX	scleraxis bHLH transcription factor	Human,Mouse,Rat
rno-let-7c-2-3p	let-7a-3p (and other miRNAs w/seed UAUACAA)	TargetScan Human	High (predicted)	SH3GL3	SH3 domain containing GRB2 like 3, endophilin A3	Human,Mouse,Rat
rno-let-7c-2-3p	let-7a-3p (and other miRNAs w/seed UAUACAA)	TargetScan Human	High (predicted)	SOX9	SRY-box 9	Human,Mouse,Rat
rno-let-7c-2-3p	let-7a-3p (and other miRNAs w/seed UAUACAA)	TargetScan Human	High (predicted)	TAF1B	TATA-box binding protein associated factor, RNA polymerase I subunit B	Human,Mouse,Rat
rno-let-7c-2-3p	let-7a-3p (and other miRNAs w/seed UAUACAA)	TargetScan Human	High (predicted)	TAOK1	TAO kinase 1	Human,Mouse,Rat
rno-let-7c-2-3p	let-7a-3p (and other miRNAs w/seed UAUACAA)	TargetScan Human	High (predicted)	TFG	TRK-fused gene	Human,Mouse,Rat
rno-let-7c-2-3p	let-7a-3p (and other miRNAs w/seed UAUACAA)	TargetScan Human	High (predicted)	TFRC	transferrin receptor	Human,Mouse,Rat
rno-let-7c-2-3p	let-7a-3p (and other miRNAs w/seed UAUACAA)	TargetScan Human	High (predicted)	TGFBR3	transforming growth factor beta receptor 3	Human,Mouse,Rat
rno-let-7c-2-3p	let-7a-3p (and other miRNAs w/seed UAUACAA)	TargetScan Human	High (predicted)	TSFM	Ts translation elongation factor, mitochondrial	Human,Mouse,Rat
rno-miR-1188-3p	miR-1188-3p (and other miRNAs w/seed GAGGCUC)	TargetScan Human	High (predicted)	ADD1	adducin 1	Human,Mouse,Rat
rno-miR-1188-3p	miR-1188-3p (and other miRNAs w/seed GAGGCUC)	TargetScan Human	High (predicted)	ANO10	anoctamin 10	Human,Mouse,Rat
rno-miR-1188-3p	miR-1188-3p (and other miRNAs w/seed GAGGCUC)	TargetScan Human	High (predicted)	AOC1	amine oxidase, copper containing 1	Human,Mouse,Rat
rno-miR-1188-3p	miR-1188-3p (and other miRNAs w/seed GAGGCUC)	TargetScan Human	High (predicted)	C22orf46	chromosome 22 open reading frame 46	Human
rno-miR-1188-3p	miR-1188-3p (and other miRNAs w/seed GAGGCUC)	TargetScan Human	High (predicted)	CCNF	cyclin F	Human,Mouse,Rat
rno-miR-1188-3p	miR-1188-3p (and other miRNAs w/seed GAGGCUC)	TargetScan Human	High (predicted)	CDCP2	CUB domain containing protein 2	Human,Mouse
rno-miR-1188-3p	miR-1188-3p (and other miRNAs w/seed GAGGCUC)	TargetScan Human	High (predicted)	CFAP47	cilia and flagella associated protein 47	Human,Rat
rno-miR-1188-3p	miR-1188-3p (and other miRNAs w/seed GAGGCUC)	TargetScan Human	High (predicted)	CHRNG	cholinergic receptor nicotinic gamma subunit	Human,Mouse,Rat
rno-miR-1188-3p	miR-1188-3p (and other miRNAs w/seed GAGGCUC)	TargetScan Human	High (predicted)	CLDN11	claudin 11	Human,Mouse,Rat
rno-miR-1188-3p	miR-1188-3p (and other miRNAs w/seed GAGGCUC)	TargetScan Human	High (predicted)	CLEC3B	C-type lectin domain family 3 member B	Human,Mouse,Rat
rno-miR-1188-3p	miR-1188-3p (and other miRNAs w/seed GAGGCUC)	TargetScan Human	High (predicted)	CTCF	CCCTC-binding factor	Human,Mouse,Rat
rno-miR-1188-3p	miR-1188-3p (and other miRNAs w/seed GAGGCUC)	TargetScan Human	High (predicted)	DCTN5	dynactin subunit 5	Human,Mouse,Rat
rno-miR-1188-3p	miR-1188-3p (and other miRNAs w/seed GAGGCUC)	TargetScan Human	High (predicted)	DNAJB2	DnaJ heat shock protein family (Hsp40) member B2	Human,Mouse,Rat
rno-miR-1188-3p	miR-1188-3p (and other miRNAs w/seed GAGGCUC)	TargetScan Human	High (predicted)	EBI3	Epstein-Barr virus induced 3	Human,Mouse,Rat
rno-miR-1188-3p	miR-1188-3p (and other miRNAs w/seed GAGGCUC)	TargetScan Human	High (predicted)	EN1	engrailed homeobox 1	Human,Mouse,Rat
rno-miR-1188-3p	miR-1188-3p (and other miRNAs w/seed GAGGCUC)	TargetScan Human	High (predicted)	GJA4	gap junction protein alpha 4	Human,Mouse,Rat
rno-miR-1188-3p	miR-1188-3p (and other miRNAs w/seed GAGGCUC)	TargetScan Human	High (predicted)	GM2A	GM2 ganglioside activator	Human,Mouse,Rat
rno-miR-1188-3p	miR-1188-3p (and other miRNAs w/seed GAGGCUC)	TargetScan Human	High (predicted)	GNG3	G protein subunit gamma 3	Human,Mouse,Rat
rno-miR-1188-3p	miR-1188-3p (and other miRNAs w/seed GAGGCUC)	TargetScan Human	High (predicted)	HOXB6	homeobox B6	Human,Mouse,Rat
rno-miR-1188-3p	miR-1188-3p (and other miRNAs w/seed GAGGCUC)	TargetScan Human	High (predicted)	HRH1	histamine receptor H1	Human,Mouse,Rat
rno-miR-1188-3p	miR-1188-3p (and other miRNAs w/seed GAGGCUC)	TargetScan Human	High (predicted)	HTR1E	5-hydroxytryptamine receptor 1E	Human
rno-miR-1188-3p	miR-1188-3p (and other miRNAs w/seed GAGGCUC)	TargetScan Human	High (predicted)	IDH2	isocitrate dehydrogenase (NADP(+)) 2, mitochondrial	Human,Mouse,Rat
rno-miR-1188-3p	miR-1188-3p (and other miRNAs w/seed GAGGCUC)	TargetScan Human	High (predicted)	IGHMBP2	immunoglobulin mu binding protein 2	Human,Mouse,Rat
rno-miR-1188-3p	miR-1188-3p (and other miRNAs w/seed GAGGCUC)	TargetScan Human	High (predicted)	KLF6	Kruppel like factor 6	Human,Mouse,Rat
rno-miR-1188-3p	miR-1188-3p (and other miRNAs w/seed GAGGCUC)	TargetScan Human	High (predicted)	KNSTRN	kinetochore localized astrin/SPAG5 binding protein	Human,Mouse,Rat
rno-miR-1188-3p	miR-1188-3p (and other miRNAs w/seed GAGGCUC)	TargetScan Human	High (predicted)	LMX1B	LIM homeobox transcription factor 1 beta	Human,Mouse,Rat
rno-miR-1188-3p	miR-1188-3p (and other miRNAs w/seed GAGGCUC)	TargetScan Human	High (predicted)	LST1	leukocyte specific transcript 1	Human
rno-miR-1188-3p	miR-1188-3p (and other miRNAs w/seed GAGGCUC)	TargetScan Human	High (predicted)	MAP10	microtubule associated protein 10	Human,Mouse,Rat
rno-miR-1188-3p	miR-1188-3p (and other miRNAs w/seed GAGGCUC)	TargetScan Human	High (predicted)	MAZ	MYC associated zinc finger protein	Human,Mouse,Rat
rno-miR-1188-3p	miR-1188-3p (and other miRNAs w/seed GAGGCUC)	TargetScan Human	High (predicted)	MRPL20	mitochondrial ribosomal protein L20	Human,Mouse,Rat
rno-miR-1188-3p	miR-1188-3p (and other miRNAs w/seed GAGGCUC)	TargetScan Human	High (predicted)	MS4A4A	membrane spanning 4-domains A4A	Human,Mouse
rno-miR-1188-3p	miR-1188-3p (and other miRNAs w/seed GAGGCUC)	TargetScan Human	High (predicted)	NLRC3	NLR family CARD domain containing 3	Human,Mouse,Rat
rno-miR-1188-3p	miR-1188-3p (and other miRNAs w/seed GAGGCUC)	TargetScan Human	High (predicted)	NPIPA7 (includes others)	nuclear pore complex interacting protein family member A7	Human
rno-miR-1188-3p	miR-1188-3p (and other miRNAs w/seed GAGGCUC)	TargetScan Human	High (predicted)	NPY1R	neuropeptide Y receptor Y1	Human,Mouse,Rat
rno-miR-1188-3p	miR-1188-3p (and other miRNAs w/seed GAGGCUC)	TargetScan Human	High (predicted)	PGS1	phosphatidylglycerophosphate synthase 1	Human,Mouse,Rat
rno-miR-1188-3p	miR-1188-3p (and other miRNAs w/seed GAGGCUC)	TargetScan Human	High (predicted)	PLA2G4C	phospholipase A2 group IVC	Human,Mouse
rno-miR-1188-3p	miR-1188-3p (and other miRNAs w/seed GAGGCUC)	TargetScan Human	High (predicted)	PLB1	phospholipase B1	Human,Mouse,Rat
rno-miR-1188-3p	miR-1188-3p (and other miRNAs w/seed GAGGCUC)	TargetScan Human	High (predicted)	POC1B-GALNT4	POC1B-GALNT4 readthrough	Human
rno-miR-1188-3p	miR-1188-3p (and other miRNAs w/seed GAGGCUC)	TargetScan Human	High (predicted)	PPP3R1	protein phosphatase 3 regulatory subunit B, alpha	Human,Mouse,Rat
rno-miR-1188-3p	miR-1188-3p (and other miRNAs w/seed GAGGCUC)	TargetScan Human	High (predicted)	PRRT2	proline rich transmembrane protein 2	Human,Mouse,Rat
rno-miR-1188-3p	miR-1188-3p (and other miRNAs w/seed GAGGCUC)	TargetScan Human	High (predicted)	RAD9A	RAD9 checkpoint clamp component A	Human,Mouse,Rat
rno-miR-1188-3p	miR-1188-3p (and other miRNAs w/seed GAGGCUC)	TargetScan Human	High (predicted)	RRAS	RAS related	Human,Mouse,Rat
rno-miR-1188-3p	miR-1188-3p (and other miRNAs w/seed GAGGCUC)	TargetScan Human	High (predicted)	SCN4A	sodium voltage-gated channel alpha subunit 4	Human,Mouse,Rat
rno-miR-1188-3p	miR-1188-3p (and other miRNAs w/seed GAGGCUC)	TargetScan Human	High (predicted)	SDHAF2	succinate dehydrogenase complex assembly factor 2	Human,Mouse,Rat
rno-miR-1188-3p	miR-1188-3p (and other miRNAs w/seed GAGGCUC)	TargetScan Human	High (predicted)	SECTM1	secreted and transmembrane 1	Human,Mouse,Rat
rno-miR-1188-3p	miR-1188-3p (and other miRNAs w/seed GAGGCUC)	TargetScan Human	High (predicted)	SELENOF	selenoprotein F	Human,Mouse,Rat
rno-miR-1188-3p	miR-1188-3p (and other miRNAs w/seed GAGGCUC)	TargetScan Human	High (predicted)	SERPINA6	serpin family A member 6	Human,Mouse,Rat
rno-miR-1188-3p	miR-1188-3p (and other miRNAs w/seed GAGGCUC)	TargetScan Human	High (predicted)	SH3GLB1	SH3 domain containing GRB2 like, endophilin B1	Human,Mouse,Rat
rno-miR-1188-3p	miR-1188-3p (and other miRNAs w/seed GAGGCUC)	TargetScan Human	High (predicted)	SHC2	SHC adaptor protein 2	Human,Mouse,Rat
rno-miR-1188-3p	miR-1188-3p (and other miRNAs w/seed GAGGCUC)	TargetScan Human	High (predicted)	SLC12A6	solute carrier family 12 member 6	Human,Mouse,Rat
rno-miR-1188-3p	miR-1188-3p (and other miRNAs w/seed GAGGCUC)	TargetScan Human	High (predicted)	SLC13A5	solute carrier family 13 member 5	Human,Mouse,Rat
rno-miR-1188-3p	miR-1188-3p (and other miRNAs w/seed GAGGCUC)	TargetScan Human	High (predicted)	SLC25A42	solute carrier family 25 member 42	Human,Mouse,Rat
rno-miR-1188-3p	miR-1188-3p (and other miRNAs w/seed GAGGCUC)	TargetScan Human	High (predicted)	SLC26A9	solute carrier family 26 member 9	Human,Mouse,Rat
rno-miR-1188-3p	miR-1188-3p (and other miRNAs w/seed GAGGCUC)	TargetScan Human	High (predicted)	SLC39A3	solute carrier family 39 member 3	Human,Mouse,Rat
rno-miR-1188-3p	miR-1188-3p (and other miRNAs w/seed GAGGCUC)	TargetScan Human	High (predicted)	SNAI3	snail family transcriptional repressor 3	Human,Mouse,Rat
rno-miR-1188-3p	miR-1188-3p (and other miRNAs w/seed GAGGCUC)	TargetScan Human	High (predicted)	STIM1	stromal interaction molecule 1	Human,Mouse,Rat
rno-miR-1188-3p	miR-1188-3p (and other miRNAs w/seed GAGGCUC)	TargetScan Human	High (predicted)	STRADB	STE20-related kinase adaptor beta	Human,Mouse,Rat
rno-miR-1188-3p	miR-1188-3p (and other miRNAs w/seed GAGGCUC)	TargetScan Human	High (predicted)	STYXL1	serine/threonine/tyrosine interacting like 1	Human,Mouse,Rat
rno-miR-1188-3p	miR-1188-3p (and other miRNAs w/seed GAGGCUC)	TargetScan Human	High (predicted)	TARBP2	TARBP2, RISC loading complex RNA binding subunit	Human,Mouse,Rat
rno-miR-1188-3p	miR-1188-3p (and other miRNAs w/seed GAGGCUC)	TargetScan Human	High (predicted)	TLX2	T cell leukemia homeobox 2	Human,Mouse,Rat
rno-miR-1188-3p	miR-1188-3p (and other miRNAs w/seed GAGGCUC)	TargetScan Human	High (predicted)	TM2D1	TM2 domain containing 1	Human,Mouse,Rat
rno-miR-1188-3p	miR-1188-3p (and other miRNAs w/seed GAGGCUC)	TargetScan Human	High (predicted)	TMEM173	transmembrane protein 173	Human,Mouse,Rat
rno-miR-1188-3p	miR-1188-3p (and other miRNAs w/seed GAGGCUC)	TargetScan Human	High (predicted)	TMEM216	transmembrane protein 216	Human,Mouse,Rat
rno-miR-1188-3p	miR-1188-3p (and other miRNAs w/seed GAGGCUC)	TargetScan Human	High (predicted)	TMEM35A	transmembrane protein 35A	Human,Mouse,Rat
rno-miR-1188-3p	miR-1188-3p (and other miRNAs w/seed GAGGCUC)	TargetScan Human	High (predicted)	TNFRSF12A	TNF receptor superfamily member 12A	Human,Mouse,Rat
rno-miR-1188-3p	miR-1188-3p (and other miRNAs w/seed GAGGCUC)	TargetScan Human	High (predicted)	TPCN1	two pore segment channel 1	Human,Mouse,Rat
rno-miR-1188-3p	miR-1188-3p (and other miRNAs w/seed GAGGCUC)	TargetScan Human	High (predicted)	TRIM7	tripartite motif containing 7	Human,Mouse,Rat
rno-miR-1188-3p	miR-1188-3p (and other miRNAs w/seed GAGGCUC)	TargetScan Human	High (predicted)	TRMU	tRNA 5-methylaminomethyl-2-thiouridylate methyltransferase	Human,Mouse,Rat
rno-miR-1188-3p	miR-1188-3p (and other miRNAs w/seed GAGGCUC)	TargetScan Human	High (predicted)	TWF1	twinfilin actin binding protein 1	Human,Mouse,Rat
rno-miR-1188-3p	miR-1188-3p (and other miRNAs w/seed GAGGCUC)	TargetScan Human	High (predicted)	UBE2I	ubiquitin conjugating enzyme E2 I	Human,Mouse,Rat
rno-miR-1188-3p	miR-1188-3p (and other miRNAs w/seed GAGGCUC)	TargetScan Human	High (predicted)	UBE2Q1	ubiquitin conjugating enzyme E2 Q1	Human,Mouse,Rat
rno-miR-1188-3p	miR-1188-3p (and other miRNAs w/seed GAGGCUC)	TargetScan Human	High (predicted)	UPRT	uracil phosphoribosyltransferase homolog	Human,Mouse,Rat
rno-miR-1188-3p	miR-1188-3p (and other miRNAs w/seed GAGGCUC)	TargetScan Human	High (predicted)	UQCR10	ubiquinol-cytochrome c reductase, complex III subunit X	Human,Mouse,Rat
rno-miR-1188-3p	miR-1188-3p (and other miRNAs w/seed GAGGCUC)	TargetScan Human	High (predicted)	VRK2	vaccinia related kinase 2	Human,Mouse,Rat
rno-miR-1188-3p	miR-1188-3p (and other miRNAs w/seed GAGGCUC)	TargetScan Human	High (predicted)	ZBED2	zinc finger BED-type containing 2	Human
rno-miR-1188-3p	miR-1188-3p (and other miRNAs w/seed GAGGCUC)	TargetScan Human	High (predicted)	ZNF24	zinc finger protein 24	Human,Mouse,Rat
rno-miR-1188-3p	miR-1188-3p (and other miRNAs w/seed GAGGCUC)	TargetScan Human	High (predicted)	ZNF589	zinc finger protein 589	Human
rno-miR-1188-3p	miR-1188-3p (and other miRNAs w/seed GAGGCUC)	TargetScan Human	High (predicted)	ZNF784	zinc finger protein 784	Human,Mouse,Rat
rno-miR-126a-3p	miR-126a-3p (and other miRNAs w/seed CGUACCG)	TargetScan Human	High (predicted)	ADAM9	ADAM metallopeptidase domain 9	Human,Mouse,Rat
rno-miR-126a-3p	miR-126a-3p (and other miRNAs w/seed CGUACCG)	TargetScan Human	High (predicted)	CDKN2AIP	CDKN2A interacting protein	Human,Mouse,Rat
rno-miR-126a-3p	miR-126a-3p (and other miRNAs w/seed CGUACCG)	miRecords	Experimentally Observed	CRKL	CRK like proto-oncogene, adaptor protein	Human,Mouse,Rat
rno-miR-126a-3p	miR-126a-3p (and other miRNAs w/seed CGUACCG)	TargetScan Human	High (predicted)	DDX11	DEAD/H-box helicase 11	Human,Mouse,Rat
rno-miR-126a-3p	miR-126a-3p (and other miRNAs w/seed CGUACCG)	TargetScan Human	High (predicted)	F8A1 (includes others)	coagulation factor VIII associated 1	Human,Mouse,Rat
rno-miR-126a-3p	miR-126a-3p (and other miRNAs w/seed CGUACCG)	TargetScan Human	High (predicted)	FBXO33	F-box protein 33	Human,Mouse,Rat
rno-miR-126a-3p	miR-126a-3p (and other miRNAs w/seed CGUACCG)	TargetScan Human	High (predicted)	HERPUD1	homocysteine inducible ER protein with ubiquitin like domain 1	Human,Mouse,Rat
rno-miR-126a-3p	miR-126a-3p (and other miRNAs w/seed CGUACCG)	Ingenuity Expert Findings,TargetScan Human,miRecords	Experimentally Observed,Moderate (predicted)	IRS1	insulin receptor substrate 1	Human,Mouse,Rat
rno-miR-126a-3p	miR-126a-3p (and other miRNAs w/seed CGUACCG)	TargetScan Human	High (predicted)	KANK2	KN motif and ankyrin repeat domains 2	Human,Mouse,Rat
rno-miR-126a-3p	miR-126a-3p (and other miRNAs w/seed CGUACCG)	TargetScan Human	High (predicted)	KCNAB3	potassium voltage-gated channel subfamily A regulatory beta subunit 3	Human,Mouse,Rat
rno-miR-126a-3p	miR-126a-3p (and other miRNAs w/seed CGUACCG)	TargetScan Human	High (predicted)	KCNJ1	potassium voltage-gated channel subfamily J member 1	Human,Mouse,Rat
rno-miR-126a-3p	miR-126a-3p (and other miRNAs w/seed CGUACCG)	TargetScan Human	High (predicted)	MEX3C	mex-3 RNA binding family member C	Human,Mouse,Rat
rno-miR-126a-3p	miR-126a-3p (and other miRNAs w/seed CGUACCG)	TargetScan Human,miRecords	Experimentally Observed,High (predicted)	PIK3R2	phosphoinositide-3-kinase regulatory subunit 2	Human,Mouse,Rat
rno-miR-126a-3p	miR-126a-3p (and other miRNAs w/seed CGUACCG)	TargetScan Human	High (predicted)	PLK2	polo like kinase 2	Human,Mouse,Rat
rno-miR-126a-3p	miR-126a-3p (and other miRNAs w/seed CGUACCG)	TargetScan Human	High (predicted)	PLXNB2	plexin B2	Human,Mouse,Rat
rno-miR-126a-3p	miR-126a-3p (and other miRNAs w/seed CGUACCG)	TargetScan Human	High (predicted)	PMM1	phosphomannomutase 1	Human,Mouse,Rat
rno-miR-126a-3p	miR-126a-3p (and other miRNAs w/seed CGUACCG)	TargetScan Human	High (predicted)	SLC7A5	solute carrier family 7 member 5	Human,Mouse,Rat
rno-miR-126a-3p	miR-126a-3p (and other miRNAs w/seed CGUACCG)	TargetScan Human	High (predicted)	SOX2	SRY-box 2	Human,Mouse,Rat
rno-miR-126a-3p	miR-126a-3p (and other miRNAs w/seed CGUACCG)	TargetScan Human,miRecords	Experimentally Observed,High (predicted)	SPRED1	sprouty related EVH1 domain containing 1	Human,Mouse,Rat
rno-miR-126a-3p	miR-126a-3p (and other miRNAs w/seed CGUACCG)	TargetScan Human	High (predicted)	TNFRSF10B	TNF receptor superfamily member 10b	Human
rno-miR-126a-3p	miR-126a-3p (and other miRNAs w/seed CGUACCG)	TargetScan Human,miRecords	Experimentally Observed,Moderate (predicted)	TOM1	target of myb1 membrane trafficking protein	Human,Mouse,Rat
rno-miR-126a-3p	miR-126a-3p (and other miRNAs w/seed CGUACCG)	TargetScan Human	High (predicted)	TSC1	TSC complex subunit 1	Human,Mouse,Rat
rno-miR-126a-3p	miR-126a-3p (and other miRNAs w/seed CGUACCG)	TarBase,miRecords	Experimentally Observed	VCAM1	vascular cell adhesion molecule 1	Human,Mouse,Rat
rno-miR-126a-3p	miR-126a-3p (and other miRNAs w/seed CGUACCG)	miRecords	Experimentally Observed	VEGFA	vascular endothelial growth factor A	Human,Mouse,Rat
rno-miR-128-1-5p	miR-128-1-5p (and other miRNAs w/seed GGGGCCG)	TargetScan Human	High (predicted)	ACIN1	apoptotic chromatin condensation inducer 1	Human,Mouse,Rat
rno-miR-128-1-5p	miR-128-1-5p (and other miRNAs w/seed GGGGCCG)	TargetScan Human	High (predicted)	ACTN4	actinin alpha 4	Human,Mouse,Rat
rno-miR-128-1-5p	miR-128-1-5p (and other miRNAs w/seed GGGGCCG)	TargetScan Human	High (predicted)	AGER	advanced glycosylation end-product specific receptor	Human,Mouse,Rat
rno-miR-128-1-5p	miR-128-1-5p (and other miRNAs w/seed GGGGCCG)	TargetScan Human	High (predicted)	AIRE	autoimmune regulator	Human,Mouse,Rat
rno-miR-128-1-5p	miR-128-1-5p (and other miRNAs w/seed GGGGCCG)	TargetScan Human	High (predicted)	AKT2	AKT serine/threonine kinase 2	Human,Mouse,Rat
rno-miR-128-1-5p	miR-128-1-5p (and other miRNAs w/seed GGGGCCG)	TargetScan Human	High (predicted)	AMN	amnion associated transmembrane protein	Human,Mouse,Rat
rno-miR-128-1-5p	miR-128-1-5p (and other miRNAs w/seed GGGGCCG)	TargetScan Human	High (predicted)	APC2	APC2, WNT signaling pathway regulator	Human,Mouse,Rat
rno-miR-128-1-5p	miR-128-1-5p (and other miRNAs w/seed GGGGCCG)	TargetScan Human	High (predicted)	APOC2	apolipoprotein C2	Human,Mouse,Rat
rno-miR-128-1-5p	miR-128-1-5p (and other miRNAs w/seed GGGGCCG)	TargetScan Human	High (predicted)	AQP2	aquaporin 2	Human,Mouse,Rat
rno-miR-128-1-5p	miR-128-1-5p (and other miRNAs w/seed GGGGCCG)	TargetScan Human	High (predicted)	ARHGAP1	Rho GTPase activating protein 1	Human,Mouse,Rat
rno-miR-128-1-5p	miR-128-1-5p (and other miRNAs w/seed GGGGCCG)	TargetScan Human	High (predicted)	B3GAT1	beta-1,3-glucuronyltransferase 1	Human,Mouse,Rat
rno-miR-128-1-5p	miR-128-1-5p (and other miRNAs w/seed GGGGCCG)	TargetScan Human	High (predicted)	BACH2	BTB domain and CNC homolog 2	Human,Mouse,Rat
rno-miR-128-1-5p	miR-128-1-5p (and other miRNAs w/seed GGGGCCG)	TargetScan Human	High (predicted)	BAHCC1	BAH domain and coiled-coil containing 1	Human,Mouse,Rat
rno-miR-128-1-5p	miR-128-1-5p (and other miRNAs w/seed GGGGCCG)	TargetScan Human	High (predicted)	BANF1	barrier to autointegration factor 1	Human,Mouse,Rat
rno-miR-128-1-5p	miR-128-1-5p (and other miRNAs w/seed GGGGCCG)	TargetScan Human	High (predicted)	BCL6B	B cell CLL/lymphoma 6B	Human,Mouse,Rat
rno-miR-128-1-5p	miR-128-1-5p (and other miRNAs w/seed GGGGCCG)	TargetScan Human	High (predicted)	BEAN1	brain expressed associated with NEDD4 1	Human,Mouse,Rat
rno-miR-128-1-5p	miR-128-1-5p (and other miRNAs w/seed GGGGCCG)	TargetScan Human	High (predicted)	BICDL1	BICD family like cargo adaptor 1	Human,Mouse,Rat
rno-miR-128-1-5p	miR-128-1-5p (and other miRNAs w/seed GGGGCCG)	TargetScan Human	High (predicted)	C19orf12	chromosome 19 open reading frame 12	Human,Mouse,Rat
rno-miR-128-1-5p	miR-128-1-5p (and other miRNAs w/seed GGGGCCG)	TargetScan Human	High (predicted)	C21orf2	chromosome 21 open reading frame 2	Human,Mouse,Rat
rno-miR-128-1-5p	miR-128-1-5p (and other miRNAs w/seed GGGGCCG)	TargetScan Human	High (predicted)	CABP4	calcium binding protein 4	Human,Mouse,Rat
rno-miR-128-1-5p	miR-128-1-5p (and other miRNAs w/seed GGGGCCG)	TargetScan Human	High (predicted)	CACNA1A	calcium voltage-gated channel subunit alpha1 A	Human,Mouse,Rat
rno-miR-128-1-5p	miR-128-1-5p (and other miRNAs w/seed GGGGCCG)	TargetScan Human	High (predicted)	CACNA1H	calcium voltage-gated channel subunit alpha1 H	Human,Mouse,Rat
rno-miR-128-1-5p	miR-128-1-5p (and other miRNAs w/seed GGGGCCG)	TargetScan Human	High (predicted)	CACNG4	calcium voltage-gated channel auxiliary subunit gamma 4	Human,Mouse,Rat
rno-miR-128-1-5p	miR-128-1-5p (and other miRNAs w/seed GGGGCCG)	TargetScan Human	High (predicted)	CAPN1	calpain 1	Human,Mouse,Rat
rno-miR-128-1-5p	miR-128-1-5p (and other miRNAs w/seed GGGGCCG)	TargetScan Human	High (predicted)	CASP9	caspase 9	Human,Mouse,Rat
rno-miR-128-1-5p	miR-128-1-5p (and other miRNAs w/seed GGGGCCG)	TargetScan Human	High (predicted)	CASZ1	castor zinc finger 1	Human,Mouse,Rat
rno-miR-128-1-5p	miR-128-1-5p (and other miRNAs w/seed GGGGCCG)	TargetScan Human	High (predicted)	CBFA2T2	CBFA2/RUNX1 translocation partner 2	Human,Mouse,Rat
rno-miR-128-1-5p	miR-128-1-5p (and other miRNAs w/seed GGGGCCG)	TargetScan Human	High (predicted)	CCDC151	coiled-coil domain containing 151	Human,Mouse,Rat
rno-miR-128-1-5p	miR-128-1-5p (and other miRNAs w/seed GGGGCCG)	TargetScan Human	High (predicted)	CCDC85C	coiled-coil domain containing 85C	Human,Mouse,Rat
rno-miR-128-1-5p	miR-128-1-5p (and other miRNAs w/seed GGGGCCG)	TargetScan Human	High (predicted)	CD6	CD6 molecule	Human,Mouse,Rat
rno-miR-128-1-5p	miR-128-1-5p (and other miRNAs w/seed GGGGCCG)	TargetScan Human	High (predicted)	CDH15	cadherin 15	Human,Mouse,Rat
rno-miR-128-1-5p	miR-128-1-5p (and other miRNAs w/seed GGGGCCG)	TargetScan Human	High (predicted)	CENPB	centromere protein B	Human,Mouse
rno-miR-128-1-5p	miR-128-1-5p (and other miRNAs w/seed GGGGCCG)	TargetScan Human	High (predicted)	CERS1	ceramide synthase 1	Human,Mouse,Rat
rno-miR-128-1-5p	miR-128-1-5p (and other miRNAs w/seed GGGGCCG)	TargetScan Human	High (predicted)	CHIT1	chitinase 1	Human,Mouse,Rat
rno-miR-128-1-5p	miR-128-1-5p (and other miRNAs w/seed GGGGCCG)	TargetScan Human	High (predicted)	CHST3	carbohydrate sulfotransferase 3	Human,Mouse,Rat
rno-miR-128-1-5p	miR-128-1-5p (and other miRNAs w/seed GGGGCCG)	TargetScan Human	High (predicted)	CLCN7	chloride voltage-gated channel 7	Human,Mouse,Rat
rno-miR-128-1-5p	miR-128-1-5p (and other miRNAs w/seed GGGGCCG)	TargetScan Human	High (predicted)	CLIP3	CAP-Gly domain containing linker protein 3	Human,Mouse
rno-miR-128-1-5p	miR-128-1-5p (and other miRNAs w/seed GGGGCCG)	TargetScan Human	High (predicted)	CLU	clusterin	Human,Mouse,Rat
rno-miR-128-1-5p	miR-128-1-5p (and other miRNAs w/seed GGGGCCG)	TargetScan Human	High (predicted)	CLUH	clustered mitochondria homolog	Human,Mouse,Rat
rno-miR-128-1-5p	miR-128-1-5p (and other miRNAs w/seed GGGGCCG)	TargetScan Human	High (predicted)	CPLX2	complexin 2	Human,Mouse,Rat
rno-miR-128-1-5p	miR-128-1-5p (and other miRNAs w/seed GGGGCCG)	TargetScan Human	High (predicted)	CPNE5	copine 5	Human,Mouse,Rat
rno-miR-128-1-5p	miR-128-1-5p (and other miRNAs w/seed GGGGCCG)	TargetScan Human	High (predicted)	CSNK1G2	casein kinase 1 gamma 2	Human,Mouse,Rat
rno-miR-128-1-5p	miR-128-1-5p (and other miRNAs w/seed GGGGCCG)	TargetScan Human	High (predicted)	CTRC	chymotrypsin C	Human,Mouse,Rat
rno-miR-128-1-5p	miR-128-1-5p (and other miRNAs w/seed GGGGCCG)	TargetScan Human	High (predicted)	CXCR5	C-X-C motif chemokine receptor 5	Human,Mouse,Rat
rno-miR-128-1-5p	miR-128-1-5p (and other miRNAs w/seed GGGGCCG)	TargetScan Human	High (predicted)	DBNDD1	dysbindin domain containing 1	Human,Mouse,Rat
rno-miR-128-1-5p	miR-128-1-5p (and other miRNAs w/seed GGGGCCG)	TargetScan Human	High (predicted)	DCHS1	dachsous cadherin-related 1	Human,Mouse,Rat
rno-miR-128-1-5p	miR-128-1-5p (and other miRNAs w/seed GGGGCCG)	TargetScan Human	High (predicted)	DENND1A	DENN domain containing 1A	Human,Mouse,Rat
rno-miR-128-1-5p	miR-128-1-5p (and other miRNAs w/seed GGGGCCG)	TargetScan Human	High (predicted)	DGCR2	DiGeorge syndrome critical region gene 2	Human,Mouse,Rat
rno-miR-128-1-5p	miR-128-1-5p (and other miRNAs w/seed GGGGCCG)	TargetScan Human	High (predicted)	DIDO1	death inducer-obliterator 1	Human,Mouse,Rat
rno-miR-128-1-5p	miR-128-1-5p (and other miRNAs w/seed GGGGCCG)	TargetScan Human	High (predicted)	DNASE1L2	deoxyribonuclease 1 like 2	Human,Mouse,Rat
rno-miR-128-1-5p	miR-128-1-5p (and other miRNAs w/seed GGGGCCG)	TargetScan Human	High (predicted)	DOT1L	DOT1 like histone lysine methyltransferase	Human,Mouse,Rat
rno-miR-128-1-5p	miR-128-1-5p (and other miRNAs w/seed GGGGCCG)	TargetScan Human	High (predicted)	DPP6	dipeptidyl peptidase like 6	Human,Mouse,Rat
rno-miR-128-1-5p	miR-128-1-5p (and other miRNAs w/seed GGGGCCG)	TargetScan Human	High (predicted)	ECE1	endothelin converting enzyme 1	Human,Mouse,Rat
rno-miR-128-1-5p	miR-128-1-5p (and other miRNAs w/seed GGGGCCG)	TargetScan Human	High (predicted)	ELAVL3	ELAV like RNA binding protein 3	Human,Mouse,Rat
rno-miR-128-1-5p	miR-128-1-5p (and other miRNAs w/seed GGGGCCG)	TargetScan Human	High (predicted)	EPDR1	ependymin related 1	Human,Mouse,Rat
rno-miR-128-1-5p	miR-128-1-5p (and other miRNAs w/seed GGGGCCG)	TargetScan Human	High (predicted)	EPHA2	EPH receptor A2	Human,Mouse,Rat
rno-miR-128-1-5p	miR-128-1-5p (and other miRNAs w/seed GGGGCCG)	TargetScan Human	High (predicted)	EPHA8	EPH receptor A8	Human,Mouse,Rat
rno-miR-128-1-5p	miR-128-1-5p (and other miRNAs w/seed GGGGCCG)	TargetScan Human	High (predicted)	ERBB2	erb-b2 receptor tyrosine kinase 2	Human,Mouse,Rat
rno-miR-128-1-5p	miR-128-1-5p (and other miRNAs w/seed GGGGCCG)	TargetScan Human	High (predicted)	FAM83A	family with sequence similarity 83 member A	Human,Mouse,Rat
rno-miR-128-1-5p	miR-128-1-5p (and other miRNAs w/seed GGGGCCG)	TargetScan Human	High (predicted)	FBXO24	F-box protein 24	Human,Mouse,Rat
rno-miR-128-1-5p	miR-128-1-5p (and other miRNAs w/seed GGGGCCG)	TargetScan Human	High (predicted)	FDXR	ferredoxin reductase	Human,Mouse,Rat
rno-miR-128-1-5p	miR-128-1-5p (and other miRNAs w/seed GGGGCCG)	TargetScan Human	High (predicted)	FGF23	fibroblast growth factor 23	Human,Mouse,Rat
rno-miR-128-1-5p	miR-128-1-5p (and other miRNAs w/seed GGGGCCG)	TargetScan Human	High (predicted)	FLT3LG	fms related tyrosine kinase 3 ligand	Human,Mouse,Rat
rno-miR-128-1-5p	miR-128-1-5p (and other miRNAs w/seed GGGGCCG)	TargetScan Human	High (predicted)	FOXP4	forkhead box P4	Human,Mouse,Rat
rno-miR-128-1-5p	miR-128-1-5p (and other miRNAs w/seed GGGGCCG)	TargetScan Human	High (predicted)	G6PC3	glucose-6-phosphatase catalytic subunit 3	Human,Mouse,Rat
rno-miR-128-1-5p	miR-128-1-5p (and other miRNAs w/seed GGGGCCG)	TargetScan Human	High (predicted)	GATA5	GATA binding protein 5	Human,Mouse,Rat
rno-miR-128-1-5p	miR-128-1-5p (and other miRNAs w/seed GGGGCCG)	TargetScan Human	High (predicted)	GDPD5	glycerophosphodiester phosphodiesterase domain containing 5	Human,Mouse,Rat
rno-miR-128-1-5p	miR-128-1-5p (and other miRNAs w/seed GGGGCCG)	TargetScan Human	High (predicted)	GGT5	gamma-glutamyltransferase 5	Human,Mouse,Rat
rno-miR-128-1-5p	miR-128-1-5p (and other miRNAs w/seed GGGGCCG)	TargetScan Human	High (predicted)	GIPC3	GIPC PDZ domain containing family member 3	Human,Mouse,Rat
rno-miR-128-1-5p	miR-128-1-5p (and other miRNAs w/seed GGGGCCG)	TargetScan Human	High (predicted)	GNAI2	G protein subunit alpha i2	Human,Mouse,Rat
rno-miR-128-1-5p	miR-128-1-5p (and other miRNAs w/seed GGGGCCG)	TargetScan Human	High (predicted)	GOT1	glutamic-oxaloacetic transaminase 1	Human,Mouse,Rat
rno-miR-128-1-5p	miR-128-1-5p (and other miRNAs w/seed GGGGCCG)	TargetScan Human	High (predicted)	GPRIN2	G protein regulated inducer of neurite outgrowth 2	Human,Mouse,Rat
rno-miR-128-1-5p	miR-128-1-5p (and other miRNAs w/seed GGGGCCG)	TargetScan Human	High (predicted)	GPSM1	G protein signaling modulator 1	Human,Mouse,Rat
rno-miR-128-1-5p	miR-128-1-5p (and other miRNAs w/seed GGGGCCG)	TargetScan Human	High (predicted)	GRIK3	glutamate ionotropic receptor kainate type subunit 3	Human,Mouse,Rat
rno-miR-128-1-5p	miR-128-1-5p (and other miRNAs w/seed GGGGCCG)	TargetScan Human	High (predicted)	GRIN1	glutamate ionotropic receptor NMDA type subunit 1	Human,Mouse,Rat
rno-miR-128-1-5p	miR-128-1-5p (and other miRNAs w/seed GGGGCCG)	TargetScan Human	High (predicted)	GRIN2D	glutamate ionotropic receptor NMDA type subunit 2D	Human,Mouse,Rat
rno-miR-128-1-5p	miR-128-1-5p (and other miRNAs w/seed GGGGCCG)	TargetScan Human	High (predicted)	GRK1	G protein-coupled receptor kinase 1	Human,Mouse,Rat
rno-miR-128-1-5p	miR-128-1-5p (and other miRNAs w/seed GGGGCCG)	TargetScan Human	High (predicted)	GRM4	glutamate metabotropic receptor 4	Human,Mouse,Rat
rno-miR-128-1-5p	miR-128-1-5p (and other miRNAs w/seed GGGGCCG)	TargetScan Human	High (predicted)	GSX1	GS homeobox 1	Human,Mouse,Rat
rno-miR-128-1-5p	miR-128-1-5p (and other miRNAs w/seed GGGGCCG)	TargetScan Human	High (predicted)	H6PD	hexose-6-phosphate dehydrogenase/glucose 1-dehydrogenase	Human,Mouse,Rat
rno-miR-128-1-5p	miR-128-1-5p (and other miRNAs w/seed GGGGCCG)	TargetScan Human	High (predicted)	HIRA	histone cell cycle regulator	Human,Mouse,Rat
rno-miR-128-1-5p	miR-128-1-5p (and other miRNAs w/seed GGGGCCG)	TargetScan Human	High (predicted)	HNRNPA0	heterogeneous nuclear ribonucleoprotein A0	Human,Mouse,Rat
rno-miR-128-1-5p	miR-128-1-5p (and other miRNAs w/seed GGGGCCG)	TargetScan Human	High (predicted)	HOGA1	4-hydroxy-2-oxoglutarate aldolase 1	Human,Mouse,Rat
rno-miR-128-1-5p	miR-128-1-5p (and other miRNAs w/seed GGGGCCG)	TargetScan Human	High (predicted)	HPCA	hippocalcin	Human,Mouse,Rat
rno-miR-128-1-5p	miR-128-1-5p (and other miRNAs w/seed GGGGCCG)	TargetScan Human	High (predicted)	HPS1	HPS1, biogenesis of lysosomal organelles complex 3 subunit 1	Human,Mouse,Rat
rno-miR-128-1-5p	miR-128-1-5p (and other miRNAs w/seed GGGGCCG)	TargetScan Human	High (predicted)	HPX	hemopexin	Human,Mouse,Rat
rno-miR-128-1-5p	miR-128-1-5p (and other miRNAs w/seed GGGGCCG)	TargetScan Human	High (predicted)	HS6ST1	heparan sulfate 6-O-sulfotransferase 1	Human,Mouse,Rat
rno-miR-128-1-5p	miR-128-1-5p (and other miRNAs w/seed GGGGCCG)	TargetScan Human	High (predicted)	IBA57	IBA57, iron-sulfur cluster assembly	Human,Mouse,Rat
rno-miR-128-1-5p	miR-128-1-5p (and other miRNAs w/seed GGGGCCG)	TargetScan Human	High (predicted)	IGF2	insulin like growth factor 2	Human,Mouse,Rat
rno-miR-128-1-5p	miR-128-1-5p (and other miRNAs w/seed GGGGCCG)	TargetScan Human	High (predicted)	IKBKB	inhibitor of nuclear factor kappa B kinase subunit beta	Human,Mouse,Rat
rno-miR-128-1-5p	miR-128-1-5p (and other miRNAs w/seed GGGGCCG)	TargetScan Human	High (predicted)	IKBKG	inhibitor of nuclear factor kappa B kinase subunit gamma	Human,Mouse,Rat
rno-miR-128-1-5p	miR-128-1-5p (and other miRNAs w/seed GGGGCCG)	TargetScan Human	High (predicted)	INPP5A	inositol polyphosphate-5-phosphatase A	Human,Mouse,Rat
rno-miR-128-1-5p	miR-128-1-5p (and other miRNAs w/seed GGGGCCG)	TargetScan Human	High (predicted)	IQCE	IQ motif containing E	Human,Mouse,Rat
rno-miR-128-1-5p	miR-128-1-5p (and other miRNAs w/seed GGGGCCG)	TargetScan Human	High (predicted)	IQSEC3	IQ motif and Sec7 domain 3	Human,Mouse,Rat
rno-miR-128-1-5p	miR-128-1-5p (and other miRNAs w/seed GGGGCCG)	TargetScan Human	High (predicted)	ITPKC	inositol-trisphosphate 3-kinase C	Human,Mouse,Rat
rno-miR-128-1-5p	miR-128-1-5p (and other miRNAs w/seed GGGGCCG)	TargetScan Human	High (predicted)	KCNAB2	potassium voltage-gated channel subfamily A regulatory beta subunit 2	Human,Mouse,Rat
rno-miR-128-1-5p	miR-128-1-5p (and other miRNAs w/seed GGGGCCG)	TargetScan Human	High (predicted)	KCNC1	potassium voltage-gated channel subfamily C member 1	Human,Mouse,Rat
rno-miR-128-1-5p	miR-128-1-5p (and other miRNAs w/seed GGGGCCG)	TargetScan Human	High (predicted)	KCNIP3	potassium voltage-gated channel interacting protein 3	Human,Mouse,Rat
rno-miR-128-1-5p	miR-128-1-5p (and other miRNAs w/seed GGGGCCG)	TargetScan Human	High (predicted)	KCNQ1	potassium voltage-gated channel subfamily Q member 1	Human,Mouse,Rat
rno-miR-128-1-5p	miR-128-1-5p (and other miRNAs w/seed GGGGCCG)	TargetScan Human	High (predicted)	KCTD13	potassium channel tetramerization domain containing 13	Human,Mouse,Rat
rno-miR-128-1-5p	miR-128-1-5p (and other miRNAs w/seed GGGGCCG)	TargetScan Human	High (predicted)	KCTD21	potassium channel tetramerization domain containing 21	Human,Mouse,Rat
rno-miR-128-1-5p	miR-128-1-5p (and other miRNAs w/seed GGGGCCG)	TargetScan Human	High (predicted)	KIF13B	kinesin family member 13B	Human,Mouse,Rat
rno-miR-128-1-5p	miR-128-1-5p (and other miRNAs w/seed GGGGCCG)	TargetScan Human	High (predicted)	KLF16	Kruppel like factor 16	Human
rno-miR-128-1-5p	miR-128-1-5p (and other miRNAs w/seed GGGGCCG)	TargetScan Human	High (predicted)	KMT2D	lysine methyltransferase 2D	Human,Mouse,Rat
rno-miR-128-1-5p	miR-128-1-5p (and other miRNAs w/seed GGGGCCG)	TargetScan Human	High (predicted)	KRTAP10-2	keratin associated protein 10-2	Human
rno-miR-128-1-5p	miR-128-1-5p (and other miRNAs w/seed GGGGCCG)	TargetScan Human	High (predicted)	LAMTOR1	late endosomal/lysosomal adaptor, MAPK and MTOR activator 1	Human,Mouse,Rat
rno-miR-128-1-5p	miR-128-1-5p (and other miRNAs w/seed GGGGCCG)	TargetScan Human	High (predicted)	LDHD	lactate dehydrogenase D	Human,Mouse,Rat
rno-miR-128-1-5p	miR-128-1-5p (and other miRNAs w/seed GGGGCCG)	TargetScan Human	High (predicted)	LGI4	leucine rich repeat LGI family member 4	Human,Mouse,Rat
rno-miR-128-1-5p	miR-128-1-5p (and other miRNAs w/seed GGGGCCG)	TargetScan Human	High (predicted)	LIMS2	LIM zinc finger domain containing 2	Human,Mouse,Rat
rno-miR-128-1-5p	miR-128-1-5p (and other miRNAs w/seed GGGGCCG)	TargetScan Human	High (predicted)	LMX1B	LIM homeobox transcription factor 1 beta	Human,Mouse,Rat
rno-miR-128-1-5p	miR-128-1-5p (and other miRNAs w/seed GGGGCCG)	TargetScan Human	High (predicted)	LRRC10B	leucine rich repeat containing 10B	Human,Mouse,Rat
rno-miR-128-1-5p	miR-128-1-5p (and other miRNAs w/seed GGGGCCG)	TargetScan Human	High (predicted)	LRRC56	leucine rich repeat containing 56	Human,Mouse,Rat
rno-miR-128-1-5p	miR-128-1-5p (and other miRNAs w/seed GGGGCCG)	TargetScan Human	High (predicted)	LTBP4	latent transforming growth factor beta binding protein 4	Human,Mouse,Rat
rno-miR-128-1-5p	miR-128-1-5p (and other miRNAs w/seed GGGGCCG)	TargetScan Human	High (predicted)	LZTS2	leucine zipper tumor suppressor 2	Human,Mouse,Rat
rno-miR-128-1-5p	miR-128-1-5p (and other miRNAs w/seed GGGGCCG)	TargetScan Human	High (predicted)	MAF1	MAF1 homolog, negative regulator of RNA polymerase III	Human,Mouse,Rat
rno-miR-128-1-5p	miR-128-1-5p (and other miRNAs w/seed GGGGCCG)	TargetScan Human	High (predicted)	MAFB	MAF bZIP transcription factor B	Human,Mouse,Rat
rno-miR-128-1-5p	miR-128-1-5p (and other miRNAs w/seed GGGGCCG)	TargetScan Human	High (predicted)	MAFK	MAF bZIP transcription factor K	Human,Mouse,Rat
rno-miR-128-1-5p	miR-128-1-5p (and other miRNAs w/seed GGGGCCG)	TargetScan Human	High (predicted)	MAP2K3	mitogen-activated protein kinase kinase 3	Human,Mouse,Rat
rno-miR-128-1-5p	miR-128-1-5p (and other miRNAs w/seed GGGGCCG)	TargetScan Human	High (predicted)	MAPK4	mitogen-activated protein kinase 4	Human,Mouse,Rat
rno-miR-128-1-5p	miR-128-1-5p (and other miRNAs w/seed GGGGCCG)	TargetScan Human	High (predicted)	MBD3	methyl-CpG binding domain protein 3	Human,Mouse,Rat
rno-miR-128-1-5p	miR-128-1-5p (and other miRNAs w/seed GGGGCCG)	TargetScan Human	High (predicted)	MGRN1	mahogunin ring finger 1	Human,Mouse,Rat
rno-miR-128-1-5p	miR-128-1-5p (and other miRNAs w/seed GGGGCCG)	TargetScan Human	High (predicted)	MLC1	megalencephalic leukoencephalopathy with subcortical cysts 1	Human,Mouse,Rat
rno-miR-128-1-5p	miR-128-1-5p (and other miRNAs w/seed GGGGCCG)	TargetScan Human	High (predicted)	MOGS	mannosyl-oligosaccharide glucosidase	Human,Mouse,Rat
rno-miR-128-1-5p	miR-128-1-5p (and other miRNAs w/seed GGGGCCG)	TargetScan Human	High (predicted)	MPRIP	myosin phosphatase Rho interacting protein	Human,Mouse,Rat
rno-miR-128-1-5p	miR-128-1-5p (and other miRNAs w/seed GGGGCCG)	TargetScan Human	High (predicted)	MS4A14	membrane spanning 4-domains A14	Human
rno-miR-128-1-5p	miR-128-1-5p (and other miRNAs w/seed GGGGCCG)	TargetScan Human	High (predicted)	MTHFR	methylenetetrahydrofolate reductase	Human,Mouse,Rat
rno-miR-128-1-5p	miR-128-1-5p (and other miRNAs w/seed GGGGCCG)	TargetScan Human	High (predicted)	MTSS1L	MTSS1L, I-BAR domain containing	Human,Mouse,Rat
rno-miR-128-1-5p	miR-128-1-5p (and other miRNAs w/seed GGGGCCG)	TargetScan Human	High (predicted)	MUC5B	mucin 5B, oligomeric mucus/gel-forming	Human,Mouse,Rat
rno-miR-128-1-5p	miR-128-1-5p (and other miRNAs w/seed GGGGCCG)	TargetScan Human	High (predicted)	MZF1	myeloid zinc finger 1	Human,Mouse,Rat
rno-miR-128-1-5p	miR-128-1-5p (and other miRNAs w/seed GGGGCCG)	TargetScan Human	High (predicted)	NAT8L	N-acetyltransferase 8 like	Human,Mouse,Rat
rno-miR-128-1-5p	miR-128-1-5p (and other miRNAs w/seed GGGGCCG)	TargetScan Human	High (predicted)	NECTIN1	nectin cell adhesion molecule 1	Human,Mouse,Rat
rno-miR-128-1-5p	miR-128-1-5p (and other miRNAs w/seed GGGGCCG)	TargetScan Human	High (predicted)	NFIC	nuclear factor I C	Human,Mouse,Rat
rno-miR-128-1-5p	miR-128-1-5p (and other miRNAs w/seed GGGGCCG)	TargetScan Human	High (predicted)	NGFR	nerve growth factor receptor	Human,Mouse,Rat
rno-miR-128-1-5p	miR-128-1-5p (and other miRNAs w/seed GGGGCCG)	TargetScan Human	High (predicted)	NKX2-2	NK2 homeobox 2	Human,Mouse,Rat
rno-miR-128-1-5p	miR-128-1-5p (and other miRNAs w/seed GGGGCCG)	TargetScan Human	High (predicted)	NKX2-5	NK2 homeobox 5	Human,Mouse,Rat
rno-miR-128-1-5p	miR-128-1-5p (and other miRNAs w/seed GGGGCCG)	TargetScan Human	High (predicted)	NRARP	NOTCH regulated ankyrin repeat protein	Human,Mouse,Rat
rno-miR-128-1-5p	miR-128-1-5p (and other miRNAs w/seed GGGGCCG)	TargetScan Human	High (predicted)	NRTN	neurturin	Human,Mouse,Rat
rno-miR-128-1-5p	miR-128-1-5p (and other miRNAs w/seed GGGGCCG)	TargetScan Human	High (predicted)	NTN1	netrin 1	Human,Mouse,Rat
rno-miR-128-1-5p	miR-128-1-5p (and other miRNAs w/seed GGGGCCG)	TargetScan Human	High (predicted)	NUP210	nucleoporin 210	Human,Mouse,Rat
rno-miR-128-1-5p	miR-128-1-5p (and other miRNAs w/seed GGGGCCG)	TargetScan Human	High (predicted)	NUTM2F/NUTM2G	NUT family member 2F	Human
rno-miR-128-1-5p	miR-128-1-5p (and other miRNAs w/seed GGGGCCG)	TargetScan Human	High (predicted)	NXN	nucleoredoxin	Human,Mouse,Rat
rno-miR-128-1-5p	miR-128-1-5p (and other miRNAs w/seed GGGGCCG)	TargetScan Human	High (predicted)	OSBP2	oxysterol binding protein 2	Human,Mouse,Rat
rno-miR-128-1-5p	miR-128-1-5p (and other miRNAs w/seed GGGGCCG)	TargetScan Human	High (predicted)	PACSIN1	protein kinase C and casein kinase substrate in neurons 1	Human,Mouse,Rat
rno-miR-128-1-5p	miR-128-1-5p (and other miRNAs w/seed GGGGCCG)	TargetScan Human	High (predicted)	PAX5	paired box 5	Human,Mouse,Rat
rno-miR-128-1-5p	miR-128-1-5p (and other miRNAs w/seed GGGGCCG)	TargetScan Human	High (predicted)	PENK	proenkephalin	Human,Mouse,Rat
rno-miR-128-1-5p	miR-128-1-5p (and other miRNAs w/seed GGGGCCG)	TargetScan Human	High (predicted)	PEX10	peroxisomal biogenesis factor 10	Human,Mouse,Rat
rno-miR-128-1-5p	miR-128-1-5p (and other miRNAs w/seed GGGGCCG)	TargetScan Human	High (predicted)	PHACTR1	phosphatase and actin regulator 1	Human,Mouse,Rat
rno-miR-128-1-5p	miR-128-1-5p (and other miRNAs w/seed GGGGCCG)	TargetScan Human	High (predicted)	PIK3R2	phosphoinositide-3-kinase regulatory subunit 2	Human,Mouse,Rat
rno-miR-128-1-5p	miR-128-1-5p (and other miRNAs w/seed GGGGCCG)	TargetScan Human	High (predicted)	PITPNM1	phosphatidylinositol transfer protein membrane associated 1	Human,Mouse,Rat
rno-miR-128-1-5p	miR-128-1-5p (and other miRNAs w/seed GGGGCCG)	TargetScan Human	High (predicted)	PLA2G6	phospholipase A2 group VI	Human,Mouse,Rat
rno-miR-128-1-5p	miR-128-1-5p (and other miRNAs w/seed GGGGCCG)	TargetScan Human	High (predicted)	PML	promyelocytic leukemia	Human,Mouse,Rat
rno-miR-128-1-5p	miR-128-1-5p (and other miRNAs w/seed GGGGCCG)	TargetScan Human	High (predicted)	POLR2E	RNA polymerase II subunit E	Human,Mouse,Rat
rno-miR-128-1-5p	miR-128-1-5p (and other miRNAs w/seed GGGGCCG)	TargetScan Human	High (predicted)	POLR2J2/POLR2J3	RNA polymerase II subunit J2	Human
rno-miR-128-1-5p	miR-128-1-5p (and other miRNAs w/seed GGGGCCG)	TargetScan Human	High (predicted)	POLR3A	RNA polymerase III subunit A	Human,Mouse,Rat
rno-miR-128-1-5p	miR-128-1-5p (and other miRNAs w/seed GGGGCCG)	TargetScan Human	High (predicted)	PRKACA	protein kinase cAMP-activated catalytic subunit alpha	Human,Mouse,Rat
rno-miR-128-1-5p	miR-128-1-5p (and other miRNAs w/seed GGGGCCG)	TargetScan Human	High (predicted)	PRKCQ	protein kinase C theta	Human,Mouse,Rat
rno-miR-128-1-5p	miR-128-1-5p (and other miRNAs w/seed GGGGCCG)	TargetScan Human	High (predicted)	PRR30	proline rich 30	Human,Mouse,Rat
rno-miR-128-1-5p	miR-128-1-5p (and other miRNAs w/seed GGGGCCG)	TargetScan Human	High (predicted)	PRRT1	proline rich transmembrane protein 1	Human
rno-miR-128-1-5p	miR-128-1-5p (and other miRNAs w/seed GGGGCCG)	TargetScan Human	High (predicted)	PRSS8	protease, serine 8	Human,Mouse,Rat
rno-miR-128-1-5p	miR-128-1-5p (and other miRNAs w/seed GGGGCCG)	TargetScan Human	High (predicted)	PRTN3	proteinase 3	Human,Mouse,Rat
rno-miR-128-1-5p	miR-128-1-5p (and other miRNAs w/seed GGGGCCG)	TargetScan Human	High (predicted)	PTP4A3	protein tyrosine phosphatase type IVA, member 3	Human,Mouse,Rat
rno-miR-128-1-5p	miR-128-1-5p (and other miRNAs w/seed GGGGCCG)	TargetScan Human	High (predicted)	PTPRS	protein tyrosine phosphatase, receptor type S	Human,Mouse,Rat
rno-miR-128-1-5p	miR-128-1-5p (and other miRNAs w/seed GGGGCCG)	TargetScan Human	High (predicted)	PVALB	parvalbumin	Human,Mouse,Rat
rno-miR-128-1-5p	miR-128-1-5p (and other miRNAs w/seed GGGGCCG)	TargetScan Human	High (predicted)	RAD9A	RAD9 checkpoint clamp component A	Human,Mouse,Rat
rno-miR-128-1-5p	miR-128-1-5p (and other miRNAs w/seed GGGGCCG)	TargetScan Human	High (predicted)	RASD2	RASD family member 2	Human,Mouse,Rat
rno-miR-128-1-5p	miR-128-1-5p (and other miRNAs w/seed GGGGCCG)	TargetScan Human	High (predicted)	RASSF5	Ras association domain family member 5	Human,Mouse,Rat
rno-miR-128-1-5p	miR-128-1-5p (and other miRNAs w/seed GGGGCCG)	TargetScan Human	High (predicted)	RAX	retina and anterior neural fold homeobox	Human,Mouse,Rat
rno-miR-128-1-5p	miR-128-1-5p (and other miRNAs w/seed GGGGCCG)	TargetScan Human	High (predicted)	RBFOX3	RNA binding fox-1 homolog 3	Human
rno-miR-128-1-5p	miR-128-1-5p (and other miRNAs w/seed GGGGCCG)	TargetScan Human	High (predicted)	RD3	retinal degeneration 3	Human,Mouse,Rat
rno-miR-128-1-5p	miR-128-1-5p (and other miRNAs w/seed GGGGCCG)	TargetScan Human	High (predicted)	RFX2	regulatory factor X2	Human,Mouse,Rat
rno-miR-128-1-5p	miR-128-1-5p (and other miRNAs w/seed GGGGCCG)	TargetScan Human	High (predicted)	RNF208	ring finger protein 208	Human,Mouse,Rat
rno-miR-128-1-5p	miR-128-1-5p (and other miRNAs w/seed GGGGCCG)	TargetScan Human	High (predicted)	SCO2	SCO2, cytochrome c oxidase assembly protein	Human,Mouse
rno-miR-128-1-5p	miR-128-1-5p (and other miRNAs w/seed GGGGCCG)	TargetScan Human	High (predicted)	SDC3	syndecan 3	Human,Mouse,Rat
rno-miR-128-1-5p	miR-128-1-5p (and other miRNAs w/seed GGGGCCG)	TargetScan Human	High (predicted)	SECTM1	secreted and transmembrane 1	Human,Mouse,Rat
rno-miR-128-1-5p	miR-128-1-5p (and other miRNAs w/seed GGGGCCG)	TargetScan Human	High (predicted)	SEMA6B	semaphorin 6B	Human,Mouse,Rat
rno-miR-128-1-5p	miR-128-1-5p (and other miRNAs w/seed GGGGCCG)	TargetScan Human	High (predicted)	SEPT4	septin 4	Human,Mouse
rno-miR-128-1-5p	miR-128-1-5p (and other miRNAs w/seed GGGGCCG)	TargetScan Human	High (predicted)	SGCG	sarcoglycan gamma	Human,Mouse,Rat
rno-miR-128-1-5p	miR-128-1-5p (and other miRNAs w/seed GGGGCCG)	TargetScan Human	High (predicted)	SH2D7	SH2 domain containing 7	Human,Mouse,Rat
rno-miR-128-1-5p	miR-128-1-5p (and other miRNAs w/seed GGGGCCG)	TargetScan Human	High (predicted)	SIK1/SIK1B	salt inducible kinase 1	Human
rno-miR-128-1-5p	miR-128-1-5p (and other miRNAs w/seed GGGGCCG)	TargetScan Human	High (predicted)	SIRPA	signal regulatory protein alpha	Human,Mouse,Rat
rno-miR-128-1-5p	miR-128-1-5p (and other miRNAs w/seed GGGGCCG)	TargetScan Human	High (predicted)	SIRT6	sirtuin 6	Human,Mouse,Rat
rno-miR-128-1-5p	miR-128-1-5p (and other miRNAs w/seed GGGGCCG)	TargetScan Human	High (predicted)	SIX5	SIX homeobox 5	Human,Mouse,Rat
rno-miR-128-1-5p	miR-128-1-5p (and other miRNAs w/seed GGGGCCG)	TargetScan Human	High (predicted)	SLC1A7	solute carrier family 1 member 7	Human,Mouse,Rat
rno-miR-128-1-5p	miR-128-1-5p (and other miRNAs w/seed GGGGCCG)	TargetScan Human	High (predicted)	SLC26A1	solute carrier family 26 member 1	Human,Mouse,Rat
rno-miR-128-1-5p	miR-128-1-5p (and other miRNAs w/seed GGGGCCG)	TargetScan Human	High (predicted)	SLC35C1	solute carrier family 35 member C1	Human,Mouse,Rat
rno-miR-128-1-5p	miR-128-1-5p (and other miRNAs w/seed GGGGCCG)	TargetScan Human	High (predicted)	SMO	smoothened, frizzled class receptor	Human,Mouse,Rat
rno-miR-128-1-5p	miR-128-1-5p (and other miRNAs w/seed GGGGCCG)	TargetScan Human	High (predicted)	SMTNL1	smoothelin like 1	Human,Mouse,Rat
rno-miR-128-1-5p	miR-128-1-5p (and other miRNAs w/seed GGGGCCG)	TargetScan Human	High (predicted)	SNCG	synuclein gamma	Human,Mouse,Rat
rno-miR-128-1-5p	miR-128-1-5p (and other miRNAs w/seed GGGGCCG)	TargetScan Human	High (predicted)	SRR	serine racemase	Human,Mouse,Rat
rno-miR-128-1-5p	miR-128-1-5p (and other miRNAs w/seed GGGGCCG)	TargetScan Human	High (predicted)	SSTR5	somatostatin receptor 5	Human,Mouse,Rat
rno-miR-128-1-5p	miR-128-1-5p (and other miRNAs w/seed GGGGCCG)	TargetScan Human	High (predicted)	ST20-AS1	ST20 antisense RNA 1	Human
rno-miR-128-1-5p	miR-128-1-5p (and other miRNAs w/seed GGGGCCG)	TargetScan Human	High (predicted)	ST8SIA2	ST8 alpha-N-acetyl-neuraminide alpha-2,8-sialyltransferase 2	Human,Mouse,Rat
rno-miR-128-1-5p	miR-128-1-5p (and other miRNAs w/seed GGGGCCG)	TargetScan Human	High (predicted)	STX1A	syntaxin 1A	Human,Mouse,Rat
rno-miR-128-1-5p	miR-128-1-5p (and other miRNAs w/seed GGGGCCG)	TargetScan Human	High (predicted)	SYNGR1	synaptogyrin 1	Human,Mouse,Rat
rno-miR-128-1-5p	miR-128-1-5p (and other miRNAs w/seed GGGGCCG)	TargetScan Human	High (predicted)	TBX6	T-box 6	Human,Mouse,Rat
rno-miR-128-1-5p	miR-128-1-5p (and other miRNAs w/seed GGGGCCG)	TargetScan Human	High (predicted)	TBXA2R	thromboxane A2 receptor	Human,Mouse,Rat
rno-miR-128-1-5p	miR-128-1-5p (and other miRNAs w/seed GGGGCCG)	TargetScan Human	High (predicted)	TCF7	transcription factor 7	Human
rno-miR-128-1-5p	miR-128-1-5p (and other miRNAs w/seed GGGGCCG)	TargetScan Human	High (predicted)	TFE3	transcription factor binding to IGHM enhancer 3	Human,Mouse,Rat
rno-miR-128-1-5p	miR-128-1-5p (and other miRNAs w/seed GGGGCCG)	TargetScan Human	High (predicted)	TFR2	transferrin receptor 2	Human,Mouse,Rat
rno-miR-128-1-5p	miR-128-1-5p (and other miRNAs w/seed GGGGCCG)	TargetScan Human	High (predicted)	TGFB1	transforming growth factor beta 1	Human,Mouse,Rat
rno-miR-128-1-5p	miR-128-1-5p (and other miRNAs w/seed GGGGCCG)	TargetScan Human	High (predicted)	TMEM201	transmembrane protein 201	Human,Mouse,Rat
rno-miR-128-1-5p	miR-128-1-5p (and other miRNAs w/seed GGGGCCG)	TargetScan Human	High (predicted)	TMUB1	transmembrane and ubiquitin like domain containing 1	Human,Mouse,Rat
rno-miR-128-1-5p	miR-128-1-5p (and other miRNAs w/seed GGGGCCG)	TargetScan Human	High (predicted)	TNRC18	trinucleotide repeat containing 18	Human,Mouse,Rat
rno-miR-128-1-5p	miR-128-1-5p (and other miRNAs w/seed GGGGCCG)	TargetScan Human	High (predicted)	TOM1	target of myb1 membrane trafficking protein	Human,Mouse,Rat
rno-miR-128-1-5p	miR-128-1-5p (and other miRNAs w/seed GGGGCCG)	TargetScan Human	High (predicted)	TP73	tumor protein p73	Human,Mouse,Rat
rno-miR-128-1-5p	miR-128-1-5p (and other miRNAs w/seed GGGGCCG)	TargetScan Human	High (predicted)	TRPV4	transient receptor potential cation channel subfamily V member 4	Human,Mouse,Rat
rno-miR-128-1-5p	miR-128-1-5p (and other miRNAs w/seed GGGGCCG)	TargetScan Human	High (predicted)	TSPAN11	tetraspanin 11	Human,Mouse,Rat
rno-miR-128-1-5p	miR-128-1-5p (and other miRNAs w/seed GGGGCCG)	TargetScan Human	High (predicted)	TSPAN17	tetraspanin 17	Human,Mouse,Rat
rno-miR-128-1-5p	miR-128-1-5p (and other miRNAs w/seed GGGGCCG)	TargetScan Human	High (predicted)	TSPYL2	TSPY like 2	Human,Mouse,Rat
rno-miR-128-1-5p	miR-128-1-5p (and other miRNAs w/seed GGGGCCG)	TargetScan Human	High (predicted)	TTBK1	tau tubulin kinase 1	Human,Mouse,Rat
rno-miR-128-1-5p	miR-128-1-5p (and other miRNAs w/seed GGGGCCG)	TargetScan Human	High (predicted)	UNC5A	unc-5 netrin receptor A	Human,Mouse,Rat
rno-miR-128-1-5p	miR-128-1-5p (and other miRNAs w/seed GGGGCCG)	TargetScan Human	High (predicted)	USF2	upstream transcription factor 2, c-fos interacting	Human,Mouse,Rat
rno-miR-128-1-5p	miR-128-1-5p (and other miRNAs w/seed GGGGCCG)	TargetScan Human	High (predicted)	USH1C	USH1 protein network component harmonin	Human,Mouse
rno-miR-128-1-5p	miR-128-1-5p (and other miRNAs w/seed GGGGCCG)	TargetScan Human	High (predicted)	USP20	ubiquitin specific peptidase 20	Human,Mouse,Rat
rno-miR-128-1-5p	miR-128-1-5p (and other miRNAs w/seed GGGGCCG)	TargetScan Human	High (predicted)	USP30	ubiquitin specific peptidase 30	Human,Mouse,Rat
rno-miR-128-1-5p	miR-128-1-5p (and other miRNAs w/seed GGGGCCG)	TargetScan Human	High (predicted)	VIPR1	vasoactive intestinal peptide receptor 1	Human,Mouse,Rat
rno-miR-128-1-5p	miR-128-1-5p (and other miRNAs w/seed GGGGCCG)	TargetScan Human	High (predicted)	WFS1	wolframin ER transmembrane glycoprotein	Human,Mouse,Rat
rno-miR-128-1-5p	miR-128-1-5p (and other miRNAs w/seed GGGGCCG)	TargetScan Human	High (predicted)	WNT7B	Wnt family member 7B	Human,Mouse,Rat
rno-miR-128-1-5p	miR-128-1-5p (and other miRNAs w/seed GGGGCCG)	TargetScan Human	High (predicted)	ZBTB42	zinc finger and BTB domain containing 42	Human,Mouse,Rat
rno-miR-128-1-5p	miR-128-1-5p (and other miRNAs w/seed GGGGCCG)	TargetScan Human	High (predicted)	ZMIZ1	zinc finger MIZ-type containing 1	Human,Mouse,Rat
rno-miR-128-1-5p	miR-128-1-5p (and other miRNAs w/seed GGGGCCG)	TargetScan Human	High (predicted)	ZNF213	zinc finger protein 213	Human,Mouse
rno-miR-143-5p	miR-143-5p (and other miRNAs w/seed GUGCAGU)	TargetScan Human	High (predicted)	ARPP21	cAMP regulated phosphoprotein 21	Human,Mouse,Rat
rno-miR-143-5p	miR-143-5p (and other miRNAs w/seed GUGCAGU)	TargetScan Human	High (predicted)	C12orf4	chromosome 12 open reading frame 4	Human,Mouse,Rat
rno-miR-143-5p	miR-143-5p (and other miRNAs w/seed GUGCAGU)	TargetScan Human	High (predicted)	FAM111B	family with sequence similarity 111 member B	Human
rno-miR-143-5p	miR-143-5p (and other miRNAs w/seed GUGCAGU)	TargetScan Human	High (predicted)	FGF1	fibroblast growth factor 1	Human,Mouse,Rat
rno-miR-143-5p	miR-143-5p (and other miRNAs w/seed GUGCAGU)	TargetScan Human	High (predicted)	H2BFWT	H2B histone family member W, testis specific	Human
rno-miR-143-5p	miR-143-5p (and other miRNAs w/seed GUGCAGU)	TargetScan Human	High (predicted)	HIF1A	hypoxia inducible factor 1 alpha subunit	Human,Mouse,Rat
rno-miR-143-5p	miR-143-5p (and other miRNAs w/seed GUGCAGU)	TargetScan Human	High (predicted)	HMGA2	high mobility group AT-hook 2	Human
rno-miR-143-5p	miR-143-5p (and other miRNAs w/seed GUGCAGU)	TargetScan Human	High (predicted)	IKZF2	IKAROS family zinc finger 2	Human,Mouse,Rat
rno-miR-143-5p	miR-143-5p (and other miRNAs w/seed GUGCAGU)	TargetScan Human	High (predicted)	JDP2	Jun dimerization protein 2	Human,Mouse,Rat
rno-miR-143-5p	miR-143-5p (and other miRNAs w/seed GUGCAGU)	TargetScan Human	High (predicted)	JPT1	Jupiter microtubule associated homolog 1	Human,Mouse,Rat
rno-miR-143-5p	miR-143-5p (and other miRNAs w/seed GUGCAGU)	TargetScan Human	High (predicted)	KMO	kynurenine 3-monooxygenase	Human,Mouse,Rat
rno-miR-143-5p	miR-143-5p (and other miRNAs w/seed GUGCAGU)	TargetScan Human	High (predicted)	PPP2CA	protein phosphatase 2 catalytic subunit alpha	Human,Mouse,Rat
rno-miR-143-5p	miR-143-5p (and other miRNAs w/seed GUGCAGU)	TargetScan Human	High (predicted)	PTHLH	parathyroid hormone like hormone	Human,Mouse,Rat
rno-miR-143-5p	miR-143-5p (and other miRNAs w/seed GUGCAGU)	TargetScan Human	High (predicted)	SLC24A5	solute carrier family 24 member 5	Human,Mouse
rno-miR-143-5p	miR-143-5p (and other miRNAs w/seed GUGCAGU)	TargetScan Human	High (predicted)	SMDT1	single-pass membrane protein with aspartate rich tail 1	Human,Mouse,Rat
rno-miR-143-5p	miR-143-5p (and other miRNAs w/seed GUGCAGU)	TargetScan Human	High (predicted)	SSR4	signal sequence receptor subunit 4	Human,Mouse,Rat
rno-miR-143-5p	miR-143-5p (and other miRNAs w/seed GUGCAGU)	TargetScan Human	High (predicted)	STMN1	stathmin 1	Human,Mouse,Rat
rno-miR-143-5p	miR-143-5p (and other miRNAs w/seed GUGCAGU)	TargetScan Human	High (predicted)	TAC4	tachykinin 4	Human
rno-miR-143-5p	miR-143-5p (and other miRNAs w/seed GUGCAGU)	TargetScan Human	High (predicted)	THY1	Thy-1 cell surface antigen	Human,Mouse,Rat
rno-miR-143-5p	miR-143-5p (and other miRNAs w/seed GUGCAGU)	TargetScan Human	High (predicted)	TMEM37	transmembrane protein 37	Human,Mouse,Rat
rno-miR-143-5p	miR-143-5p (and other miRNAs w/seed GUGCAGU)	TargetScan Human	High (predicted)	VSNL1	visinin like 1	Human,Mouse,Rat
rno-miR-143-5p	miR-143-5p (and other miRNAs w/seed GUGCAGU)	TargetScan Human	High (predicted)	ZFP36L1	ZFP36 ring finger protein like 1	Human,Mouse,Rat
rno-miR-195-5p	miR-16-5p (and other miRNAs w/seed AGCAGCA)	TarBase,TargetScan Human	Experimentally Observed,Moderate (predicted)	ACP2	acid phosphatase 2, lysosomal	Human,Mouse,Rat
rno-miR-195-5p	miR-16-5p (and other miRNAs w/seed AGCAGCA)	TargetScan Human	High (predicted)	ACSS2	acyl-CoA synthetase short chain family member 2	Human,Mouse,Rat
rno-miR-195-5p	miR-16-5p (and other miRNAs w/seed AGCAGCA)	TargetScan Human	High (predicted)	ACVR2B	activin A receptor type 2B	Human,Mouse,Rat
rno-miR-195-5p	miR-16-5p (and other miRNAs w/seed AGCAGCA)	TarBase	Experimentally Observed	ADSS	adenylosuccinate synthase	Human,Mouse,Rat
rno-miR-195-5p	miR-16-5p (and other miRNAs w/seed AGCAGCA)	TargetScan Human	High (predicted)	AGO4	argonaute 4, RISC catalytic component	Human,Mouse
rno-miR-195-5p	miR-16-5p (and other miRNAs w/seed AGCAGCA)	TargetScan Human	High (predicted)	AKT3	AKT serine/threonine kinase 3	Human,Mouse,Rat
rno-miR-195-5p	miR-16-5p (and other miRNAs w/seed AGCAGCA)	TargetScan Human	High (predicted)	ALAD	aminolevulinate dehydratase	Human,Mouse,Rat
rno-miR-195-5p	miR-16-5p (and other miRNAs w/seed AGCAGCA)	TargetScan Human	High (predicted)	ALOX12	arachidonate 12-lipoxygenase, 12S type	Human,Mouse,Rat
rno-miR-195-5p	miR-16-5p (and other miRNAs w/seed AGCAGCA)	TargetScan Human	High (predicted)	AMER1	APC membrane recruitment protein 1	Human,Mouse,Rat
rno-miR-195-5p	miR-16-5p (and other miRNAs w/seed AGCAGCA)	Ingenuity Expert Findings,TargetScan Human	Experimentally Observed,Moderate (predicted)	ANLN	anillin actin binding protein	Human,Mouse,Rat
rno-miR-195-5p	miR-16-5p (and other miRNAs w/seed AGCAGCA)	TargetScan Human	High (predicted)	ANO3	anoctamin 3	Human,Mouse,Rat
rno-miR-195-5p	miR-16-5p (and other miRNAs w/seed AGCAGCA)	TargetScan Human	High (predicted)	ANXA11	annexin A11	Human,Mouse,Rat
rno-miR-195-5p	miR-16-5p (and other miRNAs w/seed AGCAGCA)	TargetScan Human	High (predicted)	APLN	apelin	Human,Mouse,Rat
rno-miR-195-5p	miR-16-5p (and other miRNAs w/seed AGCAGCA)	TargetScan Human	High (predicted)	AQP11	aquaporin 11	Human,Mouse,Rat
rno-miR-195-5p	miR-16-5p (and other miRNAs w/seed AGCAGCA)	TargetScan Human	High (predicted)	AREL1	apoptosis resistant E3 ubiquitin protein ligase 1	Human,Mouse,Rat
rno-miR-195-5p	miR-16-5p (and other miRNAs w/seed AGCAGCA)	TarBase,TargetScan Human	Experimentally Observed,Moderate (predicted)	ARHGDIA	Rho GDP dissociation inhibitor alpha	Human,Mouse,Rat
rno-miR-195-5p	miR-16-5p (and other miRNAs w/seed AGCAGCA)	TargetScan Human	High (predicted)	ARL3	ADP ribosylation factor like GTPase 3	Human,Mouse,Rat
rno-miR-195-5p	miR-16-5p (and other miRNAs w/seed AGCAGCA)	TargetScan Human	High (predicted)	ARMC12	armadillo repeat containing 12	Human,Mouse,Rat
rno-miR-195-5p	miR-16-5p (and other miRNAs w/seed AGCAGCA)	miRecords	Experimentally Observed	ASXL2	additional sex combs like 2, transcriptional regulator	Human,Mouse,Rat
rno-miR-195-5p	miR-16-5p (and other miRNAs w/seed AGCAGCA)	Ingenuity Expert Findings,TargetScan Human	Experimentally Observed,Moderate (predicted)	ATF6	activating transcription factor 6	Human,Mouse,Rat
rno-miR-195-5p	miR-16-5p (and other miRNAs w/seed AGCAGCA)	TargetScan Human	High (predicted)	ATP4B	ATPase H+/K+ transporting beta subunit	Human,Mouse,Rat
rno-miR-195-5p	miR-16-5p (and other miRNAs w/seed AGCAGCA)	TargetScan Human	High (predicted)	ATXN2	ataxin 2	Human,Mouse,Rat
rno-miR-195-5p	miR-16-5p (and other miRNAs w/seed AGCAGCA)	TargetScan Human	High (predicted)	AXIN2	axin 2	Human,Mouse,Rat
rno-miR-195-5p	miR-16-5p (and other miRNAs w/seed AGCAGCA)	Ingenuity Expert Findings,TarBase,TargetScan Human,miRecords	Experimentally Observed,Moderate (predicted)	BCL2	BCL2, apoptosis regulator	Human,Mouse,Rat
rno-miR-195-5p	miR-16-5p (and other miRNAs w/seed AGCAGCA)	Ingenuity Expert Findings,TargetScan Human,miRecords	Experimentally Observed,High (predicted)	BCL2L2	BCL2 like 2	Human,Mouse,Rat
rno-miR-195-5p	miR-16-5p (and other miRNAs w/seed AGCAGCA)	TargetScan Human,miRecords	Experimentally Observed,High (predicted)	BDNF	brain derived neurotrophic factor	Human,Mouse,Rat
rno-miR-195-5p	miR-16-5p (and other miRNAs w/seed AGCAGCA)	miRecords	Experimentally Observed	BMI1	BMI1 proto-oncogene, polycomb ring finger	Human
rno-miR-195-5p	miR-16-5p (and other miRNAs w/seed AGCAGCA)	TargetScan Human	High (predicted)	BTG2	BTG anti-proliferation factor 2	Human,Mouse,Rat
rno-miR-195-5p	miR-16-5p (and other miRNAs w/seed AGCAGCA)	TargetScan Human	High (predicted)	BTLA	B and T lymphocyte associated	Human,Mouse,Rat
rno-miR-195-5p	miR-16-5p (and other miRNAs w/seed AGCAGCA)	TargetScan Human	High (predicted)	BTRC	beta-transducin repeat containing E3 ubiquitin protein ligase	Human,Mouse,Rat
rno-miR-195-5p	miR-16-5p (and other miRNAs w/seed AGCAGCA)	TargetScan Human	High (predicted)	C14orf37	chromosome 14 open reading frame 37	Human,Mouse,Rat
rno-miR-195-5p	miR-16-5p (and other miRNAs w/seed AGCAGCA)	TargetScan Human	High (predicted)	C2orf42	chromosome 2 open reading frame 42	Human,Mouse,Rat
rno-miR-195-5p	miR-16-5p (and other miRNAs w/seed AGCAGCA)	TarBase,TargetScan Human	Experimentally Observed,Moderate (predicted)	CA12	carbonic anhydrase 12	Human,Mouse,Rat
rno-miR-195-5p	miR-16-5p (and other miRNAs w/seed AGCAGCA)	TargetScan Human	High (predicted)	CA8	carbonic anhydrase 8	Human,Mouse,Rat
rno-miR-195-5p	miR-16-5p (and other miRNAs w/seed AGCAGCA)	TarBase,TargetScan Human	Experimentally Observed,Moderate (predicted)	CACNA2D1	calcium voltage-gated channel auxiliary subunit alpha2delta 1	Human,Mouse,Rat
rno-miR-195-5p	miR-16-5p (and other miRNAs w/seed AGCAGCA)	miRecords	Experimentally Observed	CADM1	cell adhesion molecule 1	Human,Mouse,Rat
rno-miR-195-5p	miR-16-5p (and other miRNAs w/seed AGCAGCA)	Ingenuity Expert Findings,TargetScan Human,miRecords	Experimentally Observed,Moderate (predicted)	CAPRIN1	cell cycle associated protein 1	Human,Mouse,Rat
rno-miR-195-5p	miR-16-5p (and other miRNAs w/seed AGCAGCA)	miRecords	Experimentally Observed	CARD8	caspase recruitment domain family member 8	Human
rno-miR-195-5p	miR-16-5p (and other miRNAs w/seed AGCAGCA)	TargetScan Human	High (predicted)	CASP5	caspase 5	Human
rno-miR-195-5p	miR-16-5p (and other miRNAs w/seed AGCAGCA)	TargetScan Human	High (predicted)	CBX4	chromobox 4	Human,Mouse,Rat
rno-miR-195-5p	miR-16-5p (and other miRNAs w/seed AGCAGCA)	Ingenuity Expert Findings,TargetScan Human,miRecords	Experimentally Observed,High (predicted)	CCND1	cyclin D1	Human,Mouse,Rat
rno-miR-195-5p	miR-16-5p (and other miRNAs w/seed AGCAGCA)	TargetScan Human	High (predicted)	CCND2	cyclin D2	Human,Mouse,Rat
rno-miR-195-5p	miR-16-5p (and other miRNAs w/seed AGCAGCA)	TargetScan Human,miRecords	Experimentally Observed,High (predicted)	CCND3	cyclin D3	Human,Mouse,Rat
rno-miR-195-5p	miR-16-5p (and other miRNAs w/seed AGCAGCA)	Ingenuity Expert Findings,TargetScan Human,miRecords	Experimentally Observed,High (predicted)	CCNE1	cyclin E1	Human,Mouse,Rat
rno-miR-195-5p	miR-16-5p (and other miRNAs w/seed AGCAGCA)	Ingenuity Expert Findings	Experimentally Observed	CCNF	cyclin F	Human,Mouse,Rat
rno-miR-195-5p	miR-16-5p (and other miRNAs w/seed AGCAGCA)	TargetScan Human	High (predicted)	CD28	CD28 molecule	Human,Mouse,Rat
rno-miR-195-5p	miR-16-5p (and other miRNAs w/seed AGCAGCA)	TargetScan Human	High (predicted)	CD80	CD80 molecule	Human,Mouse,Rat
rno-miR-195-5p	miR-16-5p (and other miRNAs w/seed AGCAGCA)	Ingenuity Expert Findings,TargetScan Human	Experimentally Observed,High (predicted)	CDC14A	cell division cycle 14A	Human,Mouse,Rat
rno-miR-195-5p	miR-16-5p (and other miRNAs w/seed AGCAGCA)	miRecords	Experimentally Observed	CDC14B	cell division cycle 14B	Human,Mouse,Rat
rno-miR-195-5p	miR-16-5p (and other miRNAs w/seed AGCAGCA)	Ingenuity Expert Findings,TargetScan Human	Experimentally Observed,Moderate (predicted)	CDC25A	cell division cycle 25A	Human,Mouse,Rat
rno-miR-195-5p	miR-16-5p (and other miRNAs w/seed AGCAGCA)	TargetScan Human	High (predicted)	CDC27	cell division cycle 27	Human,Mouse,Rat
rno-miR-195-5p	miR-16-5p (and other miRNAs w/seed AGCAGCA)	TargetScan Human	High (predicted)	CDK5R1	cyclin dependent kinase 5 regulatory subunit 1	Human,Mouse,Rat
rno-miR-195-5p	miR-16-5p (and other miRNAs w/seed AGCAGCA)	TargetScan Human,miRecords	Experimentally Observed,Moderate (predicted)	CDK6	cyclin dependent kinase 6	Human,Mouse,Rat
rno-miR-195-5p	miR-16-5p (and other miRNAs w/seed AGCAGCA)	miRecords	Experimentally Observed	CENPJ	centromere protein J	Human,Mouse,Rat
rno-miR-195-5p	miR-16-5p (and other miRNAs w/seed AGCAGCA)	miRecords	Experimentally Observed	CEP63	centrosomal protein 63	Human,Mouse,Rat
rno-miR-195-5p	miR-16-5p (and other miRNAs w/seed AGCAGCA)	TargetScan Human	High (predicted)	CFAP45	cilia and flagella associated protein 45	Human,Mouse,Rat
rno-miR-195-5p	miR-16-5p (and other miRNAs w/seed AGCAGCA)	miRecords	Experimentally Observed	CFL2	cofilin 2	Human,Mouse,Rat
rno-miR-195-5p	miR-16-5p (and other miRNAs w/seed AGCAGCA)	Ingenuity Expert Findings,TargetScan Human	Experimentally Observed,High (predicted)	CHEK1	checkpoint kinase 1	Human,Mouse,Rat
rno-miR-195-5p	miR-16-5p (and other miRNAs w/seed AGCAGCA)	TarBase,TargetScan Human	Experimentally Observed,Moderate (predicted)	CHORDC1	cysteine and histidine rich domain containing 1	Human,Mouse,Rat
rno-miR-195-5p	miR-16-5p (and other miRNAs w/seed AGCAGCA)	TargetScan Human	High (predicted)	CPEB2	cytoplasmic polyadenylation element binding protein 2	Human,Mouse,Rat
rno-miR-195-5p	miR-16-5p (and other miRNAs w/seed AGCAGCA)	TargetScan Human	High (predicted)	CPEB3	cytoplasmic polyadenylation element binding protein 3	Human,Mouse,Rat
rno-miR-195-5p	miR-16-5p (and other miRNAs w/seed AGCAGCA)	miRecords	Experimentally Observed	CRHBP	corticotropin releasing hormone binding protein	Human,Mouse,Rat
rno-miR-195-5p	miR-16-5p (and other miRNAs w/seed AGCAGCA)	TargetScan Human	High (predicted)	CRKL	CRK like proto-oncogene, adaptor protein	Human,Mouse,Rat
rno-miR-195-5p	miR-16-5p (and other miRNAs w/seed AGCAGCA)	miRecords	Experimentally Observed	CSHL1	chorionic somatomammotropin hormone like 1	Human,Mouse,Rat
rno-miR-195-5p	miR-16-5p (and other miRNAs w/seed AGCAGCA)	TargetScan Human	High (predicted)	CYB561	cytochrome b561	Human,Mouse,Rat
rno-miR-195-5p	miR-16-5p (and other miRNAs w/seed AGCAGCA)	TargetScan Human	High (predicted)	DGCR2	DiGeorge syndrome critical region gene 2	Human,Mouse,Rat
rno-miR-195-5p	miR-16-5p (and other miRNAs w/seed AGCAGCA)	TargetScan Human	High (predicted)	DLL1	delta like canonical Notch ligand 1	Human,Mouse,Rat
rno-miR-195-5p	miR-16-5p (and other miRNAs w/seed AGCAGCA)	TarBase,TargetScan Human,miRecords	Experimentally Observed,Moderate (predicted)	DMTF1	cyclin D binding myb like transcription factor 1	Human,Mouse
rno-miR-195-5p	miR-16-5p (and other miRNAs w/seed AGCAGCA)	TargetScan Human	High (predicted)	DYNC1I1	dynein cytoplasmic 1 intermediate chain 1	Human,Mouse,Rat
rno-miR-195-5p	miR-16-5p (and other miRNAs w/seed AGCAGCA)	TargetScan Human,miRecords	Experimentally Observed,Moderate (predicted)	E2F3	E2F transcription factor 3	Human,Mouse,Rat
rno-miR-195-5p	miR-16-5p (and other miRNAs w/seed AGCAGCA)	TargetScan Human	High (predicted)	E2F7	E2F transcription factor 7	Human,Mouse,Rat
rno-miR-195-5p	miR-16-5p (and other miRNAs w/seed AGCAGCA)	miRecords	Experimentally Observed	ECHDC1	ethylmalonyl-CoA decarboxylase 1	Human,Mouse,Rat
rno-miR-195-5p	miR-16-5p (and other miRNAs w/seed AGCAGCA)	TarBase	Experimentally Observed	EGFR	epidermal growth factor receptor	Human,Mouse,Rat
rno-miR-195-5p	miR-16-5p (and other miRNAs w/seed AGCAGCA)	TarBase,TargetScan Human	Experimentally Observed,Moderate (predicted)	EIF4E	eukaryotic translation initiation factor 4E	Human,Mouse,Rat
rno-miR-195-5p	miR-16-5p (and other miRNAs w/seed AGCAGCA)	TargetScan Human	High (predicted)	ELL	elongation factor for RNA polymerase II	Human,Mouse,Rat
rno-miR-195-5p	miR-16-5p (and other miRNAs w/seed AGCAGCA)	TargetScan Human	High (predicted)	ELL2	elongation factor for RNA polymerase II 2	Human,Mouse,Rat
rno-miR-195-5p	miR-16-5p (and other miRNAs w/seed AGCAGCA)	TargetScan Human	High (predicted)	ELOVL7	ELOVL fatty acid elongase 7	Human,Mouse,Rat
rno-miR-195-5p	miR-16-5p (and other miRNAs w/seed AGCAGCA)	TargetScan Human	High (predicted)	EMC4	ER membrane protein complex subunit 4	Human,Mouse,Rat
rno-miR-195-5p	miR-16-5p (and other miRNAs w/seed AGCAGCA)	TargetScan Human	High (predicted)	ENTPD7	ectonucleoside triphosphate diphosphohydrolase 7	Human,Mouse,Rat
rno-miR-195-5p	miR-16-5p (and other miRNAs w/seed AGCAGCA)	TargetScan Human	High (predicted)	ETFRF1	electron transfer flavoprotein regulatory factor 1	Human,Mouse,Rat
rno-miR-195-5p	miR-16-5p (and other miRNAs w/seed AGCAGCA)	TarBase	Experimentally Observed	F2	coagulation factor II, thrombin	Human,Mouse,Rat
rno-miR-195-5p	miR-16-5p (and other miRNAs w/seed AGCAGCA)	TargetScan Human	High (predicted)	FAM91A1	family with sequence similarity 91 member A1	Human,Mouse,Rat
rno-miR-195-5p	miR-16-5p (and other miRNAs w/seed AGCAGCA)	TargetScan Human	High (predicted)	FASN	fatty acid synthase	Human,Mouse,Rat
rno-miR-195-5p	miR-16-5p (and other miRNAs w/seed AGCAGCA)	TargetScan Human	High (predicted)	FBXW7	F-box and WD repeat domain containing 7	Human,Mouse,Rat
rno-miR-195-5p	miR-16-5p (and other miRNAs w/seed AGCAGCA)	TargetScan Human	High (predicted)	FGF18	fibroblast growth factor 18	Human,Mouse,Rat
rno-miR-195-5p	miR-16-5p (and other miRNAs w/seed AGCAGCA)	Ingenuity Expert Findings,TarBase,TargetScan Human	Experimentally Observed,High (predicted)	FGF2	fibroblast growth factor 2	Human,Mouse,Rat
rno-miR-195-5p	miR-16-5p (and other miRNAs w/seed AGCAGCA)	Ingenuity Expert Findings,TargetScan Human	Experimentally Observed,High (predicted)	FGF7	fibroblast growth factor 7	Human,Mouse,Rat
rno-miR-195-5p	miR-16-5p (and other miRNAs w/seed AGCAGCA)	Ingenuity Expert Findings,TargetScan Human,miRecords	Experimentally Observed,Moderate (predicted)	FGFR1	fibroblast growth factor receptor 1	Human,Mouse,Rat
rno-miR-195-5p	miR-16-5p (and other miRNAs w/seed AGCAGCA)	Ingenuity Expert Findings,TargetScan Human	Experimentally Observed,Moderate (predicted)	FLT3	fms related tyrosine kinase 3	Human,Mouse,Rat
rno-miR-195-5p	miR-16-5p (and other miRNAs w/seed AGCAGCA)	TarBase	Experimentally Observed	FNDC3B	fibronectin type III domain containing 3B	Human,Mouse,Rat
rno-miR-195-5p	miR-16-5p (and other miRNAs w/seed AGCAGCA)	TargetScan Human	High (predicted)	G0S2	G0/G1 switch 2	Human,Mouse,Rat
rno-miR-195-5p	miR-16-5p (and other miRNAs w/seed AGCAGCA)	TargetScan Human	High (predicted)	GABARAPL1	GABA type A receptor associated protein like 1	Human,Mouse,Rat
rno-miR-195-5p	miR-16-5p (and other miRNAs w/seed AGCAGCA)	TargetScan Human	High (predicted)	GABBR1	gamma-aminobutyric acid type B receptor subunit 1	Human,Mouse,Rat
rno-miR-195-5p	miR-16-5p (and other miRNAs w/seed AGCAGCA)	TargetScan Human	High (predicted)	GADD45G	growth arrest and DNA damage inducible gamma	Human,Mouse,Rat
rno-miR-195-5p	miR-16-5p (and other miRNAs w/seed AGCAGCA)	Ingenuity Expert Findings	Experimentally Observed	GALNT13	polypeptide N-acetylgalactosaminyltransferase 13	Human,Mouse,Rat
rno-miR-195-5p	miR-16-5p (and other miRNAs w/seed AGCAGCA)	TarBase	Experimentally Observed	GFM1	G elongation factor mitochondrial 1	Human,Mouse,Rat
rno-miR-195-5p	miR-16-5p (and other miRNAs w/seed AGCAGCA)	TarBase,TargetScan Human	Experimentally Observed,Moderate (predicted)	GFPT1	glutamine--fructose-6-phosphate transaminase 1	Human,Mouse,Rat
rno-miR-195-5p	miR-16-5p (and other miRNAs w/seed AGCAGCA)	TargetScan Human	High (predicted)	GLRX	glutaredoxin	Human,Mouse,Rat
rno-miR-195-5p	miR-16-5p (and other miRNAs w/seed AGCAGCA)	TargetScan Human	High (predicted)	GNAI3	G protein subunit alpha i3	Human,Mouse,Rat
rno-miR-195-5p	miR-16-5p (and other miRNAs w/seed AGCAGCA)	TargetScan Human	High (predicted)	GORASP2	golgi reassembly stacking protein 2	Human,Mouse,Rat
rno-miR-195-5p	miR-16-5p (and other miRNAs w/seed AGCAGCA)	TarBase	Experimentally Observed	GPAM	glycerol-3-phosphate acyltransferase, mitochondrial	Human,Mouse,Rat
rno-miR-195-5p	miR-16-5p (and other miRNAs w/seed AGCAGCA)	TargetScan Human	High (predicted)	GPR171	G protein-coupled receptor 171	Human,Mouse,Rat
rno-miR-195-5p	miR-16-5p (and other miRNAs w/seed AGCAGCA)	Ingenuity Expert Findings,TargetScan Human	Experimentally Observed,Moderate (predicted)	GRB10	growth factor receptor bound protein 10	Human,Mouse,Rat
rno-miR-195-5p	miR-16-5p (and other miRNAs w/seed AGCAGCA)	TargetScan Human	High (predicted)	GSKIP	GSK3B interacting protein	Human,Mouse,Rat
rno-miR-195-5p	miR-16-5p (and other miRNAs w/seed AGCAGCA)	TargetScan Human	High (predicted)	GSTCD	glutathione S-transferase C-terminal domain containing	Human,Mouse,Rat
rno-miR-195-5p	miR-16-5p (and other miRNAs w/seed AGCAGCA)	TarBase	Experimentally Observed	GSTM4	glutathione S-transferase mu 4	Human,Mouse,Rat
rno-miR-195-5p	miR-16-5p (and other miRNAs w/seed AGCAGCA)	miRecords	Experimentally Observed	H3F3A/H3F3B	H3 histone family member 3A	Human,Mouse,Rat
rno-miR-195-5p	miR-16-5p (and other miRNAs w/seed AGCAGCA)	miRecords	Experimentally Observed	HACE1	HECT domain and ankyrin repeat containing E3 ubiquitin protein ligase 1	Human,Mouse,Rat
rno-miR-195-5p	miR-16-5p (and other miRNAs w/seed AGCAGCA)	TarBase	Experimentally Observed	HARS	histidyl-tRNA synthetase	Human,Mouse,Rat
rno-miR-195-5p	miR-16-5p (and other miRNAs w/seed AGCAGCA)	TargetScan Human	High (predicted)	HELZ	helicase with zinc finger	Human,Mouse,Rat
rno-miR-195-5p	miR-16-5p (and other miRNAs w/seed AGCAGCA)	TargetScan Human,miRecords	Experimentally Observed,Moderate (predicted)	HERC6	HECT and RLD domain containing E3 ubiquitin protein ligase family member 6	Human,Mouse,Rat
rno-miR-195-5p	miR-16-5p (and other miRNAs w/seed AGCAGCA)	TargetScan Human	High (predicted)	HIGD1A	HIG1 hypoxia inducible domain family member 1A	Human,Mouse,Rat
rno-miR-195-5p	miR-16-5p (and other miRNAs w/seed AGCAGCA)	TargetScan Human	High (predicted)	HLA-DQB2	major histocompatibility complex, class II, DQ beta 2	Human
rno-miR-195-5p	miR-16-5p (and other miRNAs w/seed AGCAGCA)	TargetScan Human	High (predicted)	HLA-F	major histocompatibility complex, class I, F	Human,Mouse
rno-miR-195-5p	miR-16-5p (and other miRNAs w/seed AGCAGCA)	Ingenuity Expert Findings,TargetScan Human,miRecords	Experimentally Observed,High (predicted)	HMGA1	high mobility group AT-hook 1	Human,Mouse,Rat
rno-miR-195-5p	miR-16-5p (and other miRNAs w/seed AGCAGCA)	TargetScan Human	High (predicted)	HMGA2	high mobility group AT-hook 2	Human
rno-miR-195-5p	miR-16-5p (and other miRNAs w/seed AGCAGCA)	TarBase	Experimentally Observed	HMOX1	heme oxygenase 1	Human,Mouse,Rat
rno-miR-195-5p	miR-16-5p (and other miRNAs w/seed AGCAGCA)	TargetScan Human	High (predicted)	HRK	harakiri, BCL2 interacting protein	Human
rno-miR-195-5p	miR-16-5p (and other miRNAs w/seed AGCAGCA)	miRecords	Experimentally Observed	HSP90B1	heat shock protein 90 beta family member 1	Human,Mouse,Rat
rno-miR-195-5p	miR-16-5p (and other miRNAs w/seed AGCAGCA)	TarBase,TargetScan Human,miRecords	Experimentally Observed,High (predicted)	HSPA1A/HSPA1B	heat shock protein family A (Hsp70) member 1A	Human,Mouse,Rat
rno-miR-195-5p	miR-16-5p (and other miRNAs w/seed AGCAGCA)	TargetScan Human	High (predicted)	HSPA4L	heat shock protein family A (Hsp70) member 4 like	Human,Mouse,Rat
rno-miR-195-5p	miR-16-5p (and other miRNAs w/seed AGCAGCA)	TargetScan Human	High (predicted)	HTR2A	5-hydroxytryptamine receptor 2A	Human,Mouse,Rat
rno-miR-195-5p	miR-16-5p (and other miRNAs w/seed AGCAGCA)	TarBase	Experimentally Observed	HYAL3	hyaluronoglucosaminidase 3	Human,Mouse,Rat
rno-miR-195-5p	miR-16-5p (and other miRNAs w/seed AGCAGCA)	TarBase	Experimentally Observed	IFRD1	interferon related developmental regulator 1	Human,Mouse,Rat
rno-miR-195-5p	miR-16-5p (and other miRNAs w/seed AGCAGCA)	TargetScan Human	High (predicted)	IFT74	intraflagellar transport 74	Human,Mouse,Rat
rno-miR-195-5p	miR-16-5p (and other miRNAs w/seed AGCAGCA)	Ingenuity Expert Findings	Experimentally Observed	IGF1	insulin like growth factor 1	Human,Mouse,Rat
rno-miR-195-5p	miR-16-5p (and other miRNAs w/seed AGCAGCA)	Ingenuity Expert Findings,TargetScan Human	Experimentally Observed,Moderate (predicted)	IGF1R	insulin like growth factor 1 receptor	Human,Mouse,Rat
rno-miR-195-5p	miR-16-5p (and other miRNAs w/seed AGCAGCA)	TarBase	Experimentally Observed	IGF2R	insulin like growth factor 2 receptor	Human,Mouse,Rat
rno-miR-195-5p	miR-16-5p (and other miRNAs w/seed AGCAGCA)	TargetScan Human	High (predicted)	IHH	indian hedgehog	Human,Mouse,Rat
rno-miR-195-5p	miR-16-5p (and other miRNAs w/seed AGCAGCA)	TargetScan Human	High (predicted)	IKBKB	inhibitor of nuclear factor kappa B kinase subunit beta	Human,Mouse,Rat
rno-miR-195-5p	miR-16-5p (and other miRNAs w/seed AGCAGCA)	TargetScan Human	High (predicted)	IL15	interleukin 15	Human,Mouse,Rat
rno-miR-195-5p	miR-16-5p (and other miRNAs w/seed AGCAGCA)	TargetScan Human	High (predicted)	INSR	insulin receptor	Human,Mouse,Rat
rno-miR-195-5p	miR-16-5p (and other miRNAs w/seed AGCAGCA)	TargetScan Human	High (predicted)	IRS4	insulin receptor substrate 4	Human
rno-miR-195-5p	miR-16-5p (and other miRNAs w/seed AGCAGCA)	TargetScan Human	High (predicted)	ISLR	immunoglobulin superfamily containing leucine rich repeat	Human,Mouse,Rat
rno-miR-195-5p	miR-16-5p (and other miRNAs w/seed AGCAGCA)	TarBase,TargetScan Human	Experimentally Observed,Moderate (predicted)	ITGA2	integrin subunit alpha 2	Human,Mouse,Rat
rno-miR-195-5p	miR-16-5p (and other miRNAs w/seed AGCAGCA)	miRecords	Experimentally Observed	JUN	Jun proto-oncogene, AP-1 transcription factor subunit	Human,Mouse,Rat
rno-miR-195-5p	miR-16-5p (and other miRNAs w/seed AGCAGCA)	TargetScan Human	High (predicted)	KCNJ2	potassium voltage-gated channel subfamily J member 2	Human,Mouse,Rat
rno-miR-195-5p	miR-16-5p (and other miRNAs w/seed AGCAGCA)	TargetScan Human	High (predicted)	KCNMB1	potassium calcium-activated channel subfamily M regulatory beta subunit 1	Human,Mouse,Rat
rno-miR-195-5p	miR-16-5p (and other miRNAs w/seed AGCAGCA)	TarBase,TargetScan Human	Experimentally Observed,High (predicted)	KCNN4	potassium calcium-activated channel subfamily N member 4	Human,Mouse,Rat
rno-miR-195-5p	miR-16-5p (and other miRNAs w/seed AGCAGCA)	TargetScan Human	High (predicted)	KDSR	3-ketodihydrosphingosine reductase	Human,Mouse,Rat
rno-miR-195-5p	miR-16-5p (and other miRNAs w/seed AGCAGCA)	TargetScan Human	High (predicted)	KIF1B	kinesin family member 1B	Human,Mouse,Rat
rno-miR-195-5p	miR-16-5p (and other miRNAs w/seed AGCAGCA)	TargetScan Human	High (predicted)	KIF21A	kinesin family member 21A	Human,Mouse,Rat
rno-miR-195-5p	miR-16-5p (and other miRNAs w/seed AGCAGCA)	Ingenuity Expert Findings,TargetScan Human	Experimentally Observed,High (predicted)	KIF23	kinesin family member 23	Human,Mouse,Rat
rno-miR-195-5p	miR-16-5p (and other miRNAs w/seed AGCAGCA)	TargetScan Human	High (predicted)	KIF5A	kinesin family member 5A	Human,Mouse,Rat
rno-miR-195-5p	miR-16-5p (and other miRNAs w/seed AGCAGCA)	Ingenuity Expert Findings	Experimentally Observed	KITLG	KIT ligand	Human,Mouse,Rat
rno-miR-195-5p	miR-16-5p (and other miRNAs w/seed AGCAGCA)	TargetScan Human	High (predicted)	KRTAP9-3	keratin associated protein 9-3	Human
rno-miR-195-5p	miR-16-5p (and other miRNAs w/seed AGCAGCA)	TarBase,TargetScan Human	Experimentally Observed,Moderate (predicted)	LAMC1	laminin subunit gamma 1	Human,Mouse,Rat
rno-miR-195-5p	miR-16-5p (and other miRNAs w/seed AGCAGCA)	TargetScan Human	High (predicted)	LAMP3	lysosomal associated membrane protein 3	Human,Mouse,Rat
rno-miR-195-5p	miR-16-5p (and other miRNAs w/seed AGCAGCA)	TargetScan Human	High (predicted)	LARGE2	LARGE xylosyl- and glucuronyltransferase 2	Human,Mouse,Rat
rno-miR-195-5p	miR-16-5p (and other miRNAs w/seed AGCAGCA)	TargetScan Human	High (predicted)	LHX3	LIM homeobox 3	Human,Mouse,Rat
rno-miR-195-5p	miR-16-5p (and other miRNAs w/seed AGCAGCA)	TargetScan Human	High (predicted)	LITAF	lipopolysaccharide induced TNF factor	Human,Mouse,Rat
rno-miR-195-5p	miR-16-5p (and other miRNAs w/seed AGCAGCA)	TargetScan Human	High (predicted)	LMAN2L	lectin, mannose binding 2 like	Human,Mouse
rno-miR-195-5p	miR-16-5p (and other miRNAs w/seed AGCAGCA)	TargetScan Human	High (predicted)	LSM11	LSM11, U7 small nuclear RNA associated	Human,Mouse,Rat
rno-miR-195-5p	miR-16-5p (and other miRNAs w/seed AGCAGCA)	TarBase,TargetScan Human	Experimentally Observed,High (predicted)	LUZP1	leucine zipper protein 1	Human,Mouse,Rat
rno-miR-195-5p	miR-16-5p (and other miRNAs w/seed AGCAGCA)	TargetScan Human	High (predicted)	MAFK	MAF bZIP transcription factor K	Human,Mouse,Rat
rno-miR-195-5p	miR-16-5p (and other miRNAs w/seed AGCAGCA)	TargetScan Human,miRecords	Experimentally Observed,High (predicted)	MAP2K1	mitogen-activated protein kinase kinase 1	Human,Mouse,Rat
rno-miR-195-5p	miR-16-5p (and other miRNAs w/seed AGCAGCA)	miRecords	Experimentally Observed	MAP2K4	mitogen-activated protein kinase kinase 4	Human,Mouse,Rat
rno-miR-195-5p	miR-16-5p (and other miRNAs w/seed AGCAGCA)	TargetScan Human	High (predicted)	MAP7	microtubule associated protein 7	Human,Mouse,Rat
rno-miR-195-5p	miR-16-5p (and other miRNAs w/seed AGCAGCA)	Ingenuity Expert Findings	Experimentally Observed	MAPK3	mitogen-activated protein kinase 3	Human,Mouse,Rat
rno-miR-195-5p	miR-16-5p (and other miRNAs w/seed AGCAGCA)	miRecords	Experimentally Observed	MCL1	MCL1, BCL2 family apoptosis regulator	Human,Mouse,Rat
rno-miR-195-5p	miR-16-5p (and other miRNAs w/seed AGCAGCA)	TargetScan Human	High (predicted)	MEOX2	mesenchyme homeobox 2	Human,Mouse,Rat
rno-miR-195-5p	miR-16-5p (and other miRNAs w/seed AGCAGCA)	Ingenuity Expert Findings	Experimentally Observed	mir-9	microRNA 9-1	Human,Mouse,Rat
rno-miR-195-5p	miR-16-5p (and other miRNAs w/seed AGCAGCA)	TargetScan Human	High (predicted)	MKNK1	MAP kinase interacting serine/threonine kinase 1	Human,Mouse,Rat
rno-miR-195-5p	miR-16-5p (and other miRNAs w/seed AGCAGCA)	TarBase	Experimentally Observed	MLLT11	MLLT11, transcription factor 7 cofactor	Human,Mouse,Rat
rno-miR-195-5p	miR-16-5p (and other miRNAs w/seed AGCAGCA)	TargetScan Human	High (predicted)	MOB4	MOB family member 4, phocein	Human,Mouse,Rat
rno-miR-195-5p	miR-16-5p (and other miRNAs w/seed AGCAGCA)	TarBase	Experimentally Observed	MRPL20	mitochondrial ribosomal protein L20	Human,Mouse,Rat
rno-miR-195-5p	miR-16-5p (and other miRNAs w/seed AGCAGCA)	miRecords	Experimentally Observed	MSH2	mutS homolog 2	Human,Mouse,Rat
rno-miR-195-5p	miR-16-5p (and other miRNAs w/seed AGCAGCA)	TargetScan Human	High (predicted)	MTHFR	methylenetetrahydrofolate reductase	Human,Mouse,Rat
rno-miR-195-5p	miR-16-5p (and other miRNAs w/seed AGCAGCA)	TargetScan Human,miRecords	Experimentally Observed,High (predicted)	MYB	MYB proto-oncogene, transcription factor	Human,Mouse
rno-miR-195-5p	miR-16-5p (and other miRNAs w/seed AGCAGCA)	TargetScan Human	High (predicted)	MYBL1	MYB proto-oncogene like 1	Human,Mouse,Rat
rno-miR-195-5p	miR-16-5p (and other miRNAs w/seed AGCAGCA)	TargetScan Human	High (predicted)	MYLK	myosin light chain kinase	Human,Mouse,Rat
rno-miR-195-5p	miR-16-5p (and other miRNAs w/seed AGCAGCA)	TarBase,TargetScan Human	Experimentally Observed,Moderate (predicted)	NAA15	N(alpha)-acetyltransferase 15, NatA auxiliary subunit	Human,Mouse,Rat
rno-miR-195-5p	miR-16-5p (and other miRNAs w/seed AGCAGCA)	TargetScan Human	High (predicted)	NDP	NDP, norrin cystine knot growth factor	Human,Mouse
rno-miR-195-5p	miR-16-5p (and other miRNAs w/seed AGCAGCA)	Ingenuity Expert Findings,miRecords	Experimentally Observed	NFIA	nuclear factor I A	Human,Mouse,Rat
rno-miR-195-5p	miR-16-5p (and other miRNAs w/seed AGCAGCA)	TargetScan Human	High (predicted)	NFS1	NFS1, cysteine desulfurase	Human,Mouse,Rat
rno-miR-195-5p	miR-16-5p (and other miRNAs w/seed AGCAGCA)	TarBase,TargetScan Human	Experimentally Observed,Moderate (predicted)	NOTCH2	notch 2	Human,Mouse,Rat
rno-miR-195-5p	miR-16-5p (and other miRNAs w/seed AGCAGCA)	TargetScan Human	High (predicted)	NSMCE3	NSE3 homolog, SMC5-SMC6 complex component	Human,Mouse,Rat
rno-miR-195-5p	miR-16-5p (and other miRNAs w/seed AGCAGCA)	TargetScan Human	High (predicted)	NSMF	NMDA receptor synaptonuclear signaling and neuronal migration factor	Human,Mouse,Rat
rno-miR-195-5p	miR-16-5p (and other miRNAs w/seed AGCAGCA)	miRecords	Experimentally Observed	NT5DC1	5'-nucleotidase domain containing 1	Human,Mouse,Rat
rno-miR-195-5p	miR-16-5p (and other miRNAs w/seed AGCAGCA)	Ingenuity Expert Findings	Experimentally Observed	OGT	O-linked N-acetylglucosamine (GlcNAc) transferase	Human,Mouse,Rat
rno-miR-195-5p	miR-16-5p (and other miRNAs w/seed AGCAGCA)	miRecords	Experimentally Observed	OMA1	OMA1 zinc metallopeptidase	Human,Mouse,Rat
rno-miR-195-5p	miR-16-5p (and other miRNAs w/seed AGCAGCA)	TargetScan Human	High (predicted)	OMG	oligodendrocyte myelin glycoprotein	Human,Mouse,Rat
rno-miR-195-5p	miR-16-5p (and other miRNAs w/seed AGCAGCA)	TargetScan Human	High (predicted)	OMP	olfactory marker protein	Human,Mouse,Rat
rno-miR-195-5p	miR-16-5p (and other miRNAs w/seed AGCAGCA)	TargetScan Human	High (predicted)	OOEP	oocyte expressed protein	Human,Mouse
rno-miR-195-5p	miR-16-5p (and other miRNAs w/seed AGCAGCA)	TargetScan Human	High (predicted)	PAFAH1B1	platelet activating factor acetylhydrolase 1b regulatory subunit 1	Human,Mouse,Rat
rno-miR-195-5p	miR-16-5p (and other miRNAs w/seed AGCAGCA)	TarBase,TargetScan Human	Experimentally Observed,Moderate (predicted)	PAFAH1B2	platelet activating factor acetylhydrolase 1b catalytic subunit 2	Human,Mouse,Rat
rno-miR-195-5p	miR-16-5p (and other miRNAs w/seed AGCAGCA)	TarBase	Experimentally Observed	PANX1	pannexin 1	Human,Mouse,Rat
rno-miR-195-5p	miR-16-5p (and other miRNAs w/seed AGCAGCA)	TargetScan Human	High (predicted)	PAPPA	pappalysin 1	Human,Mouse,Rat
rno-miR-195-5p	miR-16-5p (and other miRNAs w/seed AGCAGCA)	TargetScan Human	High (predicted)	PCDHA11	protocadherin alpha 11	Human,Mouse,Rat
rno-miR-195-5p	miR-16-5p (and other miRNAs w/seed AGCAGCA)	TargetScan Human	High (predicted)	PCDHA3	protocadherin alpha 3	Human,Mouse,Rat
rno-miR-195-5p	miR-16-5p (and other miRNAs w/seed AGCAGCA)	TargetScan Human	High (predicted)	PCDHAC2	protocadherin alpha subfamily C, 2	Human,Mouse,Rat
rno-miR-195-5p	miR-16-5p (and other miRNAs w/seed AGCAGCA)	TargetScan Human	High (predicted)	PCMT1	protein-L-isoaspartate (D-aspartate) O-methyltransferase	Human
rno-miR-195-5p	miR-16-5p (and other miRNAs w/seed AGCAGCA)	TargetScan Human	High (predicted)	PDCD11	programmed cell death 11	Human,Mouse,Rat
rno-miR-195-5p	miR-16-5p (and other miRNAs w/seed AGCAGCA)	TargetScan Human,miRecords	Experimentally Observed,Moderate (predicted)	PDCD4	programmed cell death 4	Human,Mouse,Rat
rno-miR-195-5p	miR-16-5p (and other miRNAs w/seed AGCAGCA)	TargetScan Human,miRecords	Experimentally Observed,Moderate (predicted)	PDCD6IP	programmed cell death 6 interacting protein	Human,Mouse,Rat
rno-miR-195-5p	miR-16-5p (and other miRNAs w/seed AGCAGCA)	TargetScan Human	High (predicted)	PDK4	pyruvate dehydrogenase kinase 4	Human,Mouse,Rat
rno-miR-195-5p	miR-16-5p (and other miRNAs w/seed AGCAGCA)	TargetScan Human	High (predicted)	PEX12	peroxisomal biogenesis factor 12	Human,Mouse,Rat
rno-miR-195-5p	miR-16-5p (and other miRNAs w/seed AGCAGCA)	TargetScan Human	High (predicted)	PEX13	peroxisomal biogenesis factor 13	Human,Mouse,Rat
rno-miR-195-5p	miR-16-5p (and other miRNAs w/seed AGCAGCA)	TargetScan Human	High (predicted)	PHF19	PHD finger protein 19	Human,Mouse,Rat
rno-miR-195-5p	miR-16-5p (and other miRNAs w/seed AGCAGCA)	miRecords	Experimentally Observed	PHKB	phosphorylase kinase regulatory subunit beta	Human,Mouse,Rat
rno-miR-195-5p	miR-16-5p (and other miRNAs w/seed AGCAGCA)	TarBase	Experimentally Observed	PHLDB2	pleckstrin homology like domain family B member 2	Human,Mouse,Rat
rno-miR-195-5p	miR-16-5p (and other miRNAs w/seed AGCAGCA)	TargetScan Human	High (predicted)	PIP4P2	phosphatidylinositol-4,5-bisphosphate 4-phosphatase 2	Human,Mouse,Rat
rno-miR-195-5p	miR-16-5p (and other miRNAs w/seed AGCAGCA)	TargetScan Human,miRecords	Experimentally Observed,High (predicted)	PLAG1	PLAG1 zinc finger	Human,Mouse,Rat
rno-miR-195-5p	miR-16-5p (and other miRNAs w/seed AGCAGCA)	TargetScan Human	High (predicted)	PLD1	phospholipase D1	Human,Mouse,Rat
rno-miR-195-5p	miR-16-5p (and other miRNAs w/seed AGCAGCA)	TargetScan Human	High (predicted)	PLPP6	phospholipid phosphatase 6	Human,Mouse,Rat
rno-miR-195-5p	miR-16-5p (and other miRNAs w/seed AGCAGCA)	TargetScan Human	High (predicted)	PLRG1	pleiotropic regulator 1	Human,Mouse,Rat
rno-miR-195-5p	miR-16-5p (and other miRNAs w/seed AGCAGCA)	TargetScan Human	High (predicted)	PLSCR4	phospholipid scramblase 4	Human,Mouse,Rat
rno-miR-195-5p	miR-16-5p (and other miRNAs w/seed AGCAGCA)	miRecords	Experimentally Observed	PNN	pinin, desmosome associated protein	Human,Mouse,Rat
rno-miR-195-5p	miR-16-5p (and other miRNAs w/seed AGCAGCA)	TarBase,TargetScan Human	Experimentally Observed,High (predicted)	PNP	purine nucleoside phosphorylase	Human,Mouse,Rat
rno-miR-195-5p	miR-16-5p (and other miRNAs w/seed AGCAGCA)	TargetScan Human	High (predicted)	PPM1D	protein phosphatase, Mg2+/Mn2+ dependent 1D	Human,Mouse,Rat
rno-miR-195-5p	miR-16-5p (and other miRNAs w/seed AGCAGCA)	miRecords	Experimentally Observed	PRIM1	DNA primase subunit 1	Human,Mouse
rno-miR-195-5p	miR-16-5p (and other miRNAs w/seed AGCAGCA)	TarBase,TargetScan Human	Experimentally Observed,Moderate (predicted)	PSAT1	phosphoserine aminotransferase 1	Human,Mouse,Rat
rno-miR-195-5p	miR-16-5p (and other miRNAs w/seed AGCAGCA)	TarBase	Experimentally Observed	PTGS2	prostaglandin-endoperoxide synthase 2	Human,Mouse,Rat
rno-miR-195-5p	miR-16-5p (and other miRNAs w/seed AGCAGCA)	TargetScan Human	High (predicted)	PTH	parathyroid hormone	Human,Mouse,Rat
rno-miR-195-5p	miR-16-5p (and other miRNAs w/seed AGCAGCA)	TargetScan Human	High (predicted)	PTPN3	protein tyrosine phosphatase, non-receptor type 3	Human,Mouse,Rat
rno-miR-195-5p	miR-16-5p (and other miRNAs w/seed AGCAGCA)	TargetScan Human	High (predicted)	PTPRR	protein tyrosine phosphatase, receptor type R	Human,Mouse,Rat
rno-miR-195-5p	miR-16-5p (and other miRNAs w/seed AGCAGCA)	Ingenuity Expert Findings,TarBase,TargetScan Human	Experimentally Observed,High (predicted)	PURA	purine rich element binding protein A	Human,Mouse,Rat
rno-miR-195-5p	miR-16-5p (and other miRNAs w/seed AGCAGCA)	miRecords	Experimentally Observed	PWWP2A	PWWP domain containing 2A	Human,Mouse
rno-miR-195-5p	miR-16-5p (and other miRNAs w/seed AGCAGCA)	TargetScan Human	High (predicted)	RAB40AL	RAB40A like	Human
rno-miR-195-5p	miR-16-5p (and other miRNAs w/seed AGCAGCA)	miRecords	Experimentally Observed	RAD51C	RAD51 paralog C	Human,Mouse,Rat
rno-miR-195-5p	miR-16-5p (and other miRNAs w/seed AGCAGCA)	Ingenuity Expert Findings,TargetScan Human	Experimentally Observed,Moderate (predicted)	RAF1	Raf-1 proto-oncogene, serine/threonine kinase	Human,Mouse,Rat
rno-miR-195-5p	miR-16-5p (and other miRNAs w/seed AGCAGCA)	TarBase	Experimentally Observed	RARS	arginyl-tRNA synthetase	Human,Mouse,Rat
rno-miR-195-5p	miR-16-5p (and other miRNAs w/seed AGCAGCA)	TargetScan Human	High (predicted)	RBMS1	RNA binding motif single stranded interacting protein 1	Human,Mouse,Rat
rno-miR-195-5p	miR-16-5p (and other miRNAs w/seed AGCAGCA)	TargetScan Human,miRecords	Experimentally Observed,High (predicted)	RECK	reversion inducing cysteine rich protein with kazal motifs	Human,Mouse,Rat
rno-miR-195-5p	miR-16-5p (and other miRNAs w/seed AGCAGCA)	TarBase	Experimentally Observed	RFT1	RFT1 homolog	Human,Mouse,Rat
rno-miR-195-5p	miR-16-5p (and other miRNAs w/seed AGCAGCA)	TargetScan Human	High (predicted)	RFX3	regulatory factor X3	Human,Mouse
rno-miR-195-5p	miR-16-5p (and other miRNAs w/seed AGCAGCA)	TargetScan Human	High (predicted)	RGS5	regulator of G protein signaling 5	Human,Mouse,Rat
rno-miR-195-5p	miR-16-5p (and other miRNAs w/seed AGCAGCA)	miRecords	Experimentally Observed	RHOT1	ras homolog family member T1	Human,Mouse,Rat
rno-miR-195-5p	miR-16-5p (and other miRNAs w/seed AGCAGCA)	TargetScan Human	High (predicted)	RIC1	RIC1 homolog, RAB6A GEF complex partner 1	Human,Mouse,Rat
rno-miR-195-5p	miR-16-5p (and other miRNAs w/seed AGCAGCA)	TargetScan Human	High (predicted)	RNF125	ring finger protein 125	Human,Rat
rno-miR-195-5p	miR-16-5p (and other miRNAs w/seed AGCAGCA)	TargetScan Human	High (predicted)	RPS6KA3	ribosomal protein S6 kinase A3	Human,Mouse,Rat
rno-miR-195-5p	miR-16-5p (and other miRNAs w/seed AGCAGCA)	TargetScan Human	High (predicted)	RSPO3	R-spondin 3	Human,Mouse,Rat
rno-miR-195-5p	miR-16-5p (and other miRNAs w/seed AGCAGCA)	TarBase,TargetScan Human	Experimentally Observed,Moderate (predicted)	RTN4	reticulon 4	Human,Mouse,Rat
rno-miR-195-5p	miR-16-5p (and other miRNAs w/seed AGCAGCA)	TargetScan Human	High (predicted)	RUNDC3B	RUN domain containing 3B	Human,Mouse,Rat
rno-miR-195-5p	miR-16-5p (and other miRNAs w/seed AGCAGCA)	TargetScan Human	High (predicted)	RYBP	RING1 and YY1 binding protein	Human,Mouse
rno-miR-195-5p	miR-16-5p (and other miRNAs w/seed AGCAGCA)	TargetScan Human	High (predicted)	SALL4	spalt like transcription factor 4	Human,Mouse,Rat
rno-miR-195-5p	miR-16-5p (and other miRNAs w/seed AGCAGCA)	TargetScan Human	High (predicted)	SCN2A	sodium voltage-gated channel alpha subunit 2	Human,Mouse,Rat
rno-miR-195-5p	miR-16-5p (and other miRNAs w/seed AGCAGCA)	TargetScan Human	High (predicted)	SCN8A	sodium voltage-gated channel alpha subunit 8	Human,Mouse,Rat
rno-miR-195-5p	miR-16-5p (and other miRNAs w/seed AGCAGCA)	TargetScan Human	High (predicted)	SCOC	short coiled-coil protein	Human,Mouse,Rat
rno-miR-195-5p	miR-16-5p (and other miRNAs w/seed AGCAGCA)	TarBase	Experimentally Observed	SEC24A	SEC24 homolog A, COPII coat complex component	Human,Mouse,Rat
rno-miR-195-5p	miR-16-5p (and other miRNAs w/seed AGCAGCA)	TargetScan Human	High (predicted)	SEMA6D	semaphorin 6D	Human,Mouse,Rat
rno-miR-195-5p	miR-16-5p (and other miRNAs w/seed AGCAGCA)	TarBase	Experimentally Observed	SERPINE2	serpin family E member 2	Human,Mouse,Rat
rno-miR-195-5p	miR-16-5p (and other miRNAs w/seed AGCAGCA)	TargetScan Human	High (predicted)	SGCA	sarcoglycan alpha	Human,Mouse,Rat
rno-miR-195-5p	miR-16-5p (and other miRNAs w/seed AGCAGCA)	TargetScan Human	High (predicted)	SGK1	serum/glucocorticoid regulated kinase 1	Human,Mouse,Rat
rno-miR-195-5p	miR-16-5p (and other miRNAs w/seed AGCAGCA)	TargetScan Human	High (predicted)	SH3GL2	SH3 domain containing GRB2 like 2, endophilin A1	Human,Mouse,Rat
rno-miR-195-5p	miR-16-5p (and other miRNAs w/seed AGCAGCA)	TarBase,TargetScan Human	Experimentally Observed,High (predicted)	SHOC2	SHOC2, leucine rich repeat scaffold protein	Human,Mouse,Rat
rno-miR-195-5p	miR-16-5p (and other miRNAs w/seed AGCAGCA)	TargetScan Human	High (predicted)	SIX6	SIX homeobox 6	Human,Mouse,Rat
rno-miR-195-5p	miR-16-5p (and other miRNAs w/seed AGCAGCA)	miRecords	Experimentally Observed	SKAP2	src kinase associated phosphoprotein 2	Human,Mouse,Rat
rno-miR-195-5p	miR-16-5p (and other miRNAs w/seed AGCAGCA)	TarBase,TargetScan Human,miRecords	Experimentally Observed,Moderate (predicted)	SLC12A2	solute carrier family 12 member 2	Human,Mouse,Rat
rno-miR-195-5p	miR-16-5p (and other miRNAs w/seed AGCAGCA)	TargetScan Human	High (predicted)	SLC17A9	solute carrier family 17 member 9	Human,Mouse,Rat
rno-miR-195-5p	miR-16-5p (and other miRNAs w/seed AGCAGCA)	TarBase,TargetScan Human	Experimentally Observed,Moderate (predicted)	SLC25A22	solute carrier family 25 member 22	Human,Mouse,Rat
rno-miR-195-5p	miR-16-5p (and other miRNAs w/seed AGCAGCA)	TargetScan Human	High (predicted)	SLC2A14	solute carrier family 2 member 14	Human
rno-miR-195-5p	miR-16-5p (and other miRNAs w/seed AGCAGCA)	TargetScan Human	High (predicted)	SLC2A3	solute carrier family 2 member 3	Human,Mouse,Rat
rno-miR-195-5p	miR-16-5p (and other miRNAs w/seed AGCAGCA)	miRecords	Experimentally Observed	SLC35A1	solute carrier family 35 member A1	Human,Mouse,Rat
rno-miR-195-5p	miR-16-5p (and other miRNAs w/seed AGCAGCA)	TargetScan Human	High (predicted)	SLC7A2	solute carrier family 7 member 2	Human,Mouse,Rat
rno-miR-195-5p	miR-16-5p (and other miRNAs w/seed AGCAGCA)	TargetScan Human	High (predicted)	SLC9A6	solute carrier family 9 member A6	Human,Mouse,Rat
rno-miR-195-5p	miR-16-5p (and other miRNAs w/seed AGCAGCA)	TargetScan Human	High (predicted)	SLCO1B7	solute carrier organic anion transporter family member 1B7 (putative)	Human
rno-miR-195-5p	miR-16-5p (and other miRNAs w/seed AGCAGCA)	TargetScan Human	High (predicted)	SLIT2	slit guidance ligand 2	Human,Mouse,Rat
rno-miR-195-5p	miR-16-5p (and other miRNAs w/seed AGCAGCA)	TargetScan Human	High (predicted)	SMAD7	SMAD family member 7	Human,Mouse,Rat
rno-miR-195-5p	miR-16-5p (and other miRNAs w/seed AGCAGCA)	TargetScan Human	High (predicted)	SMPD1	sphingomyelin phosphodiesterase 1	Human,Mouse,Rat
rno-miR-195-5p	miR-16-5p (and other miRNAs w/seed AGCAGCA)	TargetScan Human	High (predicted)	SMURF2	SMAD specific E3 ubiquitin protein ligase 2	Human,Mouse,Rat
rno-miR-195-5p	miR-16-5p (and other miRNAs w/seed AGCAGCA)	TargetScan Human	High (predicted)	SNCG	synuclein gamma	Human,Mouse,Rat
rno-miR-195-5p	miR-16-5p (and other miRNAs w/seed AGCAGCA)	TargetScan Human	High (predicted)	SNTB2	syntrophin beta 2	Human,Mouse,Rat
rno-miR-195-5p	miR-16-5p (and other miRNAs w/seed AGCAGCA)	TargetScan Human	High (predicted)	SNX16	sorting nexin 16	Human,Mouse,Rat
rno-miR-195-5p	miR-16-5p (and other miRNAs w/seed AGCAGCA)	Ingenuity Expert Findings	Experimentally Observed	SPI1	Spi-1 proto-oncogene	Human,Mouse,Rat
rno-miR-195-5p	miR-16-5p (and other miRNAs w/seed AGCAGCA)	TargetScan Human	High (predicted)	SPRED1	sprouty related EVH1 domain containing 1	Human,Mouse,Rat
rno-miR-195-5p	miR-16-5p (and other miRNAs w/seed AGCAGCA)	TargetScan Human	High (predicted)	SPRYD3	SPRY domain containing 3	Human,Mouse,Rat
rno-miR-195-5p	miR-16-5p (and other miRNAs w/seed AGCAGCA)	TarBase,TargetScan Human	Experimentally Observed,Moderate (predicted)	SPTLC1	serine palmitoyltransferase long chain base subunit 1	Human,Mouse,Rat
rno-miR-195-5p	miR-16-5p (and other miRNAs w/seed AGCAGCA)	TarBase	Experimentally Observed	SQSTM1	sequestosome 1	Human,Mouse,Rat
rno-miR-195-5p	miR-16-5p (and other miRNAs w/seed AGCAGCA)	TarBase	Experimentally Observed	SRPRB	SRP receptor beta subunit	Human,Mouse,Rat
rno-miR-195-5p	miR-16-5p (and other miRNAs w/seed AGCAGCA)	TargetScan Human	High (predicted)	SRPX	sushi repeat containing protein, X-linked	Human,Mouse,Rat
rno-miR-195-5p	miR-16-5p (and other miRNAs w/seed AGCAGCA)	TargetScan Human	High (predicted)	STRADB	STE20-related kinase adaptor beta	Human,Mouse,Rat
rno-miR-195-5p	miR-16-5p (and other miRNAs w/seed AGCAGCA)	TargetScan Human	High (predicted)	SYDE2	synapse defective Rho GTPase homolog 2	Human,Mouse,Rat
rno-miR-195-5p	miR-16-5p (and other miRNAs w/seed AGCAGCA)	TargetScan Human	High (predicted)	SYNJ1	synaptojanin 1	Human,Mouse,Rat
rno-miR-195-5p	miR-16-5p (and other miRNAs w/seed AGCAGCA)	TargetScan Human	High (predicted)	SYT3	synaptotagmin 3	Human,Mouse,Rat
rno-miR-195-5p	miR-16-5p (and other miRNAs w/seed AGCAGCA)	TargetScan Human	High (predicted)	SYT4	synaptotagmin 4	Human,Mouse,Rat
rno-miR-195-5p	miR-16-5p (and other miRNAs w/seed AGCAGCA)	TargetScan Human	High (predicted)	TACC1	transforming acidic coiled-coil containing protein 1	Human,Mouse,Rat
rno-miR-195-5p	miR-16-5p (and other miRNAs w/seed AGCAGCA)	TargetScan Human	High (predicted)	TARBP2	TARBP2, RISC loading complex RNA binding subunit	Human,Mouse,Rat
rno-miR-195-5p	miR-16-5p (and other miRNAs w/seed AGCAGCA)	TargetScan Human	High (predicted)	TENM2	teneurin transmembrane protein 2	Human,Mouse,Rat
rno-miR-195-5p	miR-16-5p (and other miRNAs w/seed AGCAGCA)	TargetScan Human	High (predicted)	TFAP2D	transcription factor AP-2 delta	Human,Mouse
rno-miR-195-5p	miR-16-5p (and other miRNAs w/seed AGCAGCA)	TargetScan Human	High (predicted)	TFCP2L1	transcription factor CP2 like 1	Human,Mouse,Rat
rno-miR-195-5p	miR-16-5p (and other miRNAs w/seed AGCAGCA)	TargetScan Human	High (predicted)	TFPI2	tissue factor pathway inhibitor 2	Human,Mouse,Rat
rno-miR-195-5p	miR-16-5p (and other miRNAs w/seed AGCAGCA)	TargetScan Human	High (predicted)	TFRC	transferrin receptor	Human,Mouse,Rat
rno-miR-195-5p	miR-16-5p (and other miRNAs w/seed AGCAGCA)	miRecords	Experimentally Observed	TIA1	TIA1 cytotoxic granule associated RNA binding protein	Human,Mouse,Rat
rno-miR-195-5p	miR-16-5p (and other miRNAs w/seed AGCAGCA)	TargetScan Human	High (predicted)	TLK1	tousled like kinase 1	Human,Mouse
rno-miR-195-5p	miR-16-5p (and other miRNAs w/seed AGCAGCA)	TargetScan Human	High (predicted)	TMCC1	transmembrane and coiled-coil domain family 1	Human,Mouse,Rat
rno-miR-195-5p	miR-16-5p (and other miRNAs w/seed AGCAGCA)	TarBase,TargetScan Human	Experimentally Observed,High (predicted)	TMEM189-UBE2V1	TMEM189-UBE2V1 readthrough	Human
rno-miR-195-5p	miR-16-5p (and other miRNAs w/seed AGCAGCA)	TargetScan Human	High (predicted)	TMEM268	transmembrane protein 268	Human,Mouse,Rat
rno-miR-195-5p	miR-16-5p (and other miRNAs w/seed AGCAGCA)	TarBase,TargetScan Human	Experimentally Observed,Moderate (predicted)	TMEM43	transmembrane protein 43	Human,Mouse,Rat
rno-miR-195-5p	miR-16-5p (and other miRNAs w/seed AGCAGCA)	TarBase,TargetScan Human	Experimentally Observed,Moderate (predicted)	TNFSF9	TNF superfamily member 9	Human
rno-miR-195-5p	miR-16-5p (and other miRNAs w/seed AGCAGCA)	miRecords	Experimentally Observed	TPI1	triosephosphate isomerase 1	Human,Mouse,Rat
rno-miR-195-5p	miR-16-5p (and other miRNAs w/seed AGCAGCA)	TarBase,TargetScan Human	Experimentally Observed,High (predicted)	TPM3	tropomyosin 3	Human,Mouse
rno-miR-195-5p	miR-16-5p (and other miRNAs w/seed AGCAGCA)	TargetScan Human	High (predicted)	TRANK1	tetratricopeptide repeat and ankyrin repeat containing 1	Human,Mouse,Rat
rno-miR-195-5p	miR-16-5p (and other miRNAs w/seed AGCAGCA)	TargetScan Human	High (predicted)	TRMT112	tRNA methyltransferase subunit 11-2	Human,Mouse,Rat
rno-miR-195-5p	miR-16-5p (and other miRNAs w/seed AGCAGCA)	miRecords	Experimentally Observed	TRMT13	tRNA methyltransferase 13 homolog	Human,Mouse,Rat
rno-miR-195-5p	miR-16-5p (and other miRNAs w/seed AGCAGCA)	TargetScan Human	High (predicted)	TRPC1	transient receptor potential cation channel subfamily C member 1	Human,Mouse,Rat
rno-miR-195-5p	miR-16-5p (and other miRNAs w/seed AGCAGCA)	TargetScan Human	High (predicted)	TSPAN18	tetraspanin 18	Human,Mouse,Rat
rno-miR-195-5p	miR-16-5p (and other miRNAs w/seed AGCAGCA)	TargetScan Human	High (predicted)	UBE2Q1	ubiquitin conjugating enzyme E2 Q1	Human,Mouse,Rat
rno-miR-195-5p	miR-16-5p (and other miRNAs w/seed AGCAGCA)	TarBase	Experimentally Observed	UBE2S	ubiquitin conjugating enzyme E2 S	Human,Mouse,Rat
rno-miR-195-5p	miR-16-5p (and other miRNAs w/seed AGCAGCA)	TarBase,TargetScan Human	Experimentally Observed,Moderate (predicted)	UBE4A	ubiquitination factor E4A	Human,Mouse,Rat
rno-miR-195-5p	miR-16-5p (and other miRNAs w/seed AGCAGCA)	TargetScan Human	High (predicted)	UBE4B	ubiquitination factor E4B	Human,Mouse,Rat
rno-miR-195-5p	miR-16-5p (and other miRNAs w/seed AGCAGCA)	TargetScan Human	High (predicted)	UBQLNL	ubiquilin like	Human,Mouse,Rat
rno-miR-195-5p	miR-16-5p (and other miRNAs w/seed AGCAGCA)	Ingenuity Expert Findings,TargetScan Human	Experimentally Observed,Moderate (predicted)	UCP2	uncoupling protein 2	Human,Mouse,Rat
rno-miR-195-5p	miR-16-5p (and other miRNAs w/seed AGCAGCA)	miRecords	Experimentally Observed	UGDH	UDP-glucose 6-dehydrogenase	Human,Mouse,Rat
rno-miR-195-5p	miR-16-5p (and other miRNAs w/seed AGCAGCA)	TargetScan Human	High (predicted)	UNC80	unc-80 homolog, NALCN channel complex subunit	Human,Mouse,Rat
rno-miR-195-5p	miR-16-5p (and other miRNAs w/seed AGCAGCA)	TargetScan Human	High (predicted)	USP25	ubiquitin specific peptidase 25	Human,Mouse,Rat
rno-miR-195-5p	miR-16-5p (and other miRNAs w/seed AGCAGCA)	TargetScan Human	High (predicted)	USP3	ubiquitin specific peptidase 3	Human,Mouse,Rat
rno-miR-195-5p	miR-16-5p (and other miRNAs w/seed AGCAGCA)	TargetScan Human	High (predicted)	VAPB	VAMP associated protein B and C	Human,Mouse,Rat
rno-miR-195-5p	miR-16-5p (and other miRNAs w/seed AGCAGCA)	TargetScan Human,miRecords	Experimentally Observed,High (predicted)	VEGFA	vascular endothelial growth factor A	Human,Mouse,Rat
rno-miR-195-5p	miR-16-5p (and other miRNAs w/seed AGCAGCA)	miRecords	Experimentally Observed	VPS45	vacuolar protein sorting 45 homolog	Human,Mouse,Rat
rno-miR-195-5p	miR-16-5p (and other miRNAs w/seed AGCAGCA)	TargetScan Human	High (predicted)	VPS4A	vacuolar protein sorting 4 homolog A	Human,Mouse,Rat
rno-miR-195-5p	miR-16-5p (and other miRNAs w/seed AGCAGCA)	TargetScan Human	High (predicted)	VSX1	visual system homeobox 1	Human,Mouse,Rat
rno-miR-195-5p	miR-16-5p (and other miRNAs w/seed AGCAGCA)	TarBase,TargetScan Human	Experimentally Observed,High (predicted)	VTI1B	vesicle transport through interaction with t-SNAREs 1B	Human,Mouse,Rat
rno-miR-195-5p	miR-16-5p (and other miRNAs w/seed AGCAGCA)	miRecords	Experimentally Observed	WIPF1	WAS/WASL interacting protein family member 1	Human,Mouse,Rat
rno-miR-195-5p	miR-16-5p (and other miRNAs w/seed AGCAGCA)	TargetScan Human	High (predicted)	WIPI2	WD repeat domain, phosphoinositide interacting 2	Human,Mouse,Rat
rno-miR-195-5p	miR-16-5p (and other miRNAs w/seed AGCAGCA)	Ingenuity Expert Findings,TargetScan Human	Experimentally Observed,High (predicted)	WNT3A	Wnt family member 3A	Human,Mouse,Rat
rno-miR-195-5p	miR-16-5p (and other miRNAs w/seed AGCAGCA)	TargetScan Human	High (predicted)	WNT7A	Wnt family member 7A	Human,Mouse,Rat
rno-miR-195-5p	miR-16-5p (and other miRNAs w/seed AGCAGCA)	miRecords	Experimentally Observed	WT1	Wilms tumor 1	Human,Mouse,Rat
rno-miR-195-5p	miR-16-5p (and other miRNAs w/seed AGCAGCA)	TargetScan Human	High (predicted)	YWHAH	tyrosine 3-monooxygenase/tryptophan 5-monooxygenase activation protein eta	Human,Mouse,Rat
rno-miR-195-5p	miR-16-5p (and other miRNAs w/seed AGCAGCA)	TargetScan Human	High (predicted)	ZBTB16	zinc finger and BTB domain containing 16	Human,Mouse,Rat
rno-miR-195-5p	miR-16-5p (and other miRNAs w/seed AGCAGCA)	TargetScan Human	High (predicted)	ZBTB46	zinc finger and BTB domain containing 46	Human,Mouse,Rat
rno-miR-195-5p	miR-16-5p (and other miRNAs w/seed AGCAGCA)	TargetScan Human	High (predicted)	ZMYM2	zinc finger MYM-type containing 2	Human,Mouse,Rat
rno-miR-195-5p	miR-16-5p (and other miRNAs w/seed AGCAGCA)	miRecords	Experimentally Observed	ZNF559	zinc finger protein 559	Human
rno-miR-30c-1-3p	miR-30c-1-3p (and other miRNAs w/seed UGGGAGA)	TargetScan Human	High (predicted)	AES	amino-terminal enhancer of split	Human,Mouse,Rat
rno-miR-30c-1-3p	miR-30c-1-3p (and other miRNAs w/seed UGGGAGA)	TargetScan Human	High (predicted)	ALDH16A1	aldehyde dehydrogenase 16 family member A1	Human,Mouse,Rat
rno-miR-30c-1-3p	miR-30c-1-3p (and other miRNAs w/seed UGGGAGA)	TargetScan Human	High (predicted)	ANAPC7	anaphase promoting complex subunit 7	Human,Mouse,Rat
rno-miR-30c-1-3p	miR-30c-1-3p (and other miRNAs w/seed UGGGAGA)	TargetScan Human	High (predicted)	APOBEC3F	apolipoprotein B mRNA editing enzyme catalytic subunit 3F	Human
rno-miR-30c-1-3p	miR-30c-1-3p (and other miRNAs w/seed UGGGAGA)	TargetScan Human	High (predicted)	AQP2	aquaporin 2	Human,Mouse,Rat
rno-miR-30c-1-3p	miR-30c-1-3p (and other miRNAs w/seed UGGGAGA)	TargetScan Human	High (predicted)	AQP3	aquaporin 3 (Gill blood group)	Human,Mouse,Rat
rno-miR-30c-1-3p	miR-30c-1-3p (and other miRNAs w/seed UGGGAGA)	TargetScan Human	High (predicted)	ASH2L	ASH2 like histone lysine methyltransferase complex subunit	Human,Mouse,Rat
rno-miR-30c-1-3p	miR-30c-1-3p (and other miRNAs w/seed UGGGAGA)	TargetScan Human	High (predicted)	ATF3	activating transcription factor 3	Human,Mouse,Rat
rno-miR-30c-1-3p	miR-30c-1-3p (and other miRNAs w/seed UGGGAGA)	TargetScan Human	High (predicted)	BAK1	BCL2 antagonist/killer 1	Human,Mouse,Rat
rno-miR-30c-1-3p	miR-30c-1-3p (and other miRNAs w/seed UGGGAGA)	TargetScan Human	High (predicted)	BGN	biglycan	Human,Mouse,Rat
rno-miR-30c-1-3p	miR-30c-1-3p (and other miRNAs w/seed UGGGAGA)	TargetScan Human	High (predicted)	BLOC1S3	biogenesis of lysosomal organelles complex 1 subunit 3	Human,Mouse,Rat
rno-miR-30c-1-3p	miR-30c-1-3p (and other miRNAs w/seed UGGGAGA)	TargetScan Human	High (predicted)	BTD	biotinidase	Human,Mouse,Rat
rno-miR-30c-1-3p	miR-30c-1-3p (and other miRNAs w/seed UGGGAGA)	TargetScan Human	High (predicted)	C16orf71	chromosome 16 open reading frame 71	Human,Rat
rno-miR-30c-1-3p	miR-30c-1-3p (and other miRNAs w/seed UGGGAGA)	TargetScan Human	High (predicted)	C7	complement C7	Human,Mouse,Rat
rno-miR-30c-1-3p	miR-30c-1-3p (and other miRNAs w/seed UGGGAGA)	TargetScan Human	High (predicted)	CACNB1	calcium voltage-gated channel auxiliary subunit beta 1	Human,Mouse
rno-miR-30c-1-3p	miR-30c-1-3p (and other miRNAs w/seed UGGGAGA)	TargetScan Human	High (predicted)	CACNG7	calcium voltage-gated channel auxiliary subunit gamma 7	Human,Mouse,Rat
rno-miR-30c-1-3p	miR-30c-1-3p (and other miRNAs w/seed UGGGAGA)	TargetScan Human	High (predicted)	CALN1	calneuron 1	Human,Mouse,Rat
rno-miR-30c-1-3p	miR-30c-1-3p (and other miRNAs w/seed UGGGAGA)	TargetScan Human	High (predicted)	CASP14	caspase 14	Human,Mouse,Rat
rno-miR-30c-1-3p	miR-30c-1-3p (and other miRNAs w/seed UGGGAGA)	TargetScan Human	High (predicted)	CASP2	caspase 2	Human,Mouse,Rat
rno-miR-30c-1-3p	miR-30c-1-3p (and other miRNAs w/seed UGGGAGA)	TargetScan Human	High (predicted)	CCDC141	coiled-coil domain containing 141	Human,Mouse,Rat
rno-miR-30c-1-3p	miR-30c-1-3p (and other miRNAs w/seed UGGGAGA)	TargetScan Human	High (predicted)	CCDC78	coiled-coil domain containing 78	Human,Mouse,Rat
rno-miR-30c-1-3p	miR-30c-1-3p (and other miRNAs w/seed UGGGAGA)	TargetScan Human	High (predicted)	CCL22	C-C motif chemokine ligand 22	Human,Mouse,Rat
rno-miR-30c-1-3p	miR-30c-1-3p (and other miRNAs w/seed UGGGAGA)	TargetScan Human	High (predicted)	CCL28	C-C motif chemokine ligand 28	Human,Mouse,Rat
rno-miR-30c-1-3p	miR-30c-1-3p (and other miRNAs w/seed UGGGAGA)	TargetScan Human	High (predicted)	CD34	CD34 molecule	Human,Mouse,Rat
rno-miR-30c-1-3p	miR-30c-1-3p (and other miRNAs w/seed UGGGAGA)	TargetScan Human	High (predicted)	CD59	CD59 molecule (CD59 blood group)	Human,Mouse,Rat
rno-miR-30c-1-3p	miR-30c-1-3p (and other miRNAs w/seed UGGGAGA)	TargetScan Human	High (predicted)	COG8	component of oligomeric golgi complex 8	Human,Mouse,Rat
rno-miR-30c-1-3p	miR-30c-1-3p (and other miRNAs w/seed UGGGAGA)	TargetScan Human	High (predicted)	COX7B	cytochrome c oxidase subunit 7B	Human,Mouse,Rat
rno-miR-30c-1-3p	miR-30c-1-3p (and other miRNAs w/seed UGGGAGA)	TargetScan Human	High (predicted)	CREM	cAMP responsive element modulator	Human,Mouse,Rat
rno-miR-30c-1-3p	miR-30c-1-3p (and other miRNAs w/seed UGGGAGA)	TargetScan Human	High (predicted)	CSNK2A1	casein kinase 2 alpha 1	Human,Mouse,Rat
rno-miR-30c-1-3p	miR-30c-1-3p (and other miRNAs w/seed UGGGAGA)	TargetScan Human	High (predicted)	CTNND1	catenin delta 1	Human,Mouse,Rat
rno-miR-30c-1-3p	miR-30c-1-3p (and other miRNAs w/seed UGGGAGA)	TargetScan Human	High (predicted)	CXCL16	C-X-C motif chemokine ligand 16	Human,Mouse,Rat
rno-miR-30c-1-3p	miR-30c-1-3p (and other miRNAs w/seed UGGGAGA)	TargetScan Human	High (predicted)	CXCL9	C-X-C motif chemokine ligand 9	Human
rno-miR-30c-1-3p	miR-30c-1-3p (and other miRNAs w/seed UGGGAGA)	TargetScan Human	High (predicted)	CYP19A1	cytochrome P450 family 19 subfamily A member 1	Human,Mouse,Rat
rno-miR-30c-1-3p	miR-30c-1-3p (and other miRNAs w/seed UGGGAGA)	TargetScan Human	High (predicted)	DCTN5	dynactin subunit 5	Human,Mouse,Rat
rno-miR-30c-1-3p	miR-30c-1-3p (and other miRNAs w/seed UGGGAGA)	TargetScan Human	High (predicted)	DGAT2L6	diacylglycerol O-acyltransferase 2 like 6	Human,Mouse,Rat
rno-miR-30c-1-3p	miR-30c-1-3p (and other miRNAs w/seed UGGGAGA)	TargetScan Human	High (predicted)	DGUOK	deoxyguanosine kinase	Human,Mouse,Rat
rno-miR-30c-1-3p	miR-30c-1-3p (and other miRNAs w/seed UGGGAGA)	TargetScan Human	High (predicted)	DMP1	dentin matrix acidic phosphoprotein 1	Human,Mouse,Rat
rno-miR-30c-1-3p	miR-30c-1-3p (and other miRNAs w/seed UGGGAGA)	TargetScan Human	High (predicted)	DRAXIN	dorsal inhibitory axon guidance protein	Human,Mouse,Rat
rno-miR-30c-1-3p	miR-30c-1-3p (and other miRNAs w/seed UGGGAGA)	TargetScan Human	High (predicted)	DYDC2	DPY30 domain containing 2	Human,Mouse,Rat
rno-miR-30c-1-3p	miR-30c-1-3p (and other miRNAs w/seed UGGGAGA)	TargetScan Human	High (predicted)	EBAG9	estrogen receptor binding site associated, antigen, 9	Human,Mouse,Rat
rno-miR-30c-1-3p	miR-30c-1-3p (and other miRNAs w/seed UGGGAGA)	TargetScan Human	High (predicted)	ENAM	enamelin	Human,Mouse,Rat
rno-miR-30c-1-3p	miR-30c-1-3p (and other miRNAs w/seed UGGGAGA)	TargetScan Human	High (predicted)	ENTPD2	ectonucleoside triphosphate diphosphohydrolase 2	Human,Mouse,Rat
rno-miR-30c-1-3p	miR-30c-1-3p (and other miRNAs w/seed UGGGAGA)	TargetScan Human	High (predicted)	ETV4	ETS variant 4	Human,Mouse,Rat
rno-miR-30c-1-3p	miR-30c-1-3p (and other miRNAs w/seed UGGGAGA)	TargetScan Human	High (predicted)	EXTL3	exostosin like glycosyltransferase 3	Human,Mouse,Rat
rno-miR-30c-1-3p	miR-30c-1-3p (and other miRNAs w/seed UGGGAGA)	TargetScan Human	High (predicted)	FABP4	fatty acid binding protein 4	Human,Mouse,Rat
rno-miR-30c-1-3p	miR-30c-1-3p (and other miRNAs w/seed UGGGAGA)	TargetScan Human	High (predicted)	FAM117A	family with sequence similarity 117 member A	Human,Mouse,Rat
rno-miR-30c-1-3p	miR-30c-1-3p (and other miRNAs w/seed UGGGAGA)	TargetScan Human	High (predicted)	FAM167B	family with sequence similarity 167 member B	Human,Mouse,Rat
rno-miR-30c-1-3p	miR-30c-1-3p (and other miRNAs w/seed UGGGAGA)	TargetScan Human	High (predicted)	FBXO10	F-box protein 10	Human,Mouse,Rat
rno-miR-30c-1-3p	miR-30c-1-3p (and other miRNAs w/seed UGGGAGA)	TargetScan Human	High (predicted)	FOSB	FosB proto-oncogene, AP-1 transcription factor subunit	Human,Mouse,Rat
rno-miR-30c-1-3p	miR-30c-1-3p (and other miRNAs w/seed UGGGAGA)	TargetScan Human	High (predicted)	FSHB	follicle stimulating hormone beta subunit	Human,Mouse,Rat
rno-miR-30c-1-3p	miR-30c-1-3p (and other miRNAs w/seed UGGGAGA)	TargetScan Human	High (predicted)	FSTL4	follistatin like 4	Human,Mouse,Rat
rno-miR-30c-1-3p	miR-30c-1-3p (and other miRNAs w/seed UGGGAGA)	TargetScan Human	High (predicted)	GIGYF1	GRB10 interacting GYF protein 1	Human,Mouse,Rat
rno-miR-30c-1-3p	miR-30c-1-3p (and other miRNAs w/seed UGGGAGA)	TargetScan Human	High (predicted)	GPX2	glutathione peroxidase 2	Human,Mouse,Rat
rno-miR-30c-1-3p	miR-30c-1-3p (and other miRNAs w/seed UGGGAGA)	TargetScan Human	High (predicted)	GRIN2B	glutamate ionotropic receptor NMDA type subunit 2B	Human,Mouse,Rat
rno-miR-30c-1-3p	miR-30c-1-3p (and other miRNAs w/seed UGGGAGA)	TargetScan Human	High (predicted)	HNRNPL	heterogeneous nuclear ribonucleoprotein L	Human,Mouse,Rat
rno-miR-30c-1-3p	miR-30c-1-3p (and other miRNAs w/seed UGGGAGA)	TargetScan Human	High (predicted)	HOXB8	homeobox B8	Human,Mouse,Rat
rno-miR-30c-1-3p	miR-30c-1-3p (and other miRNAs w/seed UGGGAGA)	TargetScan Human	High (predicted)	HRK	harakiri, BCL2 interacting protein	Human
rno-miR-30c-1-3p	miR-30c-1-3p (and other miRNAs w/seed UGGGAGA)	TargetScan Human	High (predicted)	IFT140	intraflagellar transport 140	Human,Mouse,Rat
rno-miR-30c-1-3p	miR-30c-1-3p (and other miRNAs w/seed UGGGAGA)	TargetScan Human	High (predicted)	IL17RD	interleukin 17 receptor D	Human,Mouse,Rat
rno-miR-30c-1-3p	miR-30c-1-3p (and other miRNAs w/seed UGGGAGA)	TargetScan Human	High (predicted)	KCNAB2	potassium voltage-gated channel subfamily A regulatory beta subunit 2	Human,Mouse,Rat
rno-miR-30c-1-3p	miR-30c-1-3p (and other miRNAs w/seed UGGGAGA)	TargetScan Human	High (predicted)	KCNB1	potassium voltage-gated channel subfamily B member 1	Human,Mouse,Rat
rno-miR-30c-1-3p	miR-30c-1-3p (and other miRNAs w/seed UGGGAGA)	TargetScan Human	High (predicted)	KCNC1	potassium voltage-gated channel subfamily C member 1	Human,Mouse,Rat
rno-miR-30c-1-3p	miR-30c-1-3p (and other miRNAs w/seed UGGGAGA)	TargetScan Human	High (predicted)	KCNV1	potassium voltage-gated channel modifier subfamily V member 1	Human,Mouse,Rat
rno-miR-30c-1-3p	miR-30c-1-3p (and other miRNAs w/seed UGGGAGA)	TargetScan Human	High (predicted)	KCTD18	potassium channel tetramerization domain containing 18	Human,Mouse,Rat
rno-miR-30c-1-3p	miR-30c-1-3p (and other miRNAs w/seed UGGGAGA)	TargetScan Human	High (predicted)	KRT2	keratin 2	Human
rno-miR-30c-1-3p	miR-30c-1-3p (and other miRNAs w/seed UGGGAGA)	TargetScan Human	High (predicted)	LIG3	DNA ligase 3	Human,Mouse,Rat
rno-miR-30c-1-3p	miR-30c-1-3p (and other miRNAs w/seed UGGGAGA)	TargetScan Human	High (predicted)	LIMK2	LIM domain kinase 2	Human,Mouse,Rat
rno-miR-30c-1-3p	miR-30c-1-3p (and other miRNAs w/seed UGGGAGA)	TargetScan Human	High (predicted)	LYRM4	LYR motif containing 4	Human,Mouse,Rat
rno-miR-30c-1-3p	miR-30c-1-3p (and other miRNAs w/seed UGGGAGA)	TargetScan Human	High (predicted)	MAMLD1	mastermind like domain containing 1	Human
rno-miR-30c-1-3p	miR-30c-1-3p (and other miRNAs w/seed UGGGAGA)	TargetScan Human	High (predicted)	MAP4K1	mitogen-activated protein kinase kinase kinase kinase 1	Human,Mouse,Rat
rno-miR-30c-1-3p	miR-30c-1-3p (and other miRNAs w/seed UGGGAGA)	TargetScan Human	High (predicted)	MAPK13	mitogen-activated protein kinase 13	Human,Mouse,Rat
rno-miR-30c-1-3p	miR-30c-1-3p (and other miRNAs w/seed UGGGAGA)	TargetScan Human	High (predicted)	MARCKSL1	MARCKS like 1	Human,Mouse,Rat
rno-miR-30c-1-3p	miR-30c-1-3p (and other miRNAs w/seed UGGGAGA)	TargetScan Human	High (predicted)	MDM4	MDM4, p53 regulator	Human,Mouse,Rat
rno-miR-30c-1-3p	miR-30c-1-3p (and other miRNAs w/seed UGGGAGA)	TargetScan Human	High (predicted)	MPDU1	mannose-P-dolichol utilization defect 1	Human,Mouse,Rat
rno-miR-30c-1-3p	miR-30c-1-3p (and other miRNAs w/seed UGGGAGA)	TargetScan Human	High (predicted)	MS4A10	membrane spanning 4-domains A10	Human,Mouse,Rat
rno-miR-30c-1-3p	miR-30c-1-3p (and other miRNAs w/seed UGGGAGA)	TargetScan Human	High (predicted)	MS4A14	membrane spanning 4-domains A14	Human
rno-miR-30c-1-3p	miR-30c-1-3p (and other miRNAs w/seed UGGGAGA)	TargetScan Human	High (predicted)	MSMO1	methylsterol monooxygenase 1	Human,Mouse,Rat
rno-miR-30c-1-3p	miR-30c-1-3p (and other miRNAs w/seed UGGGAGA)	TargetScan Human	High (predicted)	MSRB1	methionine sulfoxide reductase B1	Human,Mouse,Rat
rno-miR-30c-1-3p	miR-30c-1-3p (and other miRNAs w/seed UGGGAGA)	TargetScan Human	High (predicted)	MT1F	metallothionein 1F	Human
rno-miR-30c-1-3p	miR-30c-1-3p (and other miRNAs w/seed UGGGAGA)	TargetScan Human	High (predicted)	MT1M	metallothionein 1M	Human
rno-miR-30c-1-3p	miR-30c-1-3p (and other miRNAs w/seed UGGGAGA)	TargetScan Human	High (predicted)	MTCH2	mitochondrial carrier 2	Human,Mouse,Rat
rno-miR-30c-1-3p	miR-30c-1-3p (and other miRNAs w/seed UGGGAGA)	TargetScan Human	High (predicted)	MXRA5	matrix remodeling associated 5	Human
rno-miR-30c-1-3p	miR-30c-1-3p (and other miRNAs w/seed UGGGAGA)	TargetScan Human	High (predicted)	MYRF	myelin regulatory factor	Human,Mouse,Rat
rno-miR-30c-1-3p	miR-30c-1-3p (and other miRNAs w/seed UGGGAGA)	TargetScan Human	High (predicted)	NFIC	nuclear factor I C	Human,Mouse,Rat
rno-miR-30c-1-3p	miR-30c-1-3p (and other miRNAs w/seed UGGGAGA)	TargetScan Human	High (predicted)	NIPSNAP3A	nipsnap homolog 3A	Human,Mouse,Rat
rno-miR-30c-1-3p	miR-30c-1-3p (and other miRNAs w/seed UGGGAGA)	TargetScan Human	High (predicted)	NPAP1	nuclear pore associated protein 1	Human
rno-miR-30c-1-3p	miR-30c-1-3p (and other miRNAs w/seed UGGGAGA)	TargetScan Human	High (predicted)	NPY1R	neuropeptide Y receptor Y1	Human,Mouse,Rat
rno-miR-30c-1-3p	miR-30c-1-3p (and other miRNAs w/seed UGGGAGA)	TargetScan Human	High (predicted)	NSMCE3	NSE3 homolog, SMC5-SMC6 complex component	Human,Mouse,Rat
rno-miR-30c-1-3p	miR-30c-1-3p (and other miRNAs w/seed UGGGAGA)	TargetScan Human	High (predicted)	NYX	nyctalopin	Human,Mouse,Rat
rno-miR-30c-1-3p	miR-30c-1-3p (and other miRNAs w/seed UGGGAGA)	TargetScan Human	High (predicted)	PAK1	p21 (RAC1) activated kinase 1	Human,Mouse,Rat
rno-miR-30c-1-3p	miR-30c-1-3p (and other miRNAs w/seed UGGGAGA)	TargetScan Human	High (predicted)	PDZD7	PDZ domain containing 7	Human,Mouse,Rat
rno-miR-30c-1-3p	miR-30c-1-3p (and other miRNAs w/seed UGGGAGA)	TargetScan Human	High (predicted)	PIGZ	phosphatidylinositol glycan anchor biosynthesis class Z	Human,Mouse
rno-miR-30c-1-3p	miR-30c-1-3p (and other miRNAs w/seed UGGGAGA)	TargetScan Human	High (predicted)	PLEKHH2	pleckstrin homology, MyTH4 and FERM domain containing H2	Human,Mouse,Rat
rno-miR-30c-1-3p	miR-30c-1-3p (and other miRNAs w/seed UGGGAGA)	TargetScan Human	High (predicted)	POTEG (includes others)	POTE ankyrin domain family member G	Human
rno-miR-30c-1-3p	miR-30c-1-3p (and other miRNAs w/seed UGGGAGA)	TargetScan Human	High (predicted)	PPME1	protein phosphatase methylesterase 1	Human,Mouse,Rat
rno-miR-30c-1-3p	miR-30c-1-3p (and other miRNAs w/seed UGGGAGA)	TargetScan Human	High (predicted)	PRKCG	protein kinase C gamma	Human,Mouse,Rat
rno-miR-30c-1-3p	miR-30c-1-3p (and other miRNAs w/seed UGGGAGA)	TargetScan Human	High (predicted)	PRX	periaxin	Human,Mouse,Rat
rno-miR-30c-1-3p	miR-30c-1-3p (and other miRNAs w/seed UGGGAGA)	TargetScan Human	High (predicted)	PTGDR	prostaglandin D2 receptor	Human,Mouse,Rat
rno-miR-30c-1-3p	miR-30c-1-3p (and other miRNAs w/seed UGGGAGA)	TargetScan Human	High (predicted)	RAB38	RAB38, member RAS oncogene family	Human,Mouse,Rat
rno-miR-30c-1-3p	miR-30c-1-3p (and other miRNAs w/seed UGGGAGA)	TargetScan Human	High (predicted)	RALB	RAS like proto-oncogene B	Human,Mouse,Rat
rno-miR-30c-1-3p	miR-30c-1-3p (and other miRNAs w/seed UGGGAGA)	TargetScan Human	High (predicted)	RBFOX3	RNA binding fox-1 homolog 3	Human
rno-miR-30c-1-3p	miR-30c-1-3p (and other miRNAs w/seed UGGGAGA)	TargetScan Human	High (predicted)	ROCK1	Rho associated coiled-coil containing protein kinase 1	Human,Mouse,Rat
rno-miR-30c-1-3p	miR-30c-1-3p (and other miRNAs w/seed UGGGAGA)	TargetScan Human	High (predicted)	RPP21	ribonuclease P/MRP subunit p21	Human,Mouse,Rat
rno-miR-30c-1-3p	miR-30c-1-3p (and other miRNAs w/seed UGGGAGA)	TargetScan Human	High (predicted)	S100A7	S100 calcium binding protein A7	Human
rno-miR-30c-1-3p	miR-30c-1-3p (and other miRNAs w/seed UGGGAGA)	TargetScan Human	High (predicted)	SCN2B	sodium voltage-gated channel beta subunit 2	Human,Mouse,Rat
rno-miR-30c-1-3p	miR-30c-1-3p (and other miRNAs w/seed UGGGAGA)	TargetScan Human	High (predicted)	SCN4B	sodium voltage-gated channel beta subunit 4	Human,Mouse,Rat
rno-miR-30c-1-3p	miR-30c-1-3p (and other miRNAs w/seed UGGGAGA)	TargetScan Human	High (predicted)	SEMA4G	semaphorin 4G	Human,Mouse,Rat
rno-miR-30c-1-3p	miR-30c-1-3p (and other miRNAs w/seed UGGGAGA)	TargetScan Human	High (predicted)	SERPIND1	serpin family D member 1	Human,Mouse,Rat
rno-miR-30c-1-3p	miR-30c-1-3p (and other miRNAs w/seed UGGGAGA)	TargetScan Human	High (predicted)	SHANK1	SH3 and multiple ankyrin repeat domains 1	Human,Mouse,Rat
rno-miR-30c-1-3p	miR-30c-1-3p (and other miRNAs w/seed UGGGAGA)	TargetScan Human	High (predicted)	SHOX	short stature homeobox	Human,Mouse
rno-miR-30c-1-3p	miR-30c-1-3p (and other miRNAs w/seed UGGGAGA)	TargetScan Human	High (predicted)	SLC17A7	solute carrier family 17 member 7	Human,Mouse,Rat
rno-miR-30c-1-3p	miR-30c-1-3p (and other miRNAs w/seed UGGGAGA)	TargetScan Human	High (predicted)	SLC25A15	solute carrier family 25 member 15	Human,Mouse,Rat
rno-miR-30c-1-3p	miR-30c-1-3p (and other miRNAs w/seed UGGGAGA)	TargetScan Human	High (predicted)	SLC36A2	solute carrier family 36 member 2	Human,Mouse,Rat
rno-miR-30c-1-3p	miR-30c-1-3p (and other miRNAs w/seed UGGGAGA)	TargetScan Human	High (predicted)	SLC6A6	solute carrier family 6 member 6	Human,Mouse,Rat
rno-miR-30c-1-3p	miR-30c-1-3p (and other miRNAs w/seed UGGGAGA)	TargetScan Human	High (predicted)	SP8	Sp8 transcription factor	Human,Mouse,Rat
rno-miR-30c-1-3p	miR-30c-1-3p (and other miRNAs w/seed UGGGAGA)	TargetScan Human	High (predicted)	SRRM4	serine/arginine repetitive matrix 4	Human,Mouse
rno-miR-30c-1-3p	miR-30c-1-3p (and other miRNAs w/seed UGGGAGA)	TargetScan Human	High (predicted)	STX1B	syntaxin 1B	Human,Mouse,Rat
rno-miR-30c-1-3p	miR-30c-1-3p (and other miRNAs w/seed UGGGAGA)	TargetScan Human	High (predicted)	SULT1E1	sulfotransferase family 1E member 1	Human,Mouse,Rat
rno-miR-30c-1-3p	miR-30c-1-3p (and other miRNAs w/seed UGGGAGA)	TargetScan Human	High (predicted)	SYP	synaptophysin	Human,Mouse,Rat
rno-miR-30c-1-3p	miR-30c-1-3p (and other miRNAs w/seed UGGGAGA)	TargetScan Human	High (predicted)	TBX10	T-box 10	Human,Mouse,Rat
rno-miR-30c-1-3p	miR-30c-1-3p (and other miRNAs w/seed UGGGAGA)	TargetScan Human	High (predicted)	TDGF1	teratocarcinoma-derived growth factor 1	Human,Mouse,Rat
rno-miR-30c-1-3p	miR-30c-1-3p (and other miRNAs w/seed UGGGAGA)	TargetScan Human	High (predicted)	TMTC1	transmembrane and tetratricopeptide repeat containing 1	Human,Mouse,Rat
rno-miR-30c-1-3p	miR-30c-1-3p (and other miRNAs w/seed UGGGAGA)	TargetScan Human	High (predicted)	TNFAIP8L2	TNF alpha induced protein 8 like 2	Human,Mouse,Rat
rno-miR-30c-1-3p	miR-30c-1-3p (and other miRNAs w/seed UGGGAGA)	TargetScan Human	High (predicted)	TNFRSF10B	TNF receptor superfamily member 10b	Human
rno-miR-30c-1-3p	miR-30c-1-3p (and other miRNAs w/seed UGGGAGA)	TargetScan Human	High (predicted)	TNFRSF13C	TNF receptor superfamily member 13C	Human,Mouse,Rat
rno-miR-30c-1-3p	miR-30c-1-3p (and other miRNAs w/seed UGGGAGA)	TargetScan Human	High (predicted)	TRIB1	tribbles pseudokinase 1	Human,Mouse,Rat
rno-miR-30c-1-3p	miR-30c-1-3p (and other miRNAs w/seed UGGGAGA)	TargetScan Human	High (predicted)	TSPYL2	TSPY like 2	Human,Mouse,Rat
rno-miR-30c-1-3p	miR-30c-1-3p (and other miRNAs w/seed UGGGAGA)	TargetScan Human	High (predicted)	TSPYL4	TSPY like 4	Human,Mouse,Rat
rno-miR-30c-1-3p	miR-30c-1-3p (and other miRNAs w/seed UGGGAGA)	TargetScan Human	High (predicted)	UBQLN1	ubiquilin 1	Human,Mouse,Rat
rno-miR-30c-1-3p	miR-30c-1-3p (and other miRNAs w/seed UGGGAGA)	TargetScan Human	High (predicted)	USB1	U6 snRNA biogenesis phosphodiesterase 1	Human,Mouse,Rat
rno-miR-30c-1-3p	miR-30c-1-3p (and other miRNAs w/seed UGGGAGA)	TargetScan Human	High (predicted)	WNT4	Wnt family member 4	Human,Mouse,Rat
rno-miR-30c-1-3p	miR-30c-1-3p (and other miRNAs w/seed UGGGAGA)	TargetScan Human	High (predicted)	YWHAQ	tyrosine 3-monooxygenase/tryptophan 5-monooxygenase activation protein theta	Human,Mouse,Rat
rno-miR-30c-1-3p	miR-30c-1-3p (and other miRNAs w/seed UGGGAGA)	TargetScan Human	High (predicted)	ZC4H2	zinc finger C4H2-type containing	Human,Mouse,Rat
rno-miR-30c-1-3p	miR-30c-1-3p (and other miRNAs w/seed UGGGAGA)	TargetScan Human	High (predicted)	ZNF157	zinc finger protein 157	Human,Rat
rno-miR-30c-1-3p	miR-30c-1-3p (and other miRNAs w/seed UGGGAGA)	TargetScan Human	High (predicted)	ZNF490	zinc finger protein 490	Human
rno-miR-30c-1-3p	miR-30c-1-3p (and other miRNAs w/seed UGGGAGA)	TargetScan Human	High (predicted)	ZNF569	zinc finger protein 569	Human,Mouse,Rat
rno-miR-30c-1-3p	miR-30c-1-3p (and other miRNAs w/seed UGGGAGA)	TargetScan Human	High (predicted)	ZNF880	zinc finger protein 880	Human
rno-miR-384-5p	miR-30c-5p (and other miRNAs w/seed GUAAACA)	TargetScan Human	High (predicted)	ACTC1	actin, alpha, cardiac muscle 1	Human,Mouse,Rat
rno-miR-384-5p	miR-30c-5p (and other miRNAs w/seed GUAAACA)	TargetScan Human	High (predicted)	ACTR3C	ARP3 actin related protein 3 homolog C	Human
rno-miR-384-5p	miR-30c-5p (and other miRNAs w/seed GUAAACA)	TargetScan Human,miRecords	Experimentally Observed,Moderate (predicted)	ACVR1	activin A receptor type 1	Human,Mouse,Rat
rno-miR-384-5p	miR-30c-5p (and other miRNAs w/seed GUAAACA)	TargetScan Human	High (predicted)	ADRA2A	adrenoceptor alpha 2A	Human,Mouse,Rat
rno-miR-384-5p	miR-30c-5p (and other miRNAs w/seed GUAAACA)	TargetScan Human	High (predicted)	ALDH2	aldehyde dehydrogenase 2 family (mitochondrial)	Human,Mouse,Rat
rno-miR-384-5p	miR-30c-5p (and other miRNAs w/seed GUAAACA)	TargetScan Human	High (predicted)	ANKRA2	ankyrin repeat family A member 2	Human,Mouse,Rat
rno-miR-384-5p	miR-30c-5p (and other miRNAs w/seed GUAAACA)	TargetScan Human	High (predicted)	ARL4A	ADP ribosylation factor like GTPase 4A	Human,Mouse,Rat
rno-miR-384-5p	miR-30c-5p (and other miRNAs w/seed GUAAACA)	TargetScan Human	High (predicted)	ASB3/GPR75-ASB3	ankyrin repeat and SOCS box containing 3	Human,Mouse,Rat
rno-miR-384-5p	miR-30c-5p (and other miRNAs w/seed GUAAACA)	TargetScan Human	High (predicted)	ATG12	autophagy related 12	Human,Mouse,Rat
rno-miR-384-5p	miR-30c-5p (and other miRNAs w/seed GUAAACA)	TargetScan Human	High (predicted)	ATG5	autophagy related 5	Human,Mouse
rno-miR-384-5p	miR-30c-5p (and other miRNAs w/seed GUAAACA)	TarBase	Experimentally Observed	ATP2A2	ATPase sarcoplasmic/endoplasmic reticulum Ca2+ transporting 2	Human,Mouse,Rat
rno-miR-384-5p	miR-30c-5p (and other miRNAs w/seed GUAAACA)	TargetScan Human	High (predicted)	ATP8A1	ATPase phospholipid transporting 8A1	Human,Mouse,Rat
rno-miR-384-5p	miR-30c-5p (and other miRNAs w/seed GUAAACA)	TarBase	Experimentally Observed	ATRX	ATRX, chromatin remodeler	Human,Mouse,Rat
rno-miR-384-5p	miR-30c-5p (and other miRNAs w/seed GUAAACA)	TargetScan Human	High (predicted)	B3GNT5	UDP-GlcNAc:betaGal beta-1,3-N-acetylglucosaminyltransferase 5	Human,Mouse,Rat
rno-miR-384-5p	miR-30c-5p (and other miRNAs w/seed GUAAACA)	Ingenuity Expert Findings	Experimentally Observed	BCL6	B cell CLL/lymphoma 6	Human,Mouse,Rat
rno-miR-384-5p	miR-30c-5p (and other miRNAs w/seed GUAAACA)	TargetScan Human,miRecords	Experimentally Observed,High (predicted)	BECN1	beclin 1	Human,Mouse,Rat
rno-miR-384-5p	miR-30c-5p (and other miRNAs w/seed GUAAACA)	TargetScan Human	High (predicted)	C7orf43	chromosome 7 open reading frame 43	Human,Mouse,Rat
rno-miR-384-5p	miR-30c-5p (and other miRNAs w/seed GUAAACA)	TargetScan Human	High (predicted)	C9orf72	chromosome 9 open reading frame 72	Human,Mouse,Rat
rno-miR-384-5p	miR-30c-5p (and other miRNAs w/seed GUAAACA)	TargetScan Human	High (predicted)	CALB2	calbindin 2	Human,Mouse,Rat
rno-miR-384-5p	miR-30c-5p (and other miRNAs w/seed GUAAACA)	TargetScan Human	High (predicted)	CARS	cysteinyl-tRNA synthetase	Human,Mouse,Rat
rno-miR-384-5p	miR-30c-5p (and other miRNAs w/seed GUAAACA)	TargetScan Human	High (predicted)	CASP3	caspase 3	Human,Mouse,Rat
rno-miR-384-5p	miR-30c-5p (and other miRNAs w/seed GUAAACA)	TarBase,TargetScan Human	Experimentally Observed,Moderate (predicted)	CBFB	core-binding factor beta subunit	Human,Mouse,Rat
rno-miR-384-5p	miR-30c-5p (and other miRNAs w/seed GUAAACA)	TargetScan Human	High (predicted)	CCL19	C-C motif chemokine ligand 19	Human,Mouse,Rat
rno-miR-384-5p	miR-30c-5p (and other miRNAs w/seed GUAAACA)	TargetScan Human	High (predicted)	CCNA1	cyclin A1	Human,Mouse,Rat
rno-miR-384-5p	miR-30c-5p (and other miRNAs w/seed GUAAACA)	TargetScan Human	High (predicted)	CCNE2	cyclin E2	Human,Mouse,Rat
rno-miR-384-5p	miR-30c-5p (and other miRNAs w/seed GUAAACA)	TargetScan Human	High (predicted)	CEP76	centrosomal protein 76	Human,Mouse,Rat
rno-miR-384-5p	miR-30c-5p (and other miRNAs w/seed GUAAACA)	TargetScan Human	High (predicted)	CFDP1	craniofacial development protein 1	Human,Mouse,Rat
rno-miR-384-5p	miR-30c-5p (and other miRNAs w/seed GUAAACA)	TarBase,TargetScan Human	Experimentally Observed,High (predicted)	CHD1	chromodomain helicase DNA binding protein 1	Human,Mouse,Rat
rno-miR-384-5p	miR-30c-5p (and other miRNAs w/seed GUAAACA)	TargetScan Human	High (predicted)	CNRIP1	cannabinoid receptor interacting protein 1	Human,Mouse,Rat
rno-miR-384-5p	miR-30c-5p (and other miRNAs w/seed GUAAACA)	TargetScan Human	High (predicted)	COL13A1	collagen type XIII alpha 1 chain	Human,Mouse,Rat
rno-miR-384-5p	miR-30c-5p (and other miRNAs w/seed GUAAACA)	TargetScan Human	High (predicted)	COL25A1	collagen type XXV alpha 1 chain	Human,Mouse
rno-miR-384-5p	miR-30c-5p (and other miRNAs w/seed GUAAACA)	TargetScan Human	High (predicted)	CSAD	cysteine sulfinic acid decarboxylase	Human,Mouse,Rat
rno-miR-384-5p	miR-30c-5p (and other miRNAs w/seed GUAAACA)	Ingenuity Expert Findings	Experimentally Observed	CTGF	connective tissue growth factor	Human,Mouse,Rat
rno-miR-384-5p	miR-30c-5p (and other miRNAs w/seed GUAAACA)	TargetScan Human	High (predicted)	DBF4	DBF4 zinc finger	Human,Mouse,Rat
rno-miR-384-5p	miR-30c-5p (and other miRNAs w/seed GUAAACA)	TargetScan Human	High (predicted)	DCBLD1	discoidin, CUB and LCCL domain containing 1	Human,Mouse,Rat
rno-miR-384-5p	miR-30c-5p (and other miRNAs w/seed GUAAACA)	TargetScan Human	High (predicted)	DESI2	desumoylating isopeptidase 2	Human,Mouse,Rat
rno-miR-384-5p	miR-30c-5p (and other miRNAs w/seed GUAAACA)	TargetScan Human	High (predicted)	DLGAP1	DLG associated protein 1	Human,Mouse,Rat
rno-miR-384-5p	miR-30c-5p (and other miRNAs w/seed GUAAACA)	TarBase,TargetScan Human	Experimentally Observed,High (predicted)	DOCK7	dedicator of cytokinesis 7	Human,Mouse,Rat
rno-miR-384-5p	miR-30c-5p (and other miRNAs w/seed GUAAACA)	TargetScan Human	High (predicted)	DOK5	docking protein 5	Human,Mouse,Rat
rno-miR-384-5p	miR-30c-5p (and other miRNAs w/seed GUAAACA)	TargetScan Human	High (predicted)	E2F7	E2F transcription factor 7	Human,Mouse,Rat
rno-miR-384-5p	miR-30c-5p (and other miRNAs w/seed GUAAACA)	TargetScan Human	High (predicted)	EDNRA	endothelin receptor type A	Human,Mouse,Rat
rno-miR-384-5p	miR-30c-5p (and other miRNAs w/seed GUAAACA)	TargetScan Human	High (predicted)	EED	embryonic ectoderm development	Human,Mouse,Rat
rno-miR-384-5p	miR-30c-5p (and other miRNAs w/seed GUAAACA)	TargetScan Human	High (predicted)	ELAVL2	ELAV like RNA binding protein 2	Human,Mouse,Rat
rno-miR-384-5p	miR-30c-5p (and other miRNAs w/seed GUAAACA)	TargetScan Human	High (predicted)	ELOVL5	ELOVL fatty acid elongase 5	Human,Mouse,Rat
rno-miR-384-5p	miR-30c-5p (and other miRNAs w/seed GUAAACA)	TargetScan Human	High (predicted)	EVX2	even-skipped homeobox 2	Human,Mouse,Rat
rno-miR-384-5p	miR-30c-5p (and other miRNAs w/seed GUAAACA)	TarBase	Experimentally Observed	F2	coagulation factor II, thrombin	Human,Mouse,Rat
rno-miR-384-5p	miR-30c-5p (and other miRNAs w/seed GUAAACA)	TargetScan Human	High (predicted)	FAP	fibroblast activation protein alpha	Human,Mouse,Rat
rno-miR-384-5p	miR-30c-5p (and other miRNAs w/seed GUAAACA)	TargetScan Human	High (predicted)	FBXO45	F-box protein 45	Human,Mouse,Rat
rno-miR-384-5p	miR-30c-5p (and other miRNAs w/seed GUAAACA)	TargetScan Human	High (predicted)	FOXG1	forkhead box G1	Human,Mouse,Rat
rno-miR-384-5p	miR-30c-5p (and other miRNAs w/seed GUAAACA)	TarBase	Experimentally Observed	FXR2	FMR1 autosomal homolog 2	Human,Mouse,Rat
rno-miR-384-5p	miR-30c-5p (and other miRNAs w/seed GUAAACA)	TargetScan Human	High (predicted)	FZD3	frizzled class receptor 3	Human,Mouse,Rat
rno-miR-384-5p	miR-30c-5p (and other miRNAs w/seed GUAAACA)	TargetScan Human	High (predicted)	GABRB1	gamma-aminobutyric acid type A receptor beta1 subunit	Human,Mouse,Rat
rno-miR-384-5p	miR-30c-5p (and other miRNAs w/seed GUAAACA)	TarBase,TargetScan Human	Experimentally Observed,Moderate (predicted)	GALNT1	polypeptide N-acetylgalactosaminyltransferase 1	Human,Mouse,Rat
rno-miR-384-5p	miR-30c-5p (and other miRNAs w/seed GUAAACA)	TargetScan Human	High (predicted)	GAN	gigaxonin	Human,Mouse,Rat
rno-miR-384-5p	miR-30c-5p (and other miRNAs w/seed GUAAACA)	TargetScan Human	High (predicted)	GNA13	G protein subunit alpha 13	Human,Mouse,Rat
rno-miR-384-5p	miR-30c-5p (and other miRNAs w/seed GUAAACA)	TarBase,TargetScan Human,miRecords	Experimentally Observed,Moderate (predicted)	GNAI2	G protein subunit alpha i2	Human,Mouse,Rat
rno-miR-384-5p	miR-30c-5p (and other miRNAs w/seed GUAAACA)	TarBase	Experimentally Observed	GPD2	glycerol-3-phosphate dehydrogenase 2	Human,Mouse,Rat
rno-miR-384-5p	miR-30c-5p (and other miRNAs w/seed GUAAACA)	TargetScan Human	High (predicted)	GSKIP	GSK3B interacting protein	Human,Mouse,Rat
rno-miR-384-5p	miR-30c-5p (and other miRNAs w/seed GUAAACA)	TargetScan Human	High (predicted)	HOXA1	homeobox A1	Human,Mouse,Rat
rno-miR-384-5p	miR-30c-5p (and other miRNAs w/seed GUAAACA)	TargetScan Human	High (predicted)	HTR1F	5-hydroxytryptamine receptor 1F	Human,Mouse,Rat
rno-miR-384-5p	miR-30c-5p (and other miRNAs w/seed GUAAACA)	TarBase,TargetScan Human	Experimentally Observed,High (predicted)	IDH1	isocitrate dehydrogenase (NADP(+)) 1, cytosolic	Human,Mouse,Rat
rno-miR-384-5p	miR-30c-5p (and other miRNAs w/seed GUAAACA)	TarBase	Experimentally Observed	IFRD1	interferon related developmental regulator 1	Human,Mouse,Rat
rno-miR-384-5p	miR-30c-5p (and other miRNAs w/seed GUAAACA)	TargetScan Human	High (predicted)	IP6K3	inositol hexakisphosphate kinase 3	Human,Mouse,Rat
rno-miR-384-5p	miR-30c-5p (and other miRNAs w/seed GUAAACA)	TargetScan Human	High (predicted)	IRS4	insulin receptor substrate 4	Human
rno-miR-384-5p	miR-30c-5p (and other miRNAs w/seed GUAAACA)	TarBase,TargetScan Human	Experimentally Observed,Moderate (predicted)	ITGA2	integrin subunit alpha 2	Human,Mouse,Rat
rno-miR-384-5p	miR-30c-5p (and other miRNAs w/seed GUAAACA)	TargetScan Human	High (predicted)	ITGA8	integrin subunit alpha 8	Human,Mouse,Rat
rno-miR-384-5p	miR-30c-5p (and other miRNAs w/seed GUAAACA)	TarBase	Experimentally Observed	JUN	Jun proto-oncogene, AP-1 transcription factor subunit	Human,Mouse,Rat
rno-miR-384-5p	miR-30c-5p (and other miRNAs w/seed GUAAACA)	TarBase	Experimentally Observed	KDELC2	KDEL motif containing 2	Human,Mouse,Rat
rno-miR-384-5p	miR-30c-5p (and other miRNAs w/seed GUAAACA)	TargetScan Human	High (predicted)	KLHL20	kelch like family member 20	Human,Mouse,Rat
rno-miR-384-5p	miR-30c-5p (and other miRNAs w/seed GUAAACA)	miRecords	Experimentally Observed	KRT7	keratin 7	Human,Mouse,Rat
rno-miR-384-5p	miR-30c-5p (and other miRNAs w/seed GUAAACA)	TarBase	Experimentally Observed	KRT85	keratin 85	Human,Rat
rno-miR-384-5p	miR-30c-5p (and other miRNAs w/seed GUAAACA)	TargetScan Human	High (predicted)	KXD1	KxDL motif containing 1	Human,Mouse,Rat
rno-miR-384-5p	miR-30c-5p (and other miRNAs w/seed GUAAACA)	TargetScan Human	High (predicted)	LGI1	leucine rich glioma inactivated 1	Human,Mouse,Rat
rno-miR-384-5p	miR-30c-5p (and other miRNAs w/seed GUAAACA)	TargetScan Human	High (predicted)	LHX1	LIM homeobox 1	Human,Mouse,Rat
rno-miR-384-5p	miR-30c-5p (and other miRNAs w/seed GUAAACA)	TargetScan Human	High (predicted)	LHX8	LIM homeobox 8	Human,Mouse,Rat
rno-miR-384-5p	miR-30c-5p (and other miRNAs w/seed GUAAACA)	TargetScan Human	High (predicted)	LHX9	LIM homeobox 9	Human,Mouse,Rat
rno-miR-384-5p	miR-30c-5p (and other miRNAs w/seed GUAAACA)	TargetScan Human	High (predicted)	LIN28A	lin-28 homolog A	Human,Mouse,Rat
rno-miR-384-5p	miR-30c-5p (and other miRNAs w/seed GUAAACA)	TargetScan Human	High (predicted)	LIN28B	lin-28 homolog B	Human,Mouse,Rat
rno-miR-384-5p	miR-30c-5p (and other miRNAs w/seed GUAAACA)	TarBase	Experimentally Observed	LMNB2	lamin B2	Human,Mouse,Rat
rno-miR-384-5p	miR-30c-5p (and other miRNAs w/seed GUAAACA)	TargetScan Human	High (predicted)	LRMDA	leucine rich melanocyte differentiation associated	Human,Mouse,Rat
rno-miR-384-5p	miR-30c-5p (and other miRNAs w/seed GUAAACA)	TargetScan Human	High (predicted)	LRRC17	leucine rich repeat containing 17	Human,Mouse,Rat
rno-miR-384-5p	miR-30c-5p (and other miRNAs w/seed GUAAACA)	Ingenuity Expert Findings,TargetScan Human	Experimentally Observed,High (predicted)	MAP4K4	mitogen-activated protein kinase kinase kinase kinase 4	Human,Mouse,Rat
rno-miR-384-5p	miR-30c-5p (and other miRNAs w/seed GUAAACA)	TarBase	Experimentally Observed	MAT2A	methionine adenosyltransferase 2A	Human,Mouse,Rat
rno-miR-384-5p	miR-30c-5p (and other miRNAs w/seed GUAAACA)	TarBase,TargetScan Human	Experimentally Observed,Moderate (predicted)	MBNL1	muscleblind like splicing regulator 1	Human,Mouse,Rat
rno-miR-384-5p	miR-30c-5p (and other miRNAs w/seed GUAAACA)	TarBase	Experimentally Observed	MET	MET proto-oncogene, receptor tyrosine kinase	Human,Mouse,Rat
rno-miR-384-5p	miR-30c-5p (and other miRNAs w/seed GUAAACA)	TargetScan Human	High (predicted)	MKRN3	makorin ring finger protein 3	Human,Mouse,Rat
rno-miR-384-5p	miR-30c-5p (and other miRNAs w/seed GUAAACA)	TarBase	Experimentally Observed	MLLT11	MLLT11, transcription factor 7 cofactor	Human,Mouse,Rat
rno-miR-384-5p	miR-30c-5p (and other miRNAs w/seed GUAAACA)	TarBase	Experimentally Observed	MPDU1	mannose-P-dolichol utilization defect 1	Human,Mouse,Rat
rno-miR-384-5p	miR-30c-5p (and other miRNAs w/seed GUAAACA)	TargetScan Human	High (predicted)	MTDH	metadherin	Human,Mouse,Rat
rno-miR-384-5p	miR-30c-5p (and other miRNAs w/seed GUAAACA)	TarBase	Experimentally Observed	MYO10	myosin X	Human,Mouse,Rat
rno-miR-384-5p	miR-30c-5p (and other miRNAs w/seed GUAAACA)	TarBase	Experimentally Observed	NCL	nucleolin	Human,Mouse,Rat
rno-miR-384-5p	miR-30c-5p (and other miRNAs w/seed GUAAACA)	TargetScan Human	High (predicted)	NECAP1	NECAP endocytosis associated 1	Human,Mouse,Rat
rno-miR-384-5p	miR-30c-5p (and other miRNAs w/seed GUAAACA)	TargetScan Human	High (predicted)	NEDD4	neural precursor cell expressed, developmentally down-regulated 4, E3 ubiquitin protein ligase	Human
rno-miR-384-5p	miR-30c-5p (and other miRNAs w/seed GUAAACA)	TargetScan Human,miRecords	Experimentally Observed,Moderate (predicted)	NEUROD1	neuronal differentiation 1	Human,Mouse,Rat
rno-miR-384-5p	miR-30c-5p (and other miRNAs w/seed GUAAACA)	TargetScan Human	High (predicted)	NFIB	nuclear factor I B	Human,Mouse,Rat
rno-miR-384-5p	miR-30c-5p (and other miRNAs w/seed GUAAACA)	TargetScan Human	High (predicted)	NR4A2	nuclear receptor subfamily 4 group A member 2	Human,Mouse,Rat
rno-miR-384-5p	miR-30c-5p (and other miRNAs w/seed GUAAACA)	TarBase	Experimentally Observed	NT5C3A	5'-nucleotidase, cytosolic IIIA	Human,Mouse,Rat
rno-miR-384-5p	miR-30c-5p (and other miRNAs w/seed GUAAACA)	TarBase,TargetScan Human	Experimentally Observed,Moderate (predicted)	NT5E	5'-nucleotidase ecto	Human,Mouse,Rat
rno-miR-384-5p	miR-30c-5p (and other miRNAs w/seed GUAAACA)	TargetScan Human	High (predicted)	OMG	oligodendrocyte myelin glycoprotein	Human,Mouse,Rat
rno-miR-384-5p	miR-30c-5p (and other miRNAs w/seed GUAAACA)	TarBase,TargetScan Human	Experimentally Observed,Moderate (predicted)	P4HA2	prolyl 4-hydroxylase subunit alpha 2	Human,Mouse,Rat
rno-miR-384-5p	miR-30c-5p (and other miRNAs w/seed GUAAACA)	TarBase	Experimentally Observed	PAFAH1B2	platelet activating factor acetylhydrolase 1b catalytic subunit 2	Human,Mouse,Rat
rno-miR-384-5p	miR-30c-5p (and other miRNAs w/seed GUAAACA)	TargetScan Human	High (predicted)	PAPD4	poly(A) RNA polymerase D4, non-canonical	Human,Mouse,Rat
rno-miR-384-5p	miR-30c-5p (and other miRNAs w/seed GUAAACA)	TargetScan Human	High (predicted)	PBRM1	polybromo 1	Human,Mouse,Rat
rno-miR-384-5p	miR-30c-5p (and other miRNAs w/seed GUAAACA)	TargetScan Human	High (predicted)	PDE7A	phosphodiesterase 7A	Human,Mouse,Rat
rno-miR-384-5p	miR-30c-5p (and other miRNAs w/seed GUAAACA)	TarBase	Experimentally Observed	PEX11B	peroxisomal biogenesis factor 11 beta	Human,Mouse,Rat
rno-miR-384-5p	miR-30c-5p (and other miRNAs w/seed GUAAACA)	TargetScan Human	High (predicted)	PFN2	profilin 2	Human,Mouse,Rat
rno-miR-384-5p	miR-30c-5p (and other miRNAs w/seed GUAAACA)	TarBase,TargetScan Human	Experimentally Observed,High (predicted)	PGM1	phosphoglucomutase 1	Human,Mouse,Rat
rno-miR-384-5p	miR-30c-5p (and other miRNAs w/seed GUAAACA)	TargetScan Human	High (predicted)	PGM3	phosphoglucomutase 3	Human,Mouse,Rat
rno-miR-384-5p	miR-30c-5p (and other miRNAs w/seed GUAAACA)	TargetScan Human	High (predicted)	PIP4K2A	phosphatidylinositol-5-phosphate 4-kinase type 2 alpha	Human,Mouse,Rat
rno-miR-384-5p	miR-30c-5p (and other miRNAs w/seed GUAAACA)	TarBase	Experimentally Observed	PNP	purine nucleoside phosphorylase	Human,Mouse,Rat
rno-miR-384-5p	miR-30c-5p (and other miRNAs w/seed GUAAACA)	TargetScan Human	High (predicted)	PPARGC1A	PPARG coactivator 1 alpha	Human,Mouse,Rat
rno-miR-384-5p	miR-30c-5p (and other miRNAs w/seed GUAAACA)	TargetScan Human	High (predicted)	PPARGC1B	PPARG coactivator 1 beta	Human,Mouse,Rat
rno-miR-384-5p	miR-30c-5p (and other miRNAs w/seed GUAAACA)	TargetScan Human	High (predicted)	PPID	peptidylprolyl isomerase D	Human,Mouse,Rat
rno-miR-384-5p	miR-30c-5p (and other miRNAs w/seed GUAAACA)	TargetScan Human	High (predicted)	PPP1R2	protein phosphatase 1 regulatory inhibitor subunit 2	Human,Mouse,Rat
rno-miR-384-5p	miR-30c-5p (and other miRNAs w/seed GUAAACA)	TarBase,TargetScan Human	Experimentally Observed,Moderate (predicted)	PPP3CA	protein phosphatase 3 catalytic subunit alpha	Human,Mouse,Rat
rno-miR-384-5p	miR-30c-5p (and other miRNAs w/seed GUAAACA)	TarBase	Experimentally Observed	PPP3R1	protein phosphatase 3 regulatory subunit B, alpha	Human,Mouse,Rat
rno-miR-384-5p	miR-30c-5p (and other miRNAs w/seed GUAAACA)	TargetScan Human	High (predicted)	PRDM1	PR/SET domain 1	Human,Mouse,Rat
rno-miR-384-5p	miR-30c-5p (and other miRNAs w/seed GUAAACA)	TargetScan Human	High (predicted)	PTP4A1	protein tyrosine phosphatase type IVA, member 1	Human,Mouse,Rat
rno-miR-384-5p	miR-30c-5p (and other miRNAs w/seed GUAAACA)	TarBase	Experimentally Observed	PTPA	protein phosphatase 2 phosphatase activator	Human,Mouse,Rat
rno-miR-384-5p	miR-30c-5p (and other miRNAs w/seed GUAAACA)	TargetScan Human	High (predicted)	PTPN13	protein tyrosine phosphatase, non-receptor type 13	Human,Mouse,Rat
rno-miR-384-5p	miR-30c-5p (and other miRNAs w/seed GUAAACA)	TarBase	Experimentally Observed	PTPRK	protein tyrosine phosphatase, receptor type K	Human,Mouse,Rat
rno-miR-384-5p	miR-30c-5p (and other miRNAs w/seed GUAAACA)	TargetScan Human	High (predicted)	RAB32	RAB32, member RAS oncogene family	Human,Mouse,Rat
rno-miR-384-5p	miR-30c-5p (and other miRNAs w/seed GUAAACA)	TargetScan Human	High (predicted)	RAB38	RAB38, member RAS oncogene family	Human,Mouse,Rat
rno-miR-384-5p	miR-30c-5p (and other miRNAs w/seed GUAAACA)	TarBase,TargetScan Human	Experimentally Observed,High (predicted)	RAD23B	RAD23 homolog B, nucleotide excision repair protein	Human,Mouse,Rat
rno-miR-384-5p	miR-30c-5p (and other miRNAs w/seed GUAAACA)	TargetScan Human	High (predicted)	RAP1B	RAP1B, member of RAS oncogene family	Human,Mouse,Rat
rno-miR-384-5p	miR-30c-5p (and other miRNAs w/seed GUAAACA)	TargetScan Human	High (predicted)	RARB	retinoic acid receptor beta	Human,Mouse,Rat
rno-miR-384-5p	miR-30c-5p (and other miRNAs w/seed GUAAACA)	TargetScan Human	High (predicted)	RARG	retinoic acid receptor gamma	Human,Mouse,Rat
rno-miR-384-5p	miR-30c-5p (and other miRNAs w/seed GUAAACA)	TargetScan Human	High (predicted)	RASA1	RAS p21 protein activator 1	Human,Mouse,Rat
rno-miR-384-5p	miR-30c-5p (and other miRNAs w/seed GUAAACA)	TarBase	Experimentally Observed	RBMS1	RNA binding motif single stranded interacting protein 1	Human,Mouse,Rat
rno-miR-384-5p	miR-30c-5p (and other miRNAs w/seed GUAAACA)	TargetScan Human	High (predicted)	REV1	REV1, DNA directed polymerase	Human,Mouse,Rat
rno-miR-384-5p	miR-30c-5p (and other miRNAs w/seed GUAAACA)	TargetScan Human	High (predicted)	RFX6	regulatory factor X6	Human,Mouse,Rat
rno-miR-384-5p	miR-30c-5p (and other miRNAs w/seed GUAAACA)	TargetScan Human	High (predicted)	RGPD4 (includes others)	RANBP2-like and GRIP domain containing 5	Human,Mouse
rno-miR-384-5p	miR-30c-5p (and other miRNAs w/seed GUAAACA)	TargetScan Human	High (predicted)	RORA	RAR related orphan receptor A	Human,Mouse,Rat
rno-miR-384-5p	miR-30c-5p (and other miRNAs w/seed GUAAACA)	TargetScan Human	High (predicted)	RRAD	RRAD, Ras related glycolysis inhibitor and calcium channel regulator	Human,Mouse,Rat
rno-miR-384-5p	miR-30c-5p (and other miRNAs w/seed GUAAACA)	Ingenuity Expert Findings,TargetScan Human	Experimentally Observed,High (predicted)	RUNX2	runt related transcription factor 2	Human,Mouse,Rat
rno-miR-384-5p	miR-30c-5p (and other miRNAs w/seed GUAAACA)	TargetScan Human	High (predicted)	SCN2A	sodium voltage-gated channel alpha subunit 2	Human,Mouse,Rat
rno-miR-384-5p	miR-30c-5p (and other miRNAs w/seed GUAAACA)	TargetScan Human	High (predicted)	SCN9A	sodium voltage-gated channel alpha subunit 9	Human,Mouse,Rat
rno-miR-384-5p	miR-30c-5p (and other miRNAs w/seed GUAAACA)	TarBase,TargetScan Human	Experimentally Observed,High (predicted)	SEC23A	Sec23 homolog A, coat complex II component	Human,Mouse,Rat
rno-miR-384-5p	miR-30c-5p (and other miRNAs w/seed GUAAACA)	TargetScan Human	High (predicted)	SLC1A2	solute carrier family 1 member 2	Human,Mouse,Rat
rno-miR-384-5p	miR-30c-5p (and other miRNAs w/seed GUAAACA)	TargetScan Human	High (predicted)	SLC35C1	solute carrier family 35 member C1	Human,Mouse,Rat
rno-miR-384-5p	miR-30c-5p (and other miRNAs w/seed GUAAACA)	TarBase	Experimentally Observed	SLC4A10	solute carrier family 4 member 10	Human,Mouse,Rat
rno-miR-384-5p	miR-30c-5p (and other miRNAs w/seed GUAAACA)	TarBase	Experimentally Observed	SLC4A7	solute carrier family 4 member 7	Human,Mouse,Rat
rno-miR-384-5p	miR-30c-5p (and other miRNAs w/seed GUAAACA)	TargetScan Human	High (predicted)	SLC7A10	solute carrier family 7 member 10	Human,Mouse,Rat
rno-miR-384-5p	miR-30c-5p (and other miRNAs w/seed GUAAACA)	TarBase	Experimentally Observed	SLC7A11	solute carrier family 7 member 11	Human,Mouse,Rat
rno-miR-384-5p	miR-30c-5p (and other miRNAs w/seed GUAAACA)	TargetScan Human	High (predicted)	SLCO6A1	solute carrier organic anion transporter family member 6A1	Human,Mouse,Rat
rno-miR-384-5p	miR-30c-5p (and other miRNAs w/seed GUAAACA)	TargetScan Human	High (predicted)	SMAD1	SMAD family member 1	Human,Mouse,Rat
rno-miR-384-5p	miR-30c-5p (and other miRNAs w/seed GUAAACA)	TargetScan Human	High (predicted)	SNAI1	snail family transcriptional repressor 1	Human,Mouse,Rat
rno-miR-384-5p	miR-30c-5p (and other miRNAs w/seed GUAAACA)	TargetScan Human	High (predicted)	SNX16	sorting nexin 16	Human,Mouse,Rat
rno-miR-384-5p	miR-30c-5p (and other miRNAs w/seed GUAAACA)	TargetScan Human	High (predicted)	SOCS1	suppressor of cytokine signaling 1	Human,Mouse,Rat
rno-miR-384-5p	miR-30c-5p (and other miRNAs w/seed GUAAACA)	TargetScan Human	High (predicted)	SOCS3	suppressor of cytokine signaling 3	Human,Mouse,Rat
rno-miR-384-5p	miR-30c-5p (and other miRNAs w/seed GUAAACA)	TargetScan Human	High (predicted)	SRSF10	serine and arginine rich splicing factor 10	Human,Mouse
rno-miR-384-5p	miR-30c-5p (and other miRNAs w/seed GUAAACA)	TargetScan Human	High (predicted)	SRSF7	serine and arginine rich splicing factor 7	Human,Mouse,Rat
rno-miR-384-5p	miR-30c-5p (and other miRNAs w/seed GUAAACA)	TargetScan Human	High (predicted)	STIM2	stromal interaction molecule 2	Human,Mouse,Rat
rno-miR-384-5p	miR-30c-5p (and other miRNAs w/seed GUAAACA)	miRecords	Experimentally Observed	STX1A	syntaxin 1A	Human,Mouse,Rat
rno-miR-384-5p	miR-30c-5p (and other miRNAs w/seed GUAAACA)	TargetScan Human	High (predicted)	STX2	syntaxin 2	Human,Mouse,Rat
rno-miR-384-5p	miR-30c-5p (and other miRNAs w/seed GUAAACA)	TarBase	Experimentally Observed	STX7	syntaxin 7	Human,Mouse,Rat
rno-miR-384-5p	miR-30c-5p (and other miRNAs w/seed GUAAACA)	TarBase	Experimentally Observed	SYPL1	synaptophysin like 1	Human,Mouse,Rat

## Sheet: PNO vs Saline
© 2000-2018 QIAGEN. All rights reserved.
ID	Symbol	Source	Confidence	Symbol	Entrez Gene Name	Species
rno-let-7c-2-3p	let-7a-3p (and other miRNAs w/seed UAUACAA)	TargetScan Human	High (predicted)	ARID4B	AT-rich interaction domain 4B	Human,Mouse,Rat
rno-let-7c-2-3p	let-7a-3p (and other miRNAs w/seed UAUACAA)	TargetScan Human	High (predicted)	BST1	bone marrow stromal cell antigen 1	Human,Mouse,Rat
rno-let-7c-2-3p	let-7a-3p (and other miRNAs w/seed UAUACAA)	TargetScan Human	High (predicted)	C1QBP	complement C1q binding protein	Human,Mouse,Rat
rno-let-7c-2-3p	let-7a-3p (and other miRNAs w/seed UAUACAA)	TargetScan Human	High (predicted)	CBLN4	cerebellin 4 precursor	Human,Mouse,Rat
rno-let-7c-2-3p	let-7a-3p (and other miRNAs w/seed UAUACAA)	TargetScan Human	High (predicted)	CCL7	C-C motif chemokine ligand 7	Human
rno-let-7c-2-3p	let-7a-3p (and other miRNAs w/seed UAUACAA)	TargetScan Human	High (predicted)	CEP76	centrosomal protein 76	Human,Mouse,Rat
rno-let-7c-2-3p	let-7a-3p (and other miRNAs w/seed UAUACAA)	TargetScan Human	High (predicted)	CSRNP3	cysteine and serine rich nuclear protein 3	Human,Mouse,Rat
rno-let-7c-2-3p	let-7a-3p (and other miRNAs w/seed UAUACAA)	TargetScan Human	High (predicted)	CTU2	cytosolic thiouridylase subunit 2	Human,Mouse,Rat
rno-let-7c-2-3p	let-7a-3p (and other miRNAs w/seed UAUACAA)	TargetScan Human	High (predicted)	DCAF6	DDB1 and CUL4 associated factor 6	Human,Mouse,Rat
rno-let-7c-2-3p	let-7a-3p (and other miRNAs w/seed UAUACAA)	TargetScan Human	High (predicted)	DPM1	dolichyl-phosphate mannosyltransferase subunit 1, catalytic	Human,Mouse,Rat
rno-let-7c-2-3p	let-7a-3p (and other miRNAs w/seed UAUACAA)	TargetScan Human	High (predicted)	DSC3	desmocollin 3	Human,Mouse,Rat
rno-let-7c-2-3p	let-7a-3p (and other miRNAs w/seed UAUACAA)	TargetScan Human	High (predicted)	DYNC2LI1	dynein cytoplasmic 2 light intermediate chain 1	Human,Mouse
rno-let-7c-2-3p	let-7a-3p (and other miRNAs w/seed UAUACAA)	TargetScan Human	High (predicted)	E2F5	E2F transcription factor 5	Human,Mouse,Rat
rno-let-7c-2-3p	let-7a-3p (and other miRNAs w/seed UAUACAA)	TargetScan Human	High (predicted)	FUT9	fucosyltransferase 9	Human,Mouse,Rat
rno-let-7c-2-3p	let-7a-3p (and other miRNAs w/seed UAUACAA)	TargetScan Human	High (predicted)	GRIN2B	glutamate ionotropic receptor NMDA type subunit 2B	Human,Mouse,Rat
rno-let-7c-2-3p	let-7a-3p (and other miRNAs w/seed UAUACAA)	TargetScan Human	High (predicted)	GULP1	GULP, engulfment adaptor PTB domain containing 1	Human,Mouse,Rat
rno-let-7c-2-3p	let-7a-3p (and other miRNAs w/seed UAUACAA)	TargetScan Human	High (predicted)	IAPP	islet amyloid polypeptide	Human,Mouse,Rat
rno-let-7c-2-3p	let-7a-3p (and other miRNAs w/seed UAUACAA)	TargetScan Human	High (predicted)	IER5	immediate early response 5	Human,Mouse,Rat
rno-let-7c-2-3p	let-7a-3p (and other miRNAs w/seed UAUACAA)	TargetScan Human	High (predicted)	IL37	interleukin 37	Human
rno-let-7c-2-3p	let-7a-3p (and other miRNAs w/seed UAUACAA)	TargetScan Human	High (predicted)	IRX3	iroquois homeobox 3	Human,Mouse
rno-let-7c-2-3p	let-7a-3p (and other miRNAs w/seed UAUACAA)	TargetScan Human	High (predicted)	KARS	lysyl-tRNA synthetase	Human,Mouse,Rat
rno-let-7c-2-3p	let-7a-3p (and other miRNAs w/seed UAUACAA)	TargetScan Human	High (predicted)	KIF22	kinesin family member 22	Human,Mouse,Rat
rno-let-7c-2-3p	let-7a-3p (and other miRNAs w/seed UAUACAA)	TargetScan Human	High (predicted)	ODAM	odontogenic, ameloblast associated	Human,Mouse,Rat
rno-let-7c-2-3p	let-7a-3p (and other miRNAs w/seed UAUACAA)	TargetScan Human	High (predicted)	PECR	peroxisomal trans-2-enoyl-CoA reductase	Human,Mouse,Rat
rno-let-7c-2-3p	let-7a-3p (and other miRNAs w/seed UAUACAA)	TargetScan Human	High (predicted)	PLN	phospholamban	Human
rno-let-7c-2-3p	let-7a-3p (and other miRNAs w/seed UAUACAA)	TargetScan Human	High (predicted)	RAB10	RAB10, member RAS oncogene family	Human,Mouse,Rat
rno-let-7c-2-3p	let-7a-3p (and other miRNAs w/seed UAUACAA)	TargetScan Human	High (predicted)	RAB2A	RAB2A, member RAS oncogene family	Human,Mouse,Rat
rno-let-7c-2-3p	let-7a-3p (and other miRNAs w/seed UAUACAA)	TargetScan Human	High (predicted)	RAP1B	RAP1B, member of RAS oncogene family	Human,Mouse,Rat
rno-let-7c-2-3p	let-7a-3p (and other miRNAs w/seed UAUACAA)	TargetScan Human	High (predicted)	RHOA	ras homolog family member A	Human,Mouse,Rat
rno-let-7c-2-3p	let-7a-3p (and other miRNAs w/seed UAUACAA)	TargetScan Human	High (predicted)	SCX	scleraxis bHLH transcription factor	Human,Mouse,Rat
rno-let-7c-2-3p	let-7a-3p (and other miRNAs w/seed UAUACAA)	TargetScan Human	High (predicted)	SH3GL3	SH3 domain containing GRB2 like 3, endophilin A3	Human,Mouse,Rat
rno-let-7c-2-3p	let-7a-3p (and other miRNAs w/seed UAUACAA)	TargetScan Human	High (predicted)	SOX9	SRY-box 9	Human,Mouse,Rat
rno-let-7c-2-3p	let-7a-3p (and other miRNAs w/seed UAUACAA)	TargetScan Human	High (predicted)	TAF1B	TATA-box binding protein associated factor, RNA polymerase I subunit B	Human,Mouse,Rat
rno-let-7c-2-3p	let-7a-3p (and other miRNAs w/seed UAUACAA)	TargetScan Human	High (predicted)	TAOK1	TAO kinase 1	Human,Mouse,Rat
rno-let-7c-2-3p	let-7a-3p (and other miRNAs w/seed UAUACAA)	TargetScan Human	High (predicted)	TFG	TRK-fused gene	Human,Mouse,Rat
rno-let-7c-2-3p	let-7a-3p (and other miRNAs w/seed UAUACAA)	TargetScan Human	High (predicted)	TFRC	transferrin receptor	Human,Mouse,Rat
rno-let-7c-2-3p	let-7a-3p (and other miRNAs w/seed UAUACAA)	TargetScan Human	High (predicted)	TGFBR3	transforming growth factor beta receptor 3	Human,Mouse,Rat
rno-let-7c-2-3p	let-7a-3p (and other miRNAs w/seed UAUACAA)	TargetScan Human	High (predicted)	TSFM	Ts translation elongation factor, mitochondrial	Human,Mouse,Rat
rno-let-7i-5p	let-7a-5p (and other miRNAs w/seed GAGGUAG)	miRecords	Experimentally Observed	ACP1	acid phosphatase 1	Human,Mouse
rno-let-7i-5p	let-7a-5p (and other miRNAs w/seed GAGGUAG)	TargetScan Human	High (predicted)	ADAMTS15	ADAM metallopeptidase with thrombospondin type 1 motif 15	Human,Mouse,Rat
rno-let-7i-5p	let-7a-5p (and other miRNAs w/seed GAGGUAG)	TargetScan Human	High (predicted)	ADAMTS8	ADAM metallopeptidase with thrombospondin type 1 motif 8	Human,Mouse,Rat
rno-let-7i-5p	let-7a-5p (and other miRNAs w/seed GAGGUAG)	TarBase	Experimentally Observed	ADGRG1	adhesion G protein-coupled receptor G1	Human,Mouse,Rat
rno-let-7i-5p	let-7a-5p (and other miRNAs w/seed GAGGUAG)	TargetScan Human	High (predicted)	ADRB2	adrenoceptor beta 2	Human,Mouse,Rat
rno-let-7i-5p	let-7a-5p (and other miRNAs w/seed GAGGUAG)	TargetScan Human	High (predicted)	ADRB3	adrenoceptor beta 3	Human,Mouse,Rat
rno-let-7i-5p	let-7a-5p (and other miRNAs w/seed GAGGUAG)	TargetScan Human,miRecords	Experimentally Observed,High (predicted)	AGO4	argonaute 4, RISC catalytic component	Human,Mouse
rno-let-7i-5p	let-7a-5p (and other miRNAs w/seed GAGGUAG)	TargetScan Human	High (predicted)	AIFM1	apoptosis inducing factor mitochondria associated 1	Human,Mouse,Rat
rno-let-7i-5p	let-7a-5p (and other miRNAs w/seed GAGGUAG)	TarBase	Experimentally Observed	AKAP8	A-kinase anchoring protein 8	Human,Mouse,Rat
rno-let-7i-5p	let-7a-5p (and other miRNAs w/seed GAGGUAG)	TargetScan Human	High (predicted)	AMT	aminomethyltransferase	Human,Mouse,Rat
rno-let-7i-5p	let-7a-5p (and other miRNAs w/seed GAGGUAG)	TargetScan Human	High (predicted)	AP1S1	adaptor related protein complex 1 sigma 1 subunit	Human,Mouse,Rat
rno-let-7i-5p	let-7a-5p (and other miRNAs w/seed GAGGUAG)	TargetScan Human	High (predicted)	APBB3	amyloid beta precursor protein binding family B member 3	Human,Mouse,Rat
rno-let-7i-5p	let-7a-5p (and other miRNAs w/seed GAGGUAG)	TargetScan Human	High (predicted)	ARG2	arginase 2	Human,Mouse,Rat
rno-let-7i-5p	let-7a-5p (and other miRNAs w/seed GAGGUAG)	TargetScan Human	High (predicted),Moderate (predicted)	ARHGAP8/PRR5-ARHGAP8	Rho GTPase activating protein 8	Human,Mouse,Rat
rno-let-7i-5p	let-7a-5p (and other miRNAs w/seed GAGGUAG)	TargetScan Human	High (predicted)	ARID3A	AT-rich interaction domain 3A	Human,Mouse,Rat
rno-let-7i-5p	let-7a-5p (and other miRNAs w/seed GAGGUAG)	TargetScan Human	High (predicted)	ARID3B	AT-rich interaction domain 3B	Human,Mouse,Rat
rno-let-7i-5p	let-7a-5p (and other miRNAs w/seed GAGGUAG)	TarBase	Experimentally Observed	ATAD3B	ATPase family, AAA domain containing 3B	Human
rno-let-7i-5p	let-7a-5p (and other miRNAs w/seed GAGGUAG)	TargetScan Human	High (predicted)	ATP5MPL	ATP synthase membrane subunit 6.8PL	Human,Mouse
rno-let-7i-5p	let-7a-5p (and other miRNAs w/seed GAGGUAG)	TargetScan Human	High (predicted)	B4GAT1	beta-1,4-glucuronyltransferase 1	Human,Mouse,Rat
rno-let-7i-5p	let-7a-5p (and other miRNAs w/seed GAGGUAG)	Ingenuity Expert Findings,TargetScan Human	Experimentally Observed,Moderate (predicted)	BCL2L1	BCL2 like 1	Human,Mouse,Rat
rno-let-7i-5p	let-7a-5p (and other miRNAs w/seed GAGGUAG)	TargetScan Human,miRecords	Experimentally Observed,Moderate (predicted)	BCL7A	BCL tumor suppressor 7A	Human,Mouse,Rat
rno-let-7i-5p	let-7a-5p (and other miRNAs w/seed GAGGUAG)	miRecords	Experimentally Observed	BMP2K	BMP2 inducible kinase	Human,Mouse,Rat
rno-let-7i-5p	let-7a-5p (and other miRNAs w/seed GAGGUAG)	Ingenuity Expert Findings	Experimentally Observed	BSG	basigin (Ok blood group)	Human,Mouse,Rat
rno-let-7i-5p	let-7a-5p (and other miRNAs w/seed GAGGUAG)	TargetScan Human	High (predicted)	C15orf41	chromosome 15 open reading frame 41	Human,Mouse,Rat
rno-let-7i-5p	let-7a-5p (and other miRNAs w/seed GAGGUAG)	TarBase	Experimentally Observed	CAPG	capping actin protein, gelsolin like	Human,Mouse,Rat
rno-let-7i-5p	let-7a-5p (and other miRNAs w/seed GAGGUAG)	TargetScan Human,miRecords	Experimentally Observed,High (predicted)	CASP3	caspase 3	Human,Mouse,Rat
rno-let-7i-5p	let-7a-5p (and other miRNAs w/seed GAGGUAG)	TargetScan Human	High (predicted)	CCL3	C-C motif chemokine ligand 3	Human
rno-let-7i-5p	let-7a-5p (and other miRNAs w/seed GAGGUAG)	TargetScan Human	High (predicted)	CCL3L3	C-C motif chemokine ligand 3 like 3	Human,Mouse,Rat
rno-let-7i-5p	let-7a-5p (and other miRNAs w/seed GAGGUAG)	TargetScan Human	High (predicted)	CCL7	C-C motif chemokine ligand 7	Human
rno-let-7i-5p	let-7a-5p (and other miRNAs w/seed GAGGUAG)	Ingenuity Expert Findings,TarBase,TargetScan Human,miRecords	Experimentally Observed,Moderate (predicted)	CCND1	cyclin D1	Human,Mouse,Rat
rno-let-7i-5p	let-7a-5p (and other miRNAs w/seed GAGGUAG)	TargetScan Human	High (predicted)	CCND2	cyclin D2	Human,Mouse,Rat
rno-let-7i-5p	let-7a-5p (and other miRNAs w/seed GAGGUAG)	TargetScan Human	High (predicted)	CCNF	cyclin F	Human,Mouse,Rat
rno-let-7i-5p	let-7a-5p (and other miRNAs w/seed GAGGUAG)	TargetScan Human	High (predicted)	CCR7	C-C motif chemokine receptor 7	Human,Mouse,Rat
rno-let-7i-5p	let-7a-5p (and other miRNAs w/seed GAGGUAG)	TargetScan Human,miRecords	Experimentally Observed,High (predicted)	CDC25A	cell division cycle 25A	Human,Mouse,Rat
rno-let-7i-5p	let-7a-5p (and other miRNAs w/seed GAGGUAG)	miRecords	Experimentally Observed	CDK6	cyclin dependent kinase 6	Human,Mouse,Rat
rno-let-7i-5p	let-7a-5p (and other miRNAs w/seed GAGGUAG)	TargetScan Human	High (predicted)	CDKN1A	cyclin dependent kinase inhibitor 1A	Human,Mouse,Rat
rno-let-7i-5p	let-7a-5p (and other miRNAs w/seed GAGGUAG)	TargetScan Human	High (predicted)	CEP135	centrosomal protein 135	Human,Mouse,Rat
rno-let-7i-5p	let-7a-5p (and other miRNAs w/seed GAGGUAG)	TarBase	Experimentally Observed	CHMP2A	charged multivesicular body protein 2A	Human,Mouse,Rat
rno-let-7i-5p	let-7a-5p (and other miRNAs w/seed GAGGUAG)	TargetScan Human	High (predicted)	CHRNA7	cholinergic receptor nicotinic alpha 7 subunit	Human,Mouse,Rat
rno-let-7i-5p	let-7a-5p (and other miRNAs w/seed GAGGUAG)	TargetScan Human	High (predicted)	CLEC1B	C-type lectin domain family 1 member B	Human,Mouse,Rat
rno-let-7i-5p	let-7a-5p (and other miRNAs w/seed GAGGUAG)	TargetScan Human	High (predicted)	CNTRL	centriolin	Human,Mouse,Rat
rno-let-7i-5p	let-7a-5p (and other miRNAs w/seed GAGGUAG)	Ingenuity Expert Findings,TargetScan Human	Experimentally Observed,High (predicted)	COL1A2	collagen type I alpha 2 chain	Human,Mouse,Rat
rno-let-7i-5p	let-7a-5p (and other miRNAs w/seed GAGGUAG)	TargetScan Human	High (predicted)	COL27A1	collagen type XXVII alpha 1 chain	Human,Mouse,Rat
rno-let-7i-5p	let-7a-5p (and other miRNAs w/seed GAGGUAG)	TargetScan Human	High (predicted)	CPEB1	cytoplasmic polyadenylation element binding protein 1	Human,Mouse,Rat
rno-let-7i-5p	let-7a-5p (and other miRNAs w/seed GAGGUAG)	TargetScan Human	High (predicted)	CPEB2	cytoplasmic polyadenylation element binding protein 2	Human,Mouse,Rat
rno-let-7i-5p	let-7a-5p (and other miRNAs w/seed GAGGUAG)	TargetScan Human	High (predicted)	CPEB3	cytoplasmic polyadenylation element binding protein 3	Human,Mouse,Rat
rno-let-7i-5p	let-7a-5p (and other miRNAs w/seed GAGGUAG)	TargetScan Human	High (predicted)	CPEB4	cytoplasmic polyadenylation element binding protein 4	Human,Mouse,Rat
rno-let-7i-5p	let-7a-5p (and other miRNAs w/seed GAGGUAG)	TarBase	Experimentally Observed	CSDE1	cold shock domain containing E1	Human,Mouse,Rat
rno-let-7i-5p	let-7a-5p (and other miRNAs w/seed GAGGUAG)	TarBase	Experimentally Observed	CSNK1D	casein kinase 1 delta	Human,Mouse,Rat
rno-let-7i-5p	let-7a-5p (and other miRNAs w/seed GAGGUAG)	TargetScan Human	High (predicted)	CSTA	cystatin A	Human,Mouse,Rat
rno-let-7i-5p	let-7a-5p (and other miRNAs w/seed GAGGUAG)	TargetScan Human	High (predicted)	CTHRC1	collagen triple helix repeat containing 1	Human,Mouse,Rat
rno-let-7i-5p	let-7a-5p (and other miRNAs w/seed GAGGUAG)	TargetScan Human	High (predicted)	CYP19A1	cytochrome P450 family 19 subfamily A member 1	Human,Mouse,Rat
rno-let-7i-5p	let-7a-5p (and other miRNAs w/seed GAGGUAG)	TargetScan Human	High (predicted)	CYP4F2	cytochrome P450 family 4 subfamily F member 2	Human,Mouse,Rat
rno-let-7i-5p	let-7a-5p (and other miRNAs w/seed GAGGUAG)	miRecords	Experimentally Observed	DAD1	defender against cell death 1	Human,Mouse,Rat
rno-let-7i-5p	let-7a-5p (and other miRNAs w/seed GAGGUAG)	TargetScan Human	High (predicted)	DCLRE1C	DNA cross-link repair 1C	Human,Mouse,Rat
rno-let-7i-5p	let-7a-5p (and other miRNAs w/seed GAGGUAG)	TargetScan Human	High (predicted)	DIAPH2	diaphanous related formin 2	Human
rno-let-7i-5p	let-7a-5p (and other miRNAs w/seed GAGGUAG)	miRecords	Experimentally Observed	DICER1	dicer 1, ribonuclease III	Human,Mouse,Rat
rno-let-7i-5p	let-7a-5p (and other miRNAs w/seed GAGGUAG)	TarBase	Experimentally Observed	DOCK5	dedicator of cytokinesis 5	Human,Mouse,Rat
rno-let-7i-5p	let-7a-5p (and other miRNAs w/seed GAGGUAG)	TargetScan Human	High (predicted)	DPH3	diphthamide biosynthesis 3	Human,Mouse,Rat
rno-let-7i-5p	let-7a-5p (and other miRNAs w/seed GAGGUAG)	TargetScan Human	High (predicted)	DPP3	dipeptidyl peptidase 3	Human,Mouse,Rat
rno-let-7i-5p	let-7a-5p (and other miRNAs w/seed GAGGUAG)	miRecords	Experimentally Observed	DRD3	dopamine receptor D3	Human,Mouse,Rat
rno-let-7i-5p	let-7a-5p (and other miRNAs w/seed GAGGUAG)	TarBase	Experimentally Observed	DSP	desmoplakin	Human,Mouse,Rat
rno-let-7i-5p	let-7a-5p (and other miRNAs w/seed GAGGUAG)	TargetScan Human	High (predicted)	DYNC2LI1	dynein cytoplasmic 2 light intermediate chain 1	Human,Mouse
rno-let-7i-5p	let-7a-5p (and other miRNAs w/seed GAGGUAG)	TargetScan Human	High (predicted)	E2F5	E2F transcription factor 5	Human,Mouse,Rat
rno-let-7i-5p	let-7a-5p (and other miRNAs w/seed GAGGUAG)	TargetScan Human	High (predicted)	E2F6	E2F transcription factor 6	Human,Mouse,Rat
rno-let-7i-5p	let-7a-5p (and other miRNAs w/seed GAGGUAG)	TargetScan Human	High (predicted)	EDN1	endothelin 1	Human,Mouse,Rat
rno-let-7i-5p	let-7a-5p (and other miRNAs w/seed GAGGUAG)	TargetScan Human,miRecords	Experimentally Observed,Moderate (predicted)	EIF4G2	eukaryotic translation initiation factor 4 gamma 2	Human,Mouse,Rat
rno-let-7i-5p	let-7a-5p (and other miRNAs w/seed GAGGUAG)	TargetScan Human	High (predicted)	EOGT	EGF domain specific O-linked N-acetylglucosamine transferase	Human,Mouse,Rat
rno-let-7i-5p	let-7a-5p (and other miRNAs w/seed GAGGUAG)	TarBase	Experimentally Observed	F2	coagulation factor II, thrombin	Human,Mouse,Rat
rno-let-7i-5p	let-7a-5p (and other miRNAs w/seed GAGGUAG)	TarBase	Experimentally Observed	FADS2	fatty acid desaturase 2	Human,Mouse,Rat
rno-let-7i-5p	let-7a-5p (and other miRNAs w/seed GAGGUAG)	TargetScan Human	High (predicted)	FAM222B	family with sequence similarity 222 member B	Human,Mouse,Rat
rno-let-7i-5p	let-7a-5p (and other miRNAs w/seed GAGGUAG)	miRecords	Experimentally Observed	FANCD2	Fanconi anemia complementation group D2	Human,Mouse,Rat
rno-let-7i-5p	let-7a-5p (and other miRNAs w/seed GAGGUAG)	TargetScan Human	High (predicted)	FAS	Fas cell surface death receptor	Human,Mouse,Rat
rno-let-7i-5p	let-7a-5p (and other miRNAs w/seed GAGGUAG)	TargetScan Human	High (predicted)	FASLG	Fas ligand	Human,Mouse,Rat
rno-let-7i-5p	let-7a-5p (and other miRNAs w/seed GAGGUAG)	TargetScan Human	High (predicted)	FBXL12	F-box and leucine rich repeat protein 12	Human,Mouse,Rat
rno-let-7i-5p	let-7a-5p (and other miRNAs w/seed GAGGUAG)	TargetScan Human	High (predicted)	FIGN	fidgetin, microtubule severing factor	Human,Mouse,Rat
rno-let-7i-5p	let-7a-5p (and other miRNAs w/seed GAGGUAG)	TargetScan Human	High (predicted)	FMO2	flavin containing monooxygenase 2	Human,Mouse,Rat
rno-let-7i-5p	let-7a-5p (and other miRNAs w/seed GAGGUAG)	TargetScan Human	High (predicted)	FMO4	flavin containing monooxygenase 4	Human,Mouse,Rat
rno-let-7i-5p	let-7a-5p (and other miRNAs w/seed GAGGUAG)	TarBase,TargetScan Human	Experimentally Observed,Moderate (predicted)	FNDC3A	fibronectin type III domain containing 3A	Human,Mouse,Rat
rno-let-7i-5p	let-7a-5p (and other miRNAs w/seed GAGGUAG)	TargetScan Human	High (predicted)	FOXP2	forkhead box P2	Human,Rat
rno-let-7i-5p	let-7a-5p (and other miRNAs w/seed GAGGUAG)	TargetScan Human	High (predicted)	FRMD4B	FERM domain containing 4B	Human,Mouse,Rat
rno-let-7i-5p	let-7a-5p (and other miRNAs w/seed GAGGUAG)	TargetScan Human	High (predicted)	FZD3	frizzled class receptor 3	Human,Mouse,Rat
rno-let-7i-5p	let-7a-5p (and other miRNAs w/seed GAGGUAG)	TarBase	Experimentally Observed	GAK	cyclin G associated kinase	Human,Mouse,Rat
rno-let-7i-5p	let-7a-5p (and other miRNAs w/seed GAGGUAG)	TargetScan Human	High (predicted)	GALC	galactosylceramidase	Human,Mouse,Rat
rno-let-7i-5p	let-7a-5p (and other miRNAs w/seed GAGGUAG)	TargetScan Human	High (predicted)	GALE	UDP-galactose-4-epimerase	Human,Mouse,Rat
rno-let-7i-5p	let-7a-5p (and other miRNAs w/seed GAGGUAG)	TargetScan Human	High (predicted)	GALNT1	polypeptide N-acetylgalactosaminyltransferase 1	Human,Mouse,Rat
rno-let-7i-5p	let-7a-5p (and other miRNAs w/seed GAGGUAG)	TargetScan Human	High (predicted)	GAN	gigaxonin	Human,Mouse,Rat
rno-let-7i-5p	let-7a-5p (and other miRNAs w/seed GAGGUAG)	TargetScan Human	High (predicted)	GATM	glycine amidinotransferase	Human,Mouse,Rat
rno-let-7i-5p	let-7a-5p (and other miRNAs w/seed GAGGUAG)	TargetScan Human	High (predicted)	GBX1	gastrulation brain homeobox 1	Human,Mouse,Rat
rno-let-7i-5p	let-7a-5p (and other miRNAs w/seed GAGGUAG)	TargetScan Human	High (predicted)	GIPC1	GIPC PDZ domain containing family member 1	Human,Mouse,Rat
rno-let-7i-5p	let-7a-5p (and other miRNAs w/seed GAGGUAG)	TargetScan Human	High (predicted)	GLRX	glutaredoxin	Human,Mouse,Rat
rno-let-7i-5p	let-7a-5p (and other miRNAs w/seed GAGGUAG)	TargetScan Human	High (predicted)	GNG5	G protein subunit gamma 5	Human,Mouse,Rat
rno-let-7i-5p	let-7a-5p (and other miRNAs w/seed GAGGUAG)	TargetScan Human	High (predicted)	GNPTAB	N-acetylglucosamine-1-phosphate transferase alpha and beta subunits	Human,Mouse,Rat
rno-let-7i-5p	let-7a-5p (and other miRNAs w/seed GAGGUAG)	TargetScan Human	High (predicted)	GRIN2B	glutamate ionotropic receptor NMDA type subunit 2B	Human,Mouse,Rat
rno-let-7i-5p	let-7a-5p (and other miRNAs w/seed GAGGUAG)	TarBase	Experimentally Observed	GTPBP3	GTP binding protein 3, mitochondrial	Human,Mouse,Rat
rno-let-7i-5p	let-7a-5p (and other miRNAs w/seed GAGGUAG)	TargetScan Human	High (predicted)	GXYLT1	glucoside xylosyltransferase 1	Human,Mouse,Rat
rno-let-7i-5p	let-7a-5p (and other miRNAs w/seed GAGGUAG)	TarBase	Experimentally Observed	GYS1	glycogen synthase 1	Human,Mouse,Rat
rno-let-7i-5p	let-7a-5p (and other miRNAs w/seed GAGGUAG)	TargetScan Human	High (predicted)	HAND1	heart and neural crest derivatives expressed 1	Human,Mouse,Rat
rno-let-7i-5p	let-7a-5p (and other miRNAs w/seed GAGGUAG)	TarBase,TargetScan Human	Experimentally Observed,High (predicted)	HMGA1	high mobility group AT-hook 1	Human,Mouse,Rat
rno-let-7i-5p	let-7a-5p (and other miRNAs w/seed GAGGUAG)	Ingenuity Expert Findings,TarBase,TargetScan Human,miRecords	Experimentally Observed,High (predicted)	HMGA2	high mobility group AT-hook 2	Human
rno-let-7i-5p	let-7a-5p (and other miRNAs w/seed GAGGUAG)	miRecords	Experimentally Observed	HMOX1	heme oxygenase 1	Human,Mouse,Rat
rno-let-7i-5p	let-7a-5p (and other miRNAs w/seed GAGGUAG)	TargetScan Human	High (predicted)	HOXA1	homeobox A1	Human,Mouse,Rat
rno-let-7i-5p	let-7a-5p (and other miRNAs w/seed GAGGUAG)	TargetScan Human	High (predicted)	HOXA9	homeobox A9	Human,Mouse,Rat
rno-let-7i-5p	let-7a-5p (and other miRNAs w/seed GAGGUAG)	TargetScan Human	High (predicted)	HOXB1	homeobox B1	Human,Mouse,Rat
rno-let-7i-5p	let-7a-5p (and other miRNAs w/seed GAGGUAG)	TargetScan Human	High (predicted)	HTR1E	5-hydroxytryptamine receptor 1E	Human
rno-let-7i-5p	let-7a-5p (and other miRNAs w/seed GAGGUAG)	miRecords	Experimentally Observed	HYOU1	hypoxia up-regulated 1	Human,Mouse,Rat
rno-let-7i-5p	let-7a-5p (and other miRNAs w/seed GAGGUAG)	TargetScan Human	High (predicted)	ICMT	isoprenylcysteine carboxyl methyltransferase	Human,Mouse,Rat
rno-let-7i-5p	let-7a-5p (and other miRNAs w/seed GAGGUAG)	TargetScan Human	High (predicted)	ICOS	inducible T cell costimulator	Human,Mouse,Rat
rno-let-7i-5p	let-7a-5p (and other miRNAs w/seed GAGGUAG)	TarBase	Experimentally Observed	IFRD1	interferon related developmental regulator 1	Human,Mouse,Rat
rno-let-7i-5p	let-7a-5p (and other miRNAs w/seed GAGGUAG)	TargetScan Human	High (predicted)	IGF1R	insulin like growth factor 1 receptor	Human,Mouse,Rat
rno-let-7i-5p	let-7a-5p (and other miRNAs w/seed GAGGUAG)	Ingenuity Expert Findings,TarBase,TargetScan Human,miRecords	Experimentally Observed,High (predicted)	IGF2BP1	insulin like growth factor 2 mRNA binding protein 1	Human,Mouse,Rat
rno-let-7i-5p	let-7a-5p (and other miRNAs w/seed GAGGUAG)	Ingenuity Expert Findings,TargetScan Human	Experimentally Observed,High (predicted)	IGF2BP2	insulin like growth factor 2 mRNA binding protein 2	Human,Mouse,Rat
rno-let-7i-5p	let-7a-5p (and other miRNAs w/seed GAGGUAG)	TargetScan Human	High (predicted)	IGSF1	immunoglobulin superfamily member 1	Human,Mouse,Rat
rno-let-7i-5p	let-7a-5p (and other miRNAs w/seed GAGGUAG)	TargetScan Human	High (predicted)	IL10	interleukin 10	Human,Mouse,Rat
rno-let-7i-5p	let-7a-5p (and other miRNAs w/seed GAGGUAG)	TargetScan Human	High (predicted)	IL13	interleukin 13	Human,Mouse,Rat
rno-let-7i-5p	let-7a-5p (and other miRNAs w/seed GAGGUAG)	TargetScan Human	High (predicted)	INTS6L	integrator complex subunit 6 like	Human,Mouse,Rat
rno-let-7i-5p	let-7a-5p (and other miRNAs w/seed GAGGUAG)	TargetScan Human	High (predicted)	IQCB1	IQ motif containing B1	Human,Mouse,Rat
rno-let-7i-5p	let-7a-5p (and other miRNAs w/seed GAGGUAG)	TargetScan Human	High (predicted)	ISLR	immunoglobulin superfamily containing leucine rich repeat	Human,Mouse,Rat
rno-let-7i-5p	let-7a-5p (and other miRNAs w/seed GAGGUAG)	TargetScan Human	High (predicted)	ITGA2B	integrin subunit alpha 2b	Human,Mouse,Rat
rno-let-7i-5p	let-7a-5p (and other miRNAs w/seed GAGGUAG)	TargetScan Human,miRecords	Experimentally Observed,High (predicted)	ITGB3	integrin subunit beta 3	Human,Mouse,Rat
rno-let-7i-5p	let-7a-5p (and other miRNAs w/seed GAGGUAG)	TargetScan Human	High (predicted)	KCNJ11	potassium voltage-gated channel subfamily J member 11	Human,Mouse,Rat
rno-let-7i-5p	let-7a-5p (and other miRNAs w/seed GAGGUAG)	miRecords	Experimentally Observed	KCNJ16	potassium voltage-gated channel subfamily J member 16	Human,Mouse,Rat
rno-let-7i-5p	let-7a-5p (and other miRNAs w/seed GAGGUAG)	TargetScan Human	High (predicted)	KCTD17	potassium channel tetramerization domain containing 17	Human,Mouse,Rat
rno-let-7i-5p	let-7a-5p (and other miRNAs w/seed GAGGUAG)	TargetScan Human	High (predicted)	KCTD21	potassium channel tetramerization domain containing 21	Human,Mouse,Rat
rno-let-7i-5p	let-7a-5p (and other miRNAs w/seed GAGGUAG)	TargetScan Human	High (predicted)	KPNA5	karyopherin subunit alpha 5	Human,Rat
rno-let-7i-5p	let-7a-5p (and other miRNAs w/seed GAGGUAG)	TarBase,miRecords	Experimentally Observed	KRAS	KRAS proto-oncogene, GTPase	Human,Mouse,Rat
rno-let-7i-5p	let-7a-5p (and other miRNAs w/seed GAGGUAG)	miRecords	Experimentally Observed	KRT19	keratin 19	Human,Mouse,Rat
rno-let-7i-5p	let-7a-5p (and other miRNAs w/seed GAGGUAG)	TarBase,TargetScan Human,miRecords	Experimentally Observed,High (predicted)	LIN28A	lin-28 homolog A	Human,Mouse,Rat
rno-let-7i-5p	let-7a-5p (and other miRNAs w/seed GAGGUAG)	TargetScan Human	High (predicted)	LIN28B	lin-28 homolog B	Human,Mouse,Rat
rno-let-7i-5p	let-7a-5p (and other miRNAs w/seed GAGGUAG)	TargetScan Human	High (predicted)	LIPT2	lipoyl(octanoyl) transferase 2	Human,Mouse,Rat
rno-let-7i-5p	let-7a-5p (and other miRNAs w/seed GAGGUAG)	TargetScan Human	High (predicted)	LOR	loricrin	Human,Mouse,Rat
rno-let-7i-5p	let-7a-5p (and other miRNAs w/seed GAGGUAG)	TargetScan Human	High (predicted)	LRIG2	leucine rich repeats and immunoglobulin like domains 2	Human,Mouse,Rat
rno-let-7i-5p	let-7a-5p (and other miRNAs w/seed GAGGUAG)	TargetScan Human	High (predicted)	MAP4K3	mitogen-activated protein kinase kinase kinase kinase 3	Human,Mouse,Rat
rno-let-7i-5p	let-7a-5p (and other miRNAs w/seed GAGGUAG)	TarBase,TargetScan Human	Experimentally Observed,High (predicted)	MARS2	methionyl-tRNA synthetase 2, mitochondrial	Human,Mouse,Rat
rno-let-7i-5p	let-7a-5p (and other miRNAs w/seed GAGGUAG)	TargetScan Human	High (predicted)	MDM4	MDM4, p53 regulator	Human,Mouse,Rat
rno-let-7i-5p	let-7a-5p (and other miRNAs w/seed GAGGUAG)	TargetScan Human,miRecords	Experimentally Observed,Moderate (predicted)	MED28	mediator complex subunit 28	Human,Mouse,Rat
rno-let-7i-5p	let-7a-5p (and other miRNAs w/seed GAGGUAG)	TargetScan Human	High (predicted)	MIB1	mindbomb E3 ubiquitin protein ligase 1	Human,Mouse,Rat
rno-let-7i-5p	let-7a-5p (and other miRNAs w/seed GAGGUAG)	TarBase	Experimentally Observed	MTRR	5-methyltetrahydrofolate-homocysteine methyltransferase reductase	Human,Mouse,Rat
rno-let-7i-5p	let-7a-5p (and other miRNAs w/seed GAGGUAG)	Ingenuity Expert Findings,TarBase,miRecords	Experimentally Observed	MYC	MYC proto-oncogene, bHLH transcription factor	Human,Mouse,Rat
rno-let-7i-5p	let-7a-5p (and other miRNAs w/seed GAGGUAG)	TargetScan Human	High (predicted)	MYCN	MYCN proto-oncogene, bHLH transcription factor	Human,Mouse,Rat
rno-let-7i-5p	let-7a-5p (and other miRNAs w/seed GAGGUAG)	TargetScan Human	High (predicted)	MYO1F	myosin IF	Human,Mouse,Rat
rno-let-7i-5p	let-7a-5p (and other miRNAs w/seed GAGGUAG)	TargetScan Human	High (predicted)	NDST2	N-deacetylase and N-sulfotransferase 2	Human,Mouse,Rat
rno-let-7i-5p	let-7a-5p (and other miRNAs w/seed GAGGUAG)	TarBase	Experimentally Observed	NEDD4	neural precursor cell expressed, developmentally down-regulated 4, E3 ubiquitin protein ligase	Human
rno-let-7i-5p	let-7a-5p (and other miRNAs w/seed GAGGUAG)	TarBase,miRecords	Experimentally Observed	NF2	neurofibromin 2	Human,Mouse,Rat
rno-let-7i-5p	let-7a-5p (and other miRNAs w/seed GAGGUAG)	TargetScan Human	High (predicted)	NGF	nerve growth factor	Human,Mouse,Rat
rno-let-7i-5p	let-7a-5p (and other miRNAs w/seed GAGGUAG)	TargetScan Human	High (predicted)	NME4	NME/NM23 nucleoside diphosphate kinase 4	Human,Mouse,Rat
rno-let-7i-5p	let-7a-5p (and other miRNAs w/seed GAGGUAG)	TargetScan Human	High (predicted)	NME6	NME/NM23 nucleoside diphosphate kinase 6	Human,Mouse,Rat
rno-let-7i-5p	let-7a-5p (and other miRNAs w/seed GAGGUAG)	TargetScan Human	High (predicted)	NPIPA7 (includes others)	nuclear pore complex interacting protein family member A7	Human
rno-let-7i-5p	let-7a-5p (and other miRNAs w/seed GAGGUAG)	TargetScan Human	High (predicted)	NR6A1	nuclear receptor subfamily 6 group A member 1	Human,Mouse,Rat
rno-let-7i-5p	let-7a-5p (and other miRNAs w/seed GAGGUAG)	TargetScan Human,miRecords	Experimentally Observed,High (predicted)	NRAS	NRAS proto-oncogene, GTPase	Human,Mouse,Rat
rno-let-7i-5p	let-7a-5p (and other miRNAs w/seed GAGGUAG)	TargetScan Human	High (predicted)	NSMCE2	NSE2/MMS21 homolog, SMC5-SMC6 complex SUMO ligase	Human,Mouse,Rat
rno-let-7i-5p	let-7a-5p (and other miRNAs w/seed GAGGUAG)	TargetScan Human	High (predicted)	NUDT15	nudix hydrolase 15	Human,Mouse,Rat
rno-let-7i-5p	let-7a-5p (and other miRNAs w/seed GAGGUAG)	TarBase	Experimentally Observed	NXN	nucleoredoxin	Human,Mouse,Rat
rno-let-7i-5p	let-7a-5p (and other miRNAs w/seed GAGGUAG)	TargetScan Human	High (predicted)	NYNRIN	NYN domain and retroviral integrase containing	Human,Mouse,Rat
rno-let-7i-5p	let-7a-5p (and other miRNAs w/seed GAGGUAG)	TargetScan Human	High (predicted)	P4HA2	prolyl 4-hydroxylase subunit alpha 2	Human,Mouse,Rat
rno-let-7i-5p	let-7a-5p (and other miRNAs w/seed GAGGUAG)	TargetScan Human	High (predicted)	PAPPA	pappalysin 1	Human,Mouse,Rat
rno-let-7i-5p	let-7a-5p (and other miRNAs w/seed GAGGUAG)	TargetScan Human	High (predicted)	PARS2	prolyl-tRNA synthetase 2, mitochondrial	Human,Mouse,Rat
rno-let-7i-5p	let-7a-5p (and other miRNAs w/seed GAGGUAG)	TargetScan Human	High (predicted)	PBX1	PBX homeobox 1	Human,Mouse,Rat
rno-let-7i-5p	let-7a-5p (and other miRNAs w/seed GAGGUAG)	TargetScan Human	High (predicted)	PBX2	PBX homeobox 2	Human,Mouse,Rat
rno-let-7i-5p	let-7a-5p (and other miRNAs w/seed GAGGUAG)	TargetScan Human	High (predicted)	PBX3	PBX homeobox 3	Human,Mouse,Rat
rno-let-7i-5p	let-7a-5p (and other miRNAs w/seed GAGGUAG)	TargetScan Human	High (predicted)	PCTP	phosphatidylcholine transfer protein	Human,Mouse,Rat
rno-let-7i-5p	let-7a-5p (and other miRNAs w/seed GAGGUAG)	TargetScan Human	High (predicted)	PEX11B	peroxisomal biogenesis factor 11 beta	Human,Mouse,Rat
rno-let-7i-5p	let-7a-5p (and other miRNAs w/seed GAGGUAG)	TarBase,TargetScan Human	Experimentally Observed,High (predicted)	PGRMC1	progesterone receptor membrane component 1	Human,Mouse,Rat
rno-let-7i-5p	let-7a-5p (and other miRNAs w/seed GAGGUAG)	TargetScan Human	High (predicted)	PIGA	phosphatidylinositol glycan anchor biosynthesis class A	Human,Mouse,Rat
rno-let-7i-5p	let-7a-5p (and other miRNAs w/seed GAGGUAG)	TargetScan Human	High (predicted)	PKD1L2	polycystin 1 like 2 (gene/pseudogene)	Human,Mouse,Rat
rno-let-7i-5p	let-7a-5p (and other miRNAs w/seed GAGGUAG)	TargetScan Human	High (predicted)	PLA2G3	phospholipase A2 group III	Human,Mouse,Rat
rno-let-7i-5p	let-7a-5p (and other miRNAs w/seed GAGGUAG)	TargetScan Human	High (predicted)	PLEKHG7	pleckstrin homology and RhoGEF domain containing G7	Human
rno-let-7i-5p	let-7a-5p (and other miRNAs w/seed GAGGUAG)	TargetScan Human	High (predicted)	POLL	DNA polymerase lambda	Human,Mouse,Rat
rno-let-7i-5p	let-7a-5p (and other miRNAs w/seed GAGGUAG)	TarBase	Experimentally Observed	POM121/POM121C	POM121 transmembrane nucleoporin	Human,Mouse,Rat
rno-let-7i-5p	let-7a-5p (and other miRNAs w/seed GAGGUAG)	TargetScan Human	High (predicted)	POM121L12	POM121 transmembrane nucleoporin like 12	Human
rno-let-7i-5p	let-7a-5p (and other miRNAs w/seed GAGGUAG)	TargetScan Human	High (predicted)	POTEG (includes others)	POTE ankyrin domain family member G	Human
rno-let-7i-5p	let-7a-5p (and other miRNAs w/seed GAGGUAG)	TargetScan Human	High (predicted)	POU2F1	POU class 2 homeobox 1	Human,Mouse,Rat
rno-let-7i-5p	let-7a-5p (and other miRNAs w/seed GAGGUAG)	TargetScan Human	High (predicted)	PPARGC1B	PPARG coactivator 1 beta	Human,Mouse,Rat
rno-let-7i-5p	let-7a-5p (and other miRNAs w/seed GAGGUAG)	TargetScan Human	High (predicted)	PPP1R15B	protein phosphatase 1 regulatory subunit 15B	Human,Mouse,Rat
rno-let-7i-5p	let-7a-5p (and other miRNAs w/seed GAGGUAG)	Ingenuity Expert Findings,TargetScan Human,miRecords	Experimentally Observed,Moderate (predicted)	PRDM1	PR/SET domain 1	Human,Mouse,Rat
rno-let-7i-5p	let-7a-5p (and other miRNAs w/seed GAGGUAG)	TarBase	Experimentally Observed	PRIM1	DNA primase subunit 1	Human,Mouse
rno-let-7i-5p	let-7a-5p (and other miRNAs w/seed GAGGUAG)	TargetScan Human	High (predicted)	PRKAR2A	protein kinase cAMP-dependent type II regulatory subunit alpha	Human,Mouse,Rat
rno-let-7i-5p	let-7a-5p (and other miRNAs w/seed GAGGUAG)	TarBase	Experimentally Observed	PRRC2A	proline rich coiled-coil 2A	Human,Mouse,Rat
rno-let-7i-5p	let-7a-5p (and other miRNAs w/seed GAGGUAG)	TargetScan Human	High (predicted)	PTAFR	platelet activating factor receptor	Human,Mouse,Rat
rno-let-7i-5p	let-7a-5p (and other miRNAs w/seed GAGGUAG)	TargetScan Human	High (predicted)	PTAR1	protein prenyltransferase alpha subunit repeat containing 1	Human,Mouse,Rat
rno-let-7i-5p	let-7a-5p (and other miRNAs w/seed GAGGUAG)	TarBase	Experimentally Observed	PTGS2	prostaglandin-endoperoxide synthase 2	Human,Mouse,Rat
rno-let-7i-5p	let-7a-5p (and other miRNAs w/seed GAGGUAG)	TarBase,TargetScan Human	Experimentally Observed,Moderate (predicted)	PXDN	peroxidasin	Human,Mouse,Rat
rno-let-7i-5p	let-7a-5p (and other miRNAs w/seed GAGGUAG)	TargetScan Human	High (predicted)	QARS	glutaminyl-tRNA synthetase	Human,Rat
rno-let-7i-5p	let-7a-5p (and other miRNAs w/seed GAGGUAG)	miRecords	Experimentally Observed	RABGAP1L	RAB GTPase activating protein 1 like	Human,Mouse,Rat
rno-let-7i-5p	let-7a-5p (and other miRNAs w/seed GAGGUAG)	Ingenuity Expert Findings	Experimentally Observed	RAS		Human,Mouse
rno-let-7i-5p	let-7a-5p (and other miRNAs w/seed GAGGUAG)	TargetScan Human	High (predicted)	RBMS1	RNA binding motif single stranded interacting protein 1	Human,Mouse,Rat
rno-let-7i-5p	let-7a-5p (and other miRNAs w/seed GAGGUAG)	TarBase,TargetScan Human	Experimentally Observed,High (predicted)	RDH10	retinol dehydrogenase 10	Human,Mouse,Rat
rno-let-7i-5p	let-7a-5p (and other miRNAs w/seed GAGGUAG)	TargetScan Human	High (predicted)	RDX	radixin	Human,Mouse,Rat
rno-let-7i-5p	let-7a-5p (and other miRNAs w/seed GAGGUAG)	TargetScan Human	High (predicted)	RFX6	regulatory factor X6	Human,Mouse,Rat
rno-let-7i-5p	let-7a-5p (and other miRNAs w/seed GAGGUAG)	TargetScan Human	High (predicted)	RGS16	regulator of G protein signaling 16	Human,Mouse,Rat
rno-let-7i-5p	let-7a-5p (and other miRNAs w/seed GAGGUAG)	TarBase	Experimentally Observed	RHOB	ras homolog family member B	Human,Mouse,Rat
rno-let-7i-5p	let-7a-5p (and other miRNAs w/seed GAGGUAG)	TarBase	Experimentally Observed	RHOG	ras homolog family member G	Human,Mouse,Rat
rno-let-7i-5p	let-7a-5p (and other miRNAs w/seed GAGGUAG)	TargetScan Human	High (predicted)	RNF20	ring finger protein 20	Human,Mouse,Rat
rno-let-7i-5p	let-7a-5p (and other miRNAs w/seed GAGGUAG)	TargetScan Human	High (predicted)	RPUSD3	RNA pseudouridylate synthase domain containing 3	Human,Mouse,Rat
rno-let-7i-5p	let-7a-5p (and other miRNAs w/seed GAGGUAG)	TargetScan Human	High (predicted)	RRM2	ribonucleotide reductase regulatory subunit M2	Human,Mouse,Rat
rno-let-7i-5p	let-7a-5p (and other miRNAs w/seed GAGGUAG)	TargetScan Human	High (predicted)	RSPO2	R-spondin 2	Human,Mouse,Rat
rno-let-7i-5p	let-7a-5p (and other miRNAs w/seed GAGGUAG)	TargetScan Human	High (predicted)	S100A8	S100 calcium binding protein A8	Human,Mouse,Rat
rno-let-7i-5p	let-7a-5p (and other miRNAs w/seed GAGGUAG)	TargetScan Human	High (predicted)	SALL4	spalt like transcription factor 4	Human,Mouse,Rat
rno-let-7i-5p	let-7a-5p (and other miRNAs w/seed GAGGUAG)	TargetScan Human	High (predicted)	SCN4B	sodium voltage-gated channel beta subunit 4	Human,Mouse,Rat
rno-let-7i-5p	let-7a-5p (and other miRNAs w/seed GAGGUAG)	TargetScan Human	High (predicted)	SCN8A	sodium voltage-gated channel alpha subunit 8	Human,Mouse,Rat
rno-let-7i-5p	let-7a-5p (and other miRNAs w/seed GAGGUAG)	TarBase	Experimentally Observed	SCYL1	SCY1 like pseudokinase 1	Human,Mouse,Rat
rno-let-7i-5p	let-7a-5p (and other miRNAs w/seed GAGGUAG)	TarBase	Experimentally Observed	SIGMAR1	sigma non-opioid intracellular receptor 1	Human,Mouse,Rat
rno-let-7i-5p	let-7a-5p (and other miRNAs w/seed GAGGUAG)	TargetScan Human	High (predicted)	SKIDA1	SKI/DACH domain containing 1	Human,Mouse,Rat
rno-let-7i-5p	let-7a-5p (and other miRNAs w/seed GAGGUAG)	TargetScan Human	High (predicted)	SKIL	SKI like proto-oncogene	Human,Mouse,Rat
rno-let-7i-5p	let-7a-5p (and other miRNAs w/seed GAGGUAG)	TarBase,TargetScan Human	Experimentally Observed,Moderate (predicted)	SLC1A4	solute carrier family 1 member 4	Human,Mouse,Rat
rno-let-7i-5p	let-7a-5p (and other miRNAs w/seed GAGGUAG)	TarBase	Experimentally Observed	SLC25A1	solute carrier family 25 member 1	Human
rno-let-7i-5p	let-7a-5p (and other miRNAs w/seed GAGGUAG)	TarBase	Experimentally Observed	SLC25A13	solute carrier family 25 member 13	Human,Mouse
rno-let-7i-5p	let-7a-5p (and other miRNAs w/seed GAGGUAG)	TarBase,TargetScan Human	Experimentally Observed,Moderate (predicted)	SLC25A24	solute carrier family 25 member 24	Human,Mouse,Rat
rno-let-7i-5p	let-7a-5p (and other miRNAs w/seed GAGGUAG)	TargetScan Human	High (predicted)	SLC52A3	solute carrier family 52 member 3	Human,Mouse,Rat
rno-let-7i-5p	let-7a-5p (and other miRNAs w/seed GAGGUAG)	TargetScan Human	High (predicted)	SLC5A9	solute carrier family 5 member 9	Human,Mouse,Rat
rno-let-7i-5p	let-7a-5p (and other miRNAs w/seed GAGGUAG)	TargetScan Human	High (predicted)	SMARCAD1	SWI/SNF-related, matrix-associated actin-dependent regulator of chromatin, subfamily a, containing DEAD/H box 1	Human,Mouse,Rat
rno-let-7i-5p	let-7a-5p (and other miRNAs w/seed GAGGUAG)	TarBase,TargetScan Human,miRecords	Experimentally Observed,High (predicted)	SMC1A	structural maintenance of chromosomes 1A	Human,Mouse,Rat
rno-let-7i-5p	let-7a-5p (and other miRNAs w/seed GAGGUAG)	TarBase,TargetScan Human	Experimentally Observed,Moderate (predicted)	SNAP23	synaptosome associated protein 23	Human,Mouse,Rat
rno-let-7i-5p	let-7a-5p (and other miRNAs w/seed GAGGUAG)	TargetScan Human	High (predicted)	SOCS1	suppressor of cytokine signaling 1	Human,Mouse,Rat
rno-let-7i-5p	let-7a-5p (and other miRNAs w/seed GAGGUAG)	TargetScan Human	High (predicted)	SPATA7	spermatogenesis associated 7	Human,Mouse,Rat
rno-let-7i-5p	let-7a-5p (and other miRNAs w/seed GAGGUAG)	TargetScan Human	High (predicted)	STARD4	StAR related lipid transfer domain containing 4	Human,Mouse,Rat
rno-let-7i-5p	let-7a-5p (and other miRNAs w/seed GAGGUAG)	TargetScan Human	High (predicted)	STX3	syntaxin 3	Human,Mouse,Rat
rno-let-7i-5p	let-7a-5p (and other miRNAs w/seed GAGGUAG)	TargetScan Human	High (predicted)	STYXL1	serine/threonine/tyrosine interacting like 1	Human,Mouse,Rat
rno-let-7i-5p	let-7a-5p (and other miRNAs w/seed GAGGUAG)	TarBase	Experimentally Observed	SYPL1	synaptophysin like 1	Human,Mouse,Rat
rno-let-7i-5p	let-7a-5p (and other miRNAs w/seed GAGGUAG)	TarBase	Experimentally Observed	TAF9B	TATA-box binding protein associated factor 9b	Human,Mouse,Rat
rno-let-7i-5p	let-7a-5p (and other miRNAs w/seed GAGGUAG)	miRecords	Experimentally Observed	TAGLN	transgelin	Human,Mouse,Rat
rno-let-7i-5p	let-7a-5p (and other miRNAs w/seed GAGGUAG)	TargetScan Human,miRecords	Experimentally Observed,High (predicted)	TGFBR1	transforming growth factor beta receptor 1	Human,Mouse,Rat
rno-let-7i-5p	let-7a-5p (and other miRNAs w/seed GAGGUAG)	TargetScan Human	High (predicted)	TGFBR3	transforming growth factor beta receptor 3	Human,Mouse,Rat
rno-let-7i-5p	let-7a-5p (and other miRNAs w/seed GAGGUAG)	TarBase,TargetScan Human	Experimentally Observed,Moderate (predicted)	THBS1	thrombospondin 1	Human,Mouse,Rat
rno-let-7i-5p	let-7a-5p (and other miRNAs w/seed GAGGUAG)	TargetScan Human	High (predicted)	THRA	thyroid hormone receptor, alpha	Human,Mouse,Rat
rno-let-7i-5p	let-7a-5p (and other miRNAs w/seed GAGGUAG)	miRecords	Experimentally Observed	TLR4	toll like receptor 4	Human,Mouse,Rat
rno-let-7i-5p	let-7a-5p (and other miRNAs w/seed GAGGUAG)	TarBase,TargetScan Human	Experimentally Observed,Moderate (predicted)	TMEM2	transmembrane protein 2	Human,Mouse,Rat
rno-let-7i-5p	let-7a-5p (and other miRNAs w/seed GAGGUAG)	TargetScan Human	High (predicted)	TNFSF10	TNF superfamily member 10	Human,Mouse,Rat
rno-let-7i-5p	let-7a-5p (and other miRNAs w/seed GAGGUAG)	TargetScan Human	High (predicted)	TNFSF9	TNF superfamily member 9	Human
rno-let-7i-5p	let-7a-5p (and other miRNAs w/seed GAGGUAG)	TargetScan Human	High (predicted)	TP53	tumor protein p53	Human,Mouse,Rat
rno-let-7i-5p	let-7a-5p (and other miRNAs w/seed GAGGUAG)	TarBase,TargetScan Human	Experimentally Observed,High (predicted)	TPM2	tropomyosin 2	Human
rno-let-7i-5p	let-7a-5p (and other miRNAs w/seed GAGGUAG)	TarBase	Experimentally Observed	TRMT1	tRNA methyltransferase 1	Human,Mouse,Rat
rno-let-7i-5p	let-7a-5p (and other miRNAs w/seed GAGGUAG)	TargetScan Human	High (predicted)	TSPYL5	TSPY like 5	Human,Mouse,Rat
rno-let-7i-5p	let-7a-5p (and other miRNAs w/seed GAGGUAG)	TargetScan Human	High (predicted)	TUBB4A	tubulin beta 4A class IVa	Human,Mouse,Rat
rno-let-7i-5p	let-7a-5p (and other miRNAs w/seed GAGGUAG)	TarBase	Experimentally Observed	TYMS	thymidylate synthetase	Human,Mouse,Rat
rno-let-7i-5p	let-7a-5p (and other miRNAs w/seed GAGGUAG)	TargetScan Human	High (predicted)	UFM1	ubiquitin fold modifier 1	Human,Mouse,Rat
rno-let-7i-5p	let-7a-5p (and other miRNAs w/seed GAGGUAG)	TargetScan Human	High (predicted)	UGCG	UDP-glucose ceramide glucosyltransferase	Human,Mouse,Rat
rno-let-7i-5p	let-7a-5p (and other miRNAs w/seed GAGGUAG)	TarBase	Experimentally Observed	UGT8	UDP glycosyltransferase 8	Human,Mouse,Rat
rno-let-7i-5p	let-7a-5p (and other miRNAs w/seed GAGGUAG)	TarBase	Experimentally Observed	UHRF1	ubiquitin like with PHD and ring finger domains 1	Human,Mouse,Rat
rno-let-7i-5p	let-7a-5p (and other miRNAs w/seed GAGGUAG)	TargetScan Human	High (predicted)	UHRF2	ubiquitin like with PHD and ring finger domains 2	Human,Mouse,Rat
rno-let-7i-5p	let-7a-5p (and other miRNAs w/seed GAGGUAG)	TargetScan Human	High (predicted)	USP44	ubiquitin specific peptidase 44	Human,Mouse
rno-let-7i-5p	let-7a-5p (and other miRNAs w/seed GAGGUAG)	TargetScan Human	High (predicted)	UTRN	utrophin	Human,Mouse,Rat
rno-let-7i-5p	let-7a-5p (and other miRNAs w/seed GAGGUAG)	miRecords	Experimentally Observed	VIM	vimentin	Human,Mouse,Rat
rno-let-7i-5p	let-7a-5p (and other miRNAs w/seed GAGGUAG)	TarBase	Experimentally Observed	VPS39	VPS39, HOPS complex subunit	Human,Mouse,Rat
rno-let-7i-5p	let-7a-5p (and other miRNAs w/seed GAGGUAG)	miRecords	Experimentally Observed	WNT1	Wnt family member 1	Human,Mouse,Rat
rno-let-7i-5p	let-7a-5p (and other miRNAs w/seed GAGGUAG)	TargetScan Human	High (predicted)	WNT9A	Wnt family member 9A	Human,Mouse,Rat
rno-let-7i-5p	let-7a-5p (and other miRNAs w/seed GAGGUAG)	TargetScan Human	High (predicted)	ZBTB16	zinc finger and BTB domain containing 16	Human,Mouse,Rat
rno-let-7i-5p	let-7a-5p (and other miRNAs w/seed GAGGUAG)	TargetScan Human	High (predicted)	ZC3HAV1L	zinc finger CCCH-type containing, antiviral 1 like	Human,Mouse,Rat
rno-let-7i-5p	let-7a-5p (and other miRNAs w/seed GAGGUAG)	TargetScan Human	High (predicted)	ZNF280B	zinc finger protein 280B	Human,Mouse,Rat
rno-let-7i-5p	let-7a-5p (and other miRNAs w/seed GAGGUAG)	TargetScan Human	High (predicted)	ZNF451	zinc finger protein 451	Human,Mouse,Rat
rno-let-7i-5p	let-7a-5p (and other miRNAs w/seed GAGGUAG)	TargetScan Human	High (predicted)	ZNF512B	zinc finger protein 512B	Human,Mouse,Rat
rno-let-7i-5p	let-7a-5p (and other miRNAs w/seed GAGGUAG)	TargetScan Human	High (predicted)	ZNF784	zinc finger protein 784	Human,Mouse,Rat
rno-miR-107-3p	miR-103-3p (and other miRNAs w/seed GCAGCAU)	TargetScan Human	High (predicted)	ABCA10	ATP binding cassette subfamily A member 10	Human
rno-miR-107-3p	miR-103-3p (and other miRNAs w/seed GCAGCAU)	TargetScan Human	High (predicted)	ACER3	alkaline ceramidase 3	Human,Mouse,Rat
rno-miR-107-3p	miR-103-3p (and other miRNAs w/seed GCAGCAU)	TargetScan Human	High (predicted)	ADAM7	ADAM metallopeptidase domain 7	Human,Mouse,Rat
rno-miR-107-3p	miR-103-3p (and other miRNAs w/seed GCAGCAU)	TargetScan Human	High (predicted)	AGFG1	ArfGAP with FG repeats 1	Human,Mouse,Rat
rno-miR-107-3p	miR-103-3p (and other miRNAs w/seed GCAGCAU)	TargetScan Human,miRecords	Experimentally Observed,High (predicted)	AGO1	argonaute 1, RISC catalytic component	Human,Mouse,Rat
rno-miR-107-3p	miR-103-3p (and other miRNAs w/seed GCAGCAU)	TargetScan Human,miRecords	Experimentally Observed,Moderate (predicted)	AGO2	argonaute 2, RISC catalytic component	Human,Mouse,Rat
rno-miR-107-3p	miR-103-3p (and other miRNAs w/seed GCAGCAU)	TargetScan Human	High (predicted)	AGO4	argonaute 4, RISC catalytic component	Human,Mouse
rno-miR-107-3p	miR-103-3p (and other miRNAs w/seed GCAGCAU)	TargetScan Human	High (predicted)	ALDH8A1	aldehyde dehydrogenase 8 family member A1	Human,Mouse,Rat
rno-miR-107-3p	miR-103-3p (and other miRNAs w/seed GCAGCAU)	TargetScan Human	High (predicted)	AMMECR1	Alport syndrome, mental retardation, midface hypoplasia and elliptocytosis chromosomal region gene 1	Human,Mouse,Rat
rno-miR-107-3p	miR-103-3p (and other miRNAs w/seed GCAGCAU)	TargetScan Human	High (predicted)	ANO3	anoctamin 3	Human,Mouse,Rat
rno-miR-107-3p	miR-103-3p (and other miRNAs w/seed GCAGCAU)	TargetScan Human	High (predicted)	APLN	apelin	Human,Mouse,Rat
rno-miR-107-3p	miR-103-3p (and other miRNAs w/seed GCAGCAU)	TargetScan Human	High (predicted)	AQP11	aquaporin 11	Human,Mouse,Rat
rno-miR-107-3p	miR-103-3p (and other miRNAs w/seed GCAGCAU)	TargetScan Human	High (predicted)	AREL1	apoptosis resistant E3 ubiquitin protein ligase 1	Human,Mouse,Rat
rno-miR-107-3p	miR-103-3p (and other miRNAs w/seed GCAGCAU)	TargetScan Human	High (predicted)	ARID2	AT-rich interaction domain 2	Human,Mouse,Rat
rno-miR-107-3p	miR-103-3p (and other miRNAs w/seed GCAGCAU)	TargetScan Human	High (predicted)	ARIH2	ariadne RBR E3 ubiquitin protein ligase 2	Human,Mouse,Rat
rno-miR-107-3p	miR-103-3p (and other miRNAs w/seed GCAGCAU)	TargetScan Human	High (predicted)	ARL4C	ADP ribosylation factor like GTPase 4C	Human,Mouse
rno-miR-107-3p	miR-103-3p (and other miRNAs w/seed GCAGCAU)	TargetScan Human	High (predicted)	ATP13A4	ATPase 13A4	Human,Mouse,Rat
rno-miR-107-3p	miR-103-3p (and other miRNAs w/seed GCAGCAU)	TargetScan Human	High (predicted)	AXIN2	axin 2	Human,Mouse,Rat
rno-miR-107-3p	miR-103-3p (and other miRNAs w/seed GCAGCAU)	TargetScan Human	High (predicted)	B3GALT4	beta-1,3-galactosyltransferase 4	Human,Mouse,Rat
rno-miR-107-3p	miR-103-3p (and other miRNAs w/seed GCAGCAU)	Ingenuity Expert Findings,TarBase,miRecords	Experimentally Observed	BACE1	beta-secretase 1	Human,Mouse,Rat
rno-miR-107-3p	miR-103-3p (and other miRNAs w/seed GCAGCAU)	TargetScan Human	High (predicted)	BAK1	BCL2 antagonist/killer 1	Human,Mouse,Rat
rno-miR-107-3p	miR-103-3p (and other miRNAs w/seed GCAGCAU)	TargetScan Human	High (predicted)	BCLAF3	BCLAF1 and THRAP3 family member 3	Human,Mouse,Rat
rno-miR-107-3p	miR-103-3p (and other miRNAs w/seed GCAGCAU)	TargetScan Human	High (predicted)	BDNF	brain derived neurotrophic factor	Human,Mouse,Rat
rno-miR-107-3p	miR-103-3p (and other miRNAs w/seed GCAGCAU)	TargetScan Human	High (predicted)	BHLHE40	basic helix-loop-helix family member e40	Human,Mouse,Rat
rno-miR-107-3p	miR-103-3p (and other miRNAs w/seed GCAGCAU)	TargetScan Human	High (predicted)	BST1	bone marrow stromal cell antigen 1	Human,Mouse,Rat
rno-miR-107-3p	miR-103-3p (and other miRNAs w/seed GCAGCAU)	TargetScan Human	High (predicted)	BTLA	B and T lymphocyte associated	Human,Mouse,Rat
rno-miR-107-3p	miR-103-3p (and other miRNAs w/seed GCAGCAU)	TargetScan Human	High (predicted)	BTN1A1	butyrophilin subfamily 1 member A1	Human,Mouse,Rat
rno-miR-107-3p	miR-103-3p (and other miRNAs w/seed GCAGCAU)	TargetScan Human	High (predicted)	CACNA2D1	calcium voltage-gated channel auxiliary subunit alpha2delta 1	Human,Mouse,Rat
rno-miR-107-3p	miR-103-3p (and other miRNAs w/seed GCAGCAU)	TargetScan Human	High (predicted)	CAPN12	calpain 12	Human,Mouse,Rat
rno-miR-107-3p	miR-103-3p (and other miRNAs w/seed GCAGCAU)	TargetScan Human	High (predicted)	CAV3	caveolin 3	Human,Mouse,Rat
rno-miR-107-3p	miR-103-3p (and other miRNAs w/seed GCAGCAU)	TargetScan Human	High (predicted)	CCDC198	coiled-coil domain containing 198	Human,Mouse,Rat
rno-miR-107-3p	miR-103-3p (and other miRNAs w/seed GCAGCAU)	TargetScan Human	High (predicted)	CCDC50	coiled-coil domain containing 50	Human
rno-miR-107-3p	miR-103-3p (and other miRNAs w/seed GCAGCAU)	TargetScan Human,miRecords	Experimentally Observed,Moderate (predicted)	CCNE1	cyclin E1	Human,Mouse,Rat
rno-miR-107-3p	miR-103-3p (and other miRNAs w/seed GCAGCAU)	TargetScan Human	High (predicted)	CD80	CD80 molecule	Human,Mouse,Rat
rno-miR-107-3p	miR-103-3p (and other miRNAs w/seed GCAGCAU)	TargetScan Human	High (predicted)	CDC14A	cell division cycle 14A	Human,Mouse,Rat
rno-miR-107-3p	miR-103-3p (and other miRNAs w/seed GCAGCAU)	TargetScan Human	High (predicted)	CDK5R1	cyclin dependent kinase 5 regulatory subunit 1	Human,Mouse,Rat
rno-miR-107-3p	miR-103-3p (and other miRNAs w/seed GCAGCAU)	TargetScan Human,miRecords	Experimentally Observed,Moderate (predicted)	CDK6	cyclin dependent kinase 6	Human,Mouse,Rat
rno-miR-107-3p	miR-103-3p (and other miRNAs w/seed GCAGCAU)	TargetScan Human	High (predicted)	CDKN1C	cyclin dependent kinase inhibitor 1C	Human
rno-miR-107-3p	miR-103-3p (and other miRNAs w/seed GCAGCAU)	TargetScan Human	High (predicted)	CHD1	chromodomain helicase DNA binding protein 1	Human,Mouse,Rat
rno-miR-107-3p	miR-103-3p (and other miRNAs w/seed GCAGCAU)	TargetScan Human	High (predicted)	CKMT1A/CKMT1B	creatine kinase, mitochondrial 1B	Human,Mouse,Rat
rno-miR-107-3p	miR-103-3p (and other miRNAs w/seed GCAGCAU)	TargetScan Human	High (predicted)	COPS2	COP9 signalosome subunit 2	Human
rno-miR-107-3p	miR-103-3p (and other miRNAs w/seed GCAGCAU)	TargetScan Human	High (predicted)	CPA6	carboxypeptidase A6	Human,Mouse
rno-miR-107-3p	miR-103-3p (and other miRNAs w/seed GCAGCAU)	TargetScan Human	High (predicted)	CPEB3	cytoplasmic polyadenylation element binding protein 3	Human,Mouse,Rat
rno-miR-107-3p	miR-103-3p (and other miRNAs w/seed GCAGCAU)	miRecords	Experimentally Observed	CRKL	CRK like proto-oncogene, adaptor protein	Human,Mouse,Rat
rno-miR-107-3p	miR-103-3p (and other miRNAs w/seed GCAGCAU)	TargetScan Human	High (predicted)	CST3	cystatin C	Human,Mouse,Rat
rno-miR-107-3p	miR-103-3p (and other miRNAs w/seed GCAGCAU)	TargetScan Human	High (predicted)	CUL4A	cullin 4A	Human,Mouse,Rat
rno-miR-107-3p	miR-103-3p (and other miRNAs w/seed GCAGCAU)	TargetScan Human	High (predicted)	DCAF12L2	DDB1 and CUL4 associated factor 12 like 2	Human,Mouse,Rat
rno-miR-107-3p	miR-103-3p (and other miRNAs w/seed GCAGCAU)	TargetScan Human	High (predicted)	EPHA3	EPH receptor A3	Human,Mouse,Rat
rno-miR-107-3p	miR-103-3p (and other miRNAs w/seed GCAGCAU)	TargetScan Human	High (predicted)	ERLIN1	ER lipid raft associated 1	Human,Mouse,Rat
rno-miR-107-3p	miR-103-3p (and other miRNAs w/seed GCAGCAU)	TargetScan Human	High (predicted)	FEZF1	FEZ family zinc finger 1	Human,Mouse,Rat
rno-miR-107-3p	miR-103-3p (and other miRNAs w/seed GCAGCAU)	TargetScan Human	High (predicted)	FGFRL1	fibroblast growth factor receptor like 1	Human,Mouse,Rat
rno-miR-107-3p	miR-103-3p (and other miRNAs w/seed GCAGCAU)	TargetScan Human	High (predicted)	FMC1	formation of mitochondrial complex V assembly factor 1 homolog	Human,Mouse,Rat
rno-miR-107-3p	miR-103-3p (and other miRNAs w/seed GCAGCAU)	TargetScan Human	High (predicted)	GABRB1	gamma-aminobutyric acid type A receptor beta1 subunit	Human,Mouse,Rat
rno-miR-107-3p	miR-103-3p (and other miRNAs w/seed GCAGCAU)	TargetScan Human	High (predicted)	GABRG2	gamma-aminobutyric acid type A receptor gamma2 subunit	Human,Mouse,Rat
rno-miR-107-3p	miR-103-3p (and other miRNAs w/seed GCAGCAU)	TargetScan Human	High (predicted)	GCC2	GRIP and coiled-coil domain containing 2	Human,Mouse,Rat
rno-miR-107-3p	miR-103-3p (and other miRNAs w/seed GCAGCAU)	TargetScan Human	High (predicted)	GFOD1	glucose-fructose oxidoreductase domain containing 1	Human,Mouse,Rat
rno-miR-107-3p	miR-103-3p (and other miRNAs w/seed GCAGCAU)	TargetScan Human	High (predicted)	GPC6	glypican 6	Human,Mouse,Rat
rno-miR-107-3p	miR-103-3p (and other miRNAs w/seed GCAGCAU)	TargetScan Human	High (predicted)	GPRIN3	GPRIN family member 3	Human,Mouse,Rat
rno-miR-107-3p	miR-103-3p (and other miRNAs w/seed GCAGCAU)	TargetScan Human	High (predicted)	GRIN2A	glutamate ionotropic receptor NMDA type subunit 2A	Human,Mouse,Rat
rno-miR-107-3p	miR-103-3p (and other miRNAs w/seed GCAGCAU)	TargetScan Human	High (predicted)	GSKIP	GSK3B interacting protein	Human,Mouse,Rat
rno-miR-107-3p	miR-103-3p (and other miRNAs w/seed GCAGCAU)	TargetScan Human	High (predicted)	HELLS	helicase, lymphoid specific	Human,Mouse
rno-miR-107-3p	miR-103-3p (and other miRNAs w/seed GCAGCAU)	TargetScan Human	High (predicted)	HELZ	helicase with zinc finger	Human,Mouse,Rat
rno-miR-107-3p	miR-103-3p (and other miRNAs w/seed GCAGCAU)	TargetScan Human	High (predicted)	HMGA1	high mobility group AT-hook 1	Human,Mouse,Rat
rno-miR-107-3p	miR-103-3p (and other miRNAs w/seed GCAGCAU)	TargetScan Human	High (predicted)	HMGCS2	3-hydroxy-3-methylglutaryl-CoA synthase 2	Human,Mouse,Rat
rno-miR-107-3p	miR-103-3p (and other miRNAs w/seed GCAGCAU)	TargetScan Human	High (predicted)	HTR2A	5-hydroxytryptamine receptor 2A	Human,Mouse,Rat
rno-miR-107-3p	miR-103-3p (and other miRNAs w/seed GCAGCAU)	miRecords	Experimentally Observed	ICOS	inducible T cell costimulator	Human,Mouse,Rat
rno-miR-107-3p	miR-103-3p (and other miRNAs w/seed GCAGCAU)	TargetScan Human	High (predicted)	KCNA2	potassium voltage-gated channel subfamily A member 2	Human,Mouse,Rat
rno-miR-107-3p	miR-103-3p (and other miRNAs w/seed GCAGCAU)	TargetScan Human	High (predicted)	KLRB1	killer cell lectin like receptor B1	Human,Mouse,Rat
rno-miR-107-3p	miR-103-3p (and other miRNAs w/seed GCAGCAU)	TargetScan Human	High (predicted)	MYBL1	MYB proto-oncogene like 1	Human,Mouse,Rat
rno-miR-107-3p	miR-103-3p (and other miRNAs w/seed GCAGCAU)	TargetScan Human	High (predicted)	NAA15	N(alpha)-acetyltransferase 15, NatA auxiliary subunit	Human,Mouse,Rat
rno-miR-107-3p	miR-103-3p (and other miRNAs w/seed GCAGCAU)	TargetScan Human	High (predicted)	NDEL1	nudE neurodevelopment protein 1 like 1	Human,Mouse,Rat
rno-miR-107-3p	miR-103-3p (and other miRNAs w/seed GCAGCAU)	TargetScan Human	High (predicted)	NDUFB10	NADH:ubiquinone oxidoreductase subunit B10	Human,Mouse,Rat
rno-miR-107-3p	miR-103-3p (and other miRNAs w/seed GCAGCAU)	TargetScan Human	High (predicted)	NEIL1	nei like DNA glycosylase 1	Human,Mouse,Rat
rno-miR-107-3p	miR-103-3p (and other miRNAs w/seed GCAGCAU)	TargetScan Human	High (predicted)	NF1	neurofibromin 1	Human,Mouse,Rat
rno-miR-107-3p	miR-103-3p (and other miRNAs w/seed GCAGCAU)	Ingenuity Expert Findings,TarBase,TargetScan Human	Experimentally Observed,High (predicted)	NFIA	nuclear factor I A	Human,Mouse,Rat
rno-miR-107-3p	miR-103-3p (and other miRNAs w/seed GCAGCAU)	TargetScan Human	High (predicted)	NOVA1	NOVA alternative splicing regulator 1	Human,Mouse,Rat
rno-miR-107-3p	miR-103-3p (and other miRNAs w/seed GCAGCAU)	TargetScan Human	High (predicted)	NPAS3	neuronal PAS domain protein 3	Human,Mouse,Rat
rno-miR-107-3p	miR-103-3p (and other miRNAs w/seed GCAGCAU)	TargetScan Human	High (predicted)	NRIP1	nuclear receptor interacting protein 1	Human,Mouse,Rat
rno-miR-107-3p	miR-103-3p (and other miRNAs w/seed GCAGCAU)	TargetScan Human	High (predicted)	OR4M1	olfactory receptor family 4 subfamily M member 1	Human,Mouse,Rat
rno-miR-107-3p	miR-103-3p (and other miRNAs w/seed GCAGCAU)	TargetScan Human	High (predicted)	OS9	OS9, endoplasmic reticulum lectin	Human,Mouse,Rat
rno-miR-107-3p	miR-103-3p (and other miRNAs w/seed GCAGCAU)	TargetScan Human	High (predicted)	OTUD4	OTU deubiquitinase 4	Human,Mouse,Rat
rno-miR-107-3p	miR-103-3p (and other miRNAs w/seed GCAGCAU)	TargetScan Human	High (predicted)	P2RY12	purinergic receptor P2Y12	Human,Mouse,Rat
rno-miR-107-3p	miR-103-3p (and other miRNAs w/seed GCAGCAU)	TargetScan Human	High (predicted)	PABPC1L	poly(A) binding protein cytoplasmic 1 like	Human,Mouse,Rat
rno-miR-107-3p	miR-103-3p (and other miRNAs w/seed GCAGCAU)	TargetScan Human	High (predicted)	PAWR	pro-apoptotic WT1 regulator	Human,Mouse,Rat
rno-miR-107-3p	miR-103-3p (and other miRNAs w/seed GCAGCAU)	TargetScan Human	High (predicted)	PDCD10	programmed cell death 10	Human,Mouse,Rat
rno-miR-107-3p	miR-103-3p (and other miRNAs w/seed GCAGCAU)	TargetScan Human	High (predicted)	PDE8B	phosphodiesterase 8B	Human,Mouse,Rat
rno-miR-107-3p	miR-103-3p (and other miRNAs w/seed GCAGCAU)	TargetScan Human	High (predicted)	PGRMC2	progesterone receptor membrane component 2	Human,Mouse,Rat
rno-miR-107-3p	miR-103-3p (and other miRNAs w/seed GCAGCAU)	TargetScan Human	High (predicted)	PHF19	PHD finger protein 19	Human,Mouse,Rat
rno-miR-107-3p	miR-103-3p (and other miRNAs w/seed GCAGCAU)	TargetScan Human	High (predicted)	PHF20	PHD finger protein 20	Human,Mouse,Rat
rno-miR-107-3p	miR-103-3p (and other miRNAs w/seed GCAGCAU)	TargetScan Human,miRecords	Experimentally Observed,Moderate (predicted)	PLAG1	PLAG1 zinc finger	Human,Mouse,Rat
rno-miR-107-3p	miR-103-3p (and other miRNAs w/seed GCAGCAU)	TargetScan Human	High (predicted)	PLSCR4	phospholipid scramblase 4	Human,Mouse,Rat
rno-miR-107-3p	miR-103-3p (and other miRNAs w/seed GCAGCAU)	TargetScan Human	High (predicted)	PNPLA2	patatin like phospholipase domain containing 2	Human,Mouse,Rat
rno-miR-107-3p	miR-103-3p (and other miRNAs w/seed GCAGCAU)	TargetScan Human	High (predicted)	POGLUT1	protein O-glucosyltransferase 1	Human,Mouse,Rat
rno-miR-107-3p	miR-103-3p (and other miRNAs w/seed GCAGCAU)	TargetScan Human	High (predicted)	PPP6C	protein phosphatase 6 catalytic subunit	Human,Mouse,Rat
rno-miR-107-3p	miR-103-3p (and other miRNAs w/seed GCAGCAU)	TargetScan Human	High (predicted)	PRKCE	protein kinase C epsilon	Human,Mouse,Rat
rno-miR-107-3p	miR-103-3p (and other miRNAs w/seed GCAGCAU)	TargetScan Human	High (predicted)	PROKR2	prokineticin receptor 2	Human,Mouse,Rat
rno-miR-107-3p	miR-103-3p (and other miRNAs w/seed GCAGCAU)	TargetScan Human	High (predicted)	PTCHD3	patched domain containing 3	Human,Mouse,Rat
rno-miR-107-3p	miR-103-3p (and other miRNAs w/seed GCAGCAU)	TargetScan Human	High (predicted)	PTEN	phosphatase and tensin homolog	Human,Mouse,Rat
rno-miR-107-3p	miR-103-3p (and other miRNAs w/seed GCAGCAU)	TargetScan Human	High (predicted)	PTH	parathyroid hormone	Human,Mouse,Rat
rno-miR-107-3p	miR-103-3p (and other miRNAs w/seed GCAGCAU)	TargetScan Human	High (predicted)	PTH2R	parathyroid hormone 2 receptor	Human,Mouse,Rat
rno-miR-107-3p	miR-103-3p (and other miRNAs w/seed GCAGCAU)	TargetScan Human	High (predicted)	RAB10	RAB10, member RAS oncogene family	Human,Mouse,Rat
rno-miR-107-3p	miR-103-3p (and other miRNAs w/seed GCAGCAU)	TargetScan Human	High (predicted)	RAB40AL	RAB40A like	Human
rno-miR-107-3p	miR-103-3p (and other miRNAs w/seed GCAGCAU)	TargetScan Human	High (predicted)	RAD51D	RAD51 paralog D	Human,Mouse,Rat
rno-miR-107-3p	miR-103-3p (and other miRNAs w/seed GCAGCAU)	TargetScan Human	High (predicted)	RCAN1	regulator of calcineurin 1	Human,Mouse
rno-miR-107-3p	miR-103-3p (and other miRNAs w/seed GCAGCAU)	TargetScan Human	High (predicted)	RDH11	retinol dehydrogenase 11 (all-trans/9-cis/11-cis)	Human,Mouse,Rat
rno-miR-107-3p	miR-103-3p (and other miRNAs w/seed GCAGCAU)	TargetScan Human	High (predicted)	RET	ret proto-oncogene	Human,Mouse,Rat
rno-miR-107-3p	miR-103-3p (and other miRNAs w/seed GCAGCAU)	TargetScan Human	High (predicted)	RNF38	ring finger protein 38	Human,Mouse,Rat
rno-miR-107-3p	miR-103-3p (and other miRNAs w/seed GCAGCAU)	TargetScan Human	High (predicted)	SCN8A	sodium voltage-gated channel alpha subunit 8	Human,Mouse,Rat
rno-miR-107-3p	miR-103-3p (and other miRNAs w/seed GCAGCAU)	TargetScan Human	High (predicted)	SDCBP	syndecan binding protein	Human,Mouse,Rat
rno-miR-107-3p	miR-103-3p (and other miRNAs w/seed GCAGCAU)	TargetScan Human	High (predicted)	SEPT6	septin 6	Human,Mouse,Rat
rno-miR-107-3p	miR-103-3p (and other miRNAs w/seed GCAGCAU)	TargetScan Human	High (predicted)	SH3BP4	SH3 domain binding protein 4	Human,Mouse,Rat
rno-miR-107-3p	miR-103-3p (and other miRNAs w/seed GCAGCAU)	TargetScan Human	High (predicted)	SH3BP5	SH3 domain binding protein 5	Human,Mouse,Rat
rno-miR-107-3p	miR-103-3p (and other miRNAs w/seed GCAGCAU)	TargetScan Human	High (predicted)	SH3GL2	SH3 domain containing GRB2 like 2, endophilin A1	Human,Mouse,Rat
rno-miR-107-3p	miR-103-3p (and other miRNAs w/seed GCAGCAU)	TargetScan Human	High (predicted)	SLC7A2	solute carrier family 7 member 2	Human,Mouse,Rat
rno-miR-107-3p	miR-103-3p (and other miRNAs w/seed GCAGCAU)	TargetScan Human	High (predicted)	SMPD1	sphingomyelin phosphodiesterase 1	Human,Mouse,Rat
rno-miR-107-3p	miR-103-3p (and other miRNAs w/seed GCAGCAU)	TargetScan Human	High (predicted)	SNCG	synuclein gamma	Human,Mouse,Rat
rno-miR-107-3p	miR-103-3p (and other miRNAs w/seed GCAGCAU)	TargetScan Human	High (predicted)	SNRK	SNF related kinase	Human,Mouse,Rat
rno-miR-107-3p	miR-103-3p (and other miRNAs w/seed GCAGCAU)	TargetScan Human	High (predicted)	SPG21	SPG21, maspardin	Human,Mouse,Rat
rno-miR-107-3p	miR-103-3p (and other miRNAs w/seed GCAGCAU)	TargetScan Human	High (predicted)	SRSF3	serine and arginine rich splicing factor 3	Human,Mouse,Rat
rno-miR-107-3p	miR-103-3p (and other miRNAs w/seed GCAGCAU)	TargetScan Human	High (predicted)	SUN2	Sad1 and UNC84 domain containing 2	Human,Mouse,Rat
rno-miR-107-3p	miR-103-3p (and other miRNAs w/seed GCAGCAU)	TargetScan Human	High (predicted)	SYT2	synaptotagmin 2	Human,Mouse,Rat
rno-miR-107-3p	miR-103-3p (and other miRNAs w/seed GCAGCAU)	TargetScan Human	High (predicted)	TARBP2	TARBP2, RISC loading complex RNA binding subunit	Human,Mouse,Rat
rno-miR-107-3p	miR-103-3p (and other miRNAs w/seed GCAGCAU)	TargetScan Human	High (predicted)	TDG	thymine DNA glycosylase	Human,Mouse,Rat
rno-miR-107-3p	miR-103-3p (and other miRNAs w/seed GCAGCAU)	TargetScan Human	High (predicted)	TFRC	transferrin receptor	Human,Mouse,Rat
rno-miR-107-3p	miR-103-3p (and other miRNAs w/seed GCAGCAU)	TargetScan Human	High (predicted)	TGFBR2	transforming growth factor beta receptor 2	Human,Mouse,Rat
rno-miR-107-3p	miR-103-3p (and other miRNAs w/seed GCAGCAU)	TargetScan Human	High (predicted)	TK2	thymidine kinase 2, mitochondrial	Human,Mouse,Rat
rno-miR-107-3p	miR-103-3p (and other miRNAs w/seed GCAGCAU)	TargetScan Human	High (predicted)	TMEM47	transmembrane protein 47	Human,Mouse,Rat
rno-miR-107-3p	miR-103-3p (and other miRNAs w/seed GCAGCAU)	TargetScan Human	High (predicted)	TPD52	tumor protein D52	Human,Mouse,Rat
rno-miR-107-3p	miR-103-3p (and other miRNAs w/seed GCAGCAU)	TargetScan Human	High (predicted)	TRANK1	tetratricopeptide repeat and ankyrin repeat containing 1	Human,Mouse,Rat
rno-miR-107-3p	miR-103-3p (and other miRNAs w/seed GCAGCAU)	TargetScan Human	High (predicted)	TWF1	twinfilin actin binding protein 1	Human,Mouse,Rat
rno-miR-107-3p	miR-103-3p (and other miRNAs w/seed GCAGCAU)	TargetScan Human	High (predicted)	UMOD	uromodulin	Human,Mouse,Rat
rno-miR-107-3p	miR-103-3p (and other miRNAs w/seed GCAGCAU)	TargetScan Human	High (predicted)	UNC80	unc-80 homolog, NALCN channel complex subunit	Human,Mouse,Rat
rno-miR-107-3p	miR-103-3p (and other miRNAs w/seed GCAGCAU)	TargetScan Human	High (predicted)	UPF2	UPF2, regulator of nonsense mediated mRNA decay	Human,Mouse,Rat
rno-miR-107-3p	miR-103-3p (and other miRNAs w/seed GCAGCAU)	TargetScan Human	High (predicted)	VAPB	VAMP associated protein B and C	Human,Mouse,Rat
rno-miR-107-3p	miR-103-3p (and other miRNAs w/seed GCAGCAU)	TargetScan Human	High (predicted)	VCAN	versican	Human,Mouse,Rat
rno-miR-107-3p	miR-103-3p (and other miRNAs w/seed GCAGCAU)	TargetScan Human	High (predicted)	VIRMA	vir like m6A methyltransferase associated	Human,Mouse,Rat
rno-miR-107-3p	miR-103-3p (and other miRNAs w/seed GCAGCAU)	TargetScan Human	High (predicted)	VPS4A	vacuolar protein sorting 4 homolog A	Human,Mouse,Rat
rno-miR-107-3p	miR-103-3p (and other miRNAs w/seed GCAGCAU)	TargetScan Human	High (predicted)	YWHAH	tyrosine 3-monooxygenase/tryptophan 5-monooxygenase activation protein eta	Human,Mouse,Rat
rno-miR-107-3p	miR-103-3p (and other miRNAs w/seed GCAGCAU)	TargetScan Human	High (predicted)	ZFPM2	zinc finger protein, FOG family member 2	Human,Mouse,Rat
rno-miR-1306-5p	miR-1306-5p (miRNAs w/seed CACCUCC)	TargetScan Human	High (predicted)	AGPAT4	1-acylglycerol-3-phosphate O-acyltransferase 4	Human,Mouse,Rat
rno-miR-1306-5p	miR-1306-5p (miRNAs w/seed CACCUCC)	TargetScan Human	High (predicted)	ANKRD11	ankyrin repeat domain 11	Human,Mouse,Rat
rno-miR-1306-5p	miR-1306-5p (miRNAs w/seed CACCUCC)	TargetScan Human	High (predicted)	APBA1	amyloid beta precursor protein binding family A member 1	Human,Mouse,Rat
rno-miR-1306-5p	miR-1306-5p (miRNAs w/seed CACCUCC)	TargetScan Human	High (predicted)	APOA4	apolipoprotein A4	Human,Mouse,Rat
rno-miR-1306-5p	miR-1306-5p (miRNAs w/seed CACCUCC)	TargetScan Human	High (predicted)	APOL3	apolipoprotein L3	Human,Rat
rno-miR-1306-5p	miR-1306-5p (miRNAs w/seed CACCUCC)	TargetScan Human	High (predicted)	AQP1	aquaporin 1 (Colton blood group)	Human,Mouse,Rat
rno-miR-1306-5p	miR-1306-5p (miRNAs w/seed CACCUCC)	TargetScan Human	High (predicted)	AREL1	apoptosis resistant E3 ubiquitin protein ligase 1	Human,Mouse,Rat
rno-miR-1306-5p	miR-1306-5p (miRNAs w/seed CACCUCC)	TargetScan Human	High (predicted)	B4GAT1	beta-1,4-glucuronyltransferase 1	Human,Mouse,Rat
rno-miR-1306-5p	miR-1306-5p (miRNAs w/seed CACCUCC)	TargetScan Human	High (predicted)	BBS5	Bardet-Biedl syndrome 5	Human,Mouse,Rat
rno-miR-1306-5p	miR-1306-5p (miRNAs w/seed CACCUCC)	TargetScan Human	High (predicted)	C22orf46	chromosome 22 open reading frame 46	Human
rno-miR-1306-5p	miR-1306-5p (miRNAs w/seed CACCUCC)	TargetScan Human	High (predicted)	CCER2	coiled-coil glutamate rich protein 2	Human,Mouse,Rat
rno-miR-1306-5p	miR-1306-5p (miRNAs w/seed CACCUCC)	TargetScan Human	High (predicted)	CCL28	C-C motif chemokine ligand 28	Human,Mouse,Rat
rno-miR-1306-5p	miR-1306-5p (miRNAs w/seed CACCUCC)	TargetScan Human	High (predicted)	CCND1	cyclin D1	Human,Mouse,Rat
rno-miR-1306-5p	miR-1306-5p (miRNAs w/seed CACCUCC)	TargetScan Human	High (predicted)	CLIC5	chloride intracellular channel 5	Human,Mouse,Rat
rno-miR-1306-5p	miR-1306-5p (miRNAs w/seed CACCUCC)	TargetScan Human	High (predicted)	COL17A1	collagen type XVII alpha 1 chain	Human
rno-miR-1306-5p	miR-1306-5p (miRNAs w/seed CACCUCC)	TargetScan Human	High (predicted)	CTH	cystathionine gamma-lyase	Human,Mouse,Rat
rno-miR-1306-5p	miR-1306-5p (miRNAs w/seed CACCUCC)	TargetScan Human	High (predicted)	CTRC	chymotrypsin C	Human,Mouse,Rat
rno-miR-1306-5p	miR-1306-5p (miRNAs w/seed CACCUCC)	TargetScan Human	High (predicted)	CYP3A4	cytochrome P450 family 3 subfamily A member 4	Human,Rat
rno-miR-1306-5p	miR-1306-5p (miRNAs w/seed CACCUCC)	TargetScan Human	High (predicted)	CYP4F11	cytochrome P450 family 4 subfamily F member 11	Human,Mouse,Rat
rno-miR-1306-5p	miR-1306-5p (miRNAs w/seed CACCUCC)	TargetScan Human	High (predicted)	CYP4V2	cytochrome P450 family 4 subfamily V member 2	Human,Mouse,Rat
rno-miR-1306-5p	miR-1306-5p (miRNAs w/seed CACCUCC)	TargetScan Human	High (predicted)	CYSLTR2	cysteinyl leukotriene receptor 2	Human,Mouse,Rat
rno-miR-1306-5p	miR-1306-5p (miRNAs w/seed CACCUCC)	TargetScan Human	High (predicted)	DDIT4	DNA damage inducible transcript 4	Human,Mouse,Rat
rno-miR-1306-5p	miR-1306-5p (miRNAs w/seed CACCUCC)	TargetScan Human	High (predicted)	DHH	desert hedgehog	Human,Mouse,Rat
rno-miR-1306-5p	miR-1306-5p (miRNAs w/seed CACCUCC)	TargetScan Human	High (predicted)	DMBX1	diencephalon/mesencephalon homeobox 1	Human,Mouse,Rat
rno-miR-1306-5p	miR-1306-5p (miRNAs w/seed CACCUCC)	TargetScan Human	High (predicted)	DNASE1	deoxyribonuclease 1	Human,Mouse,Rat
rno-miR-1306-5p	miR-1306-5p (miRNAs w/seed CACCUCC)	TargetScan Human	High (predicted)	DPT	dermatopontin	Human,Mouse
rno-miR-1306-5p	miR-1306-5p (miRNAs w/seed CACCUCC)	TargetScan Human	High (predicted)	DUOX2	dual oxidase 2	Human,Mouse,Rat
rno-miR-1306-5p	miR-1306-5p (miRNAs w/seed CACCUCC)	TargetScan Human	High (predicted)	EGLN3	egl-9 family hypoxia inducible factor 3	Human,Mouse,Rat
rno-miR-1306-5p	miR-1306-5p (miRNAs w/seed CACCUCC)	TargetScan Human	High (predicted)	EIF4E1B	eukaryotic translation initiation factor 4E family member 1B	Human,Mouse,Rat
rno-miR-1306-5p	miR-1306-5p (miRNAs w/seed CACCUCC)	TargetScan Human	High (predicted)	ELAVL3	ELAV like RNA binding protein 3	Human,Mouse,Rat
rno-miR-1306-5p	miR-1306-5p (miRNAs w/seed CACCUCC)	TargetScan Human	High (predicted)	FAM83C	family with sequence similarity 83 member C	Human,Mouse,Rat
rno-miR-1306-5p	miR-1306-5p (miRNAs w/seed CACCUCC)	TargetScan Human	High (predicted)	FBXL5	F-box and leucine rich repeat protein 5	Human,Mouse,Rat
rno-miR-1306-5p	miR-1306-5p (miRNAs w/seed CACCUCC)	TargetScan Human	High (predicted)	FCGR3A/FCGR3B	Fc fragment of IgG receptor IIIa	Human,Mouse,Rat
rno-miR-1306-5p	miR-1306-5p (miRNAs w/seed CACCUCC)	TargetScan Human	High (predicted)	FDXR	ferredoxin reductase	Human,Mouse,Rat
rno-miR-1306-5p	miR-1306-5p (miRNAs w/seed CACCUCC)	TargetScan Human	High (predicted)	FGFR3	fibroblast growth factor receptor 3	Human,Mouse,Rat
rno-miR-1306-5p	miR-1306-5p (miRNAs w/seed CACCUCC)	TargetScan Human	High (predicted)	FUT7	fucosyltransferase 7	Human,Mouse,Rat
rno-miR-1306-5p	miR-1306-5p (miRNAs w/seed CACCUCC)	TargetScan Human	High (predicted)	GDF2	growth differentiation factor 2	Human,Mouse,Rat
rno-miR-1306-5p	miR-1306-5p (miRNAs w/seed CACCUCC)	TargetScan Human	High (predicted)	GIPR	gastric inhibitory polypeptide receptor	Human,Mouse,Rat
rno-miR-1306-5p	miR-1306-5p (miRNAs w/seed CACCUCC)	TargetScan Human	High (predicted)	GNG7	G protein subunit gamma 7	Human,Mouse,Rat
rno-miR-1306-5p	miR-1306-5p (miRNAs w/seed CACCUCC)	TargetScan Human	High (predicted)	GPATCH2L	G-patch domain containing 2 like	Human,Mouse,Rat
rno-miR-1306-5p	miR-1306-5p (miRNAs w/seed CACCUCC)	TargetScan Human	High (predicted)	GPRIN2	G protein regulated inducer of neurite outgrowth 2	Human,Mouse,Rat
rno-miR-1306-5p	miR-1306-5p (miRNAs w/seed CACCUCC)	TargetScan Human	High (predicted)	HERPUD1	homocysteine inducible ER protein with ubiquitin like domain 1	Human,Mouse,Rat
rno-miR-1306-5p	miR-1306-5p (miRNAs w/seed CACCUCC)	TargetScan Human	High (predicted)	HRAS	HRas proto-oncogene, GTPase	Human,Mouse,Rat
rno-miR-1306-5p	miR-1306-5p (miRNAs w/seed CACCUCC)	TargetScan Human	High (predicted)	IER3	immediate early response 3	Human,Mouse,Rat
rno-miR-1306-5p	miR-1306-5p (miRNAs w/seed CACCUCC)	TargetScan Human	High (predicted)	IL17RD	interleukin 17 receptor D	Human,Mouse,Rat
rno-miR-1306-5p	miR-1306-5p (miRNAs w/seed CACCUCC)	TargetScan Human	High (predicted)	IRS4	insulin receptor substrate 4	Human
rno-miR-1306-5p	miR-1306-5p (miRNAs w/seed CACCUCC)	TargetScan Human	High (predicted)	KAT8	lysine acetyltransferase 8	Human,Mouse,Rat
rno-miR-1306-5p	miR-1306-5p (miRNAs w/seed CACCUCC)	TargetScan Human	High (predicted)	KIR2DL4	killer cell immunoglobulin like receptor, two Ig domains and long cytoplasmic tail 4	Human
rno-miR-1306-5p	miR-1306-5p (miRNAs w/seed CACCUCC)	TargetScan Human	High (predicted)	LARP4B	La ribonucleoprotein domain family member 4B	Human,Mouse,Rat
rno-miR-1306-5p	miR-1306-5p (miRNAs w/seed CACCUCC)	TargetScan Human	High (predicted)	LBH	limb bud and heart development	Human,Mouse,Rat
rno-miR-1306-5p	miR-1306-5p (miRNAs w/seed CACCUCC)	TargetScan Human	High (predicted)	LEP	leptin	Human,Mouse,Rat
rno-miR-1306-5p	miR-1306-5p (miRNAs w/seed CACCUCC)	TargetScan Human	High (predicted)	LIMS2	LIM zinc finger domain containing 2	Human,Mouse,Rat
rno-miR-1306-5p	miR-1306-5p (miRNAs w/seed CACCUCC)	TargetScan Human	High (predicted)	LMO4	LIM domain only 4	Human,Mouse,Rat
rno-miR-1306-5p	miR-1306-5p (miRNAs w/seed CACCUCC)	TargetScan Human	High (predicted)	MAPKBP1	mitogen-activated protein kinase binding protein 1	Human,Mouse,Rat
rno-miR-1306-5p	miR-1306-5p (miRNAs w/seed CACCUCC)	TargetScan Human	High (predicted)	MC1R	melanocortin 1 receptor	Human,Mouse,Rat
rno-miR-1306-5p	miR-1306-5p (miRNAs w/seed CACCUCC)	TargetScan Human	High (predicted)	NASP	nuclear autoantigenic sperm protein	Human,Mouse,Rat
rno-miR-1306-5p	miR-1306-5p (miRNAs w/seed CACCUCC)	TargetScan Human	High (predicted)	NIPSNAP3A	nipsnap homolog 3A	Human,Mouse,Rat
rno-miR-1306-5p	miR-1306-5p (miRNAs w/seed CACCUCC)	TargetScan Human	High (predicted)	NR6A1	nuclear receptor subfamily 6 group A member 1	Human,Mouse,Rat
rno-miR-1306-5p	miR-1306-5p (miRNAs w/seed CACCUCC)	TargetScan Human	High (predicted)	NRF1	nuclear respiratory factor 1	Human,Mouse,Rat
rno-miR-1306-5p	miR-1306-5p (miRNAs w/seed CACCUCC)	TargetScan Human	High (predicted)	PABPN1	poly(A) binding protein nuclear 1	Human,Mouse,Rat
rno-miR-1306-5p	miR-1306-5p (miRNAs w/seed CACCUCC)	TargetScan Human	High (predicted)	PROP1	PROP paired-like homeobox 1	Human,Mouse,Rat
rno-miR-1306-5p	miR-1306-5p (miRNAs w/seed CACCUCC)	TargetScan Human	High (predicted)	PRSS38	protease, serine 38	Human,Mouse,Rat
rno-miR-1306-5p	miR-1306-5p (miRNAs w/seed CACCUCC)	TargetScan Human	High (predicted)	RFX8	RFX family member 8, lacking RFX DNA binding domain	Human,Mouse,Rat
rno-miR-1306-5p	miR-1306-5p (miRNAs w/seed CACCUCC)	TargetScan Human	High (predicted)	RPL22	ribosomal protein L22	Human,Mouse,Rat
rno-miR-1306-5p	miR-1306-5p (miRNAs w/seed CACCUCC)	TargetScan Human	High (predicted)	SCRN1	secernin 1	Human,Mouse,Rat
rno-miR-1306-5p	miR-1306-5p (miRNAs w/seed CACCUCC)	TargetScan Human	High (predicted)	SERPINH1	serpin family H member 1	Human,Mouse,Rat
rno-miR-1306-5p	miR-1306-5p (miRNAs w/seed CACCUCC)	TargetScan Human	High (predicted)	SFRP1	secreted frizzled related protein 1	Human,Mouse,Rat
rno-miR-1306-5p	miR-1306-5p (miRNAs w/seed CACCUCC)	TargetScan Human	High (predicted)	SLC2A8	solute carrier family 2 member 8	Human,Mouse,Rat
rno-miR-1306-5p	miR-1306-5p (miRNAs w/seed CACCUCC)	TargetScan Human	High (predicted)	SLC7A10	solute carrier family 7 member 10	Human,Mouse,Rat
rno-miR-1306-5p	miR-1306-5p (miRNAs w/seed CACCUCC)	TargetScan Human	High (predicted)	SNTB2	syntrophin beta 2	Human,Mouse,Rat
rno-miR-1306-5p	miR-1306-5p (miRNAs w/seed CACCUCC)	TargetScan Human	High (predicted)	SNX31	sorting nexin 31	Human,Mouse,Rat
rno-miR-1306-5p	miR-1306-5p (miRNAs w/seed CACCUCC)	TargetScan Human	High (predicted)	SPRY3	sprouty RTK signaling antagonist 3	Human,Mouse,Rat
rno-miR-1306-5p	miR-1306-5p (miRNAs w/seed CACCUCC)	TargetScan Human	High (predicted)	STK32C	serine/threonine kinase 32C	Human,Mouse,Rat
rno-miR-1306-5p	miR-1306-5p (miRNAs w/seed CACCUCC)	TargetScan Human	High (predicted)	TACR2	tachykinin receptor 2	Human,Mouse,Rat
rno-miR-1306-5p	miR-1306-5p (miRNAs w/seed CACCUCC)	TargetScan Human	High (predicted)	TCAP	titin-cap	Human,Mouse
rno-miR-1306-5p	miR-1306-5p (miRNAs w/seed CACCUCC)	TargetScan Human	High (predicted)	TLR6	toll like receptor 6	Human,Mouse,Rat
rno-miR-1306-5p	miR-1306-5p (miRNAs w/seed CACCUCC)	TargetScan Human	High (predicted)	TMEM139	transmembrane protein 139	Human,Mouse,Rat
rno-miR-1306-5p	miR-1306-5p (miRNAs w/seed CACCUCC)	TargetScan Human	High (predicted)	TMEM37	transmembrane protein 37	Human,Mouse,Rat
rno-miR-1306-5p	miR-1306-5p (miRNAs w/seed CACCUCC)	TargetScan Human	High (predicted)	TMEM38B	transmembrane protein 38B	Human,Mouse,Rat
rno-miR-1306-5p	miR-1306-5p (miRNAs w/seed CACCUCC)	TargetScan Human	High (predicted)	TMPRSS6	transmembrane protease, serine 6	Human,Mouse,Rat
rno-miR-1306-5p	miR-1306-5p (miRNAs w/seed CACCUCC)	TargetScan Human	High (predicted)	TNFRSF13B	TNF receptor superfamily member 13B	Human,Mouse
rno-miR-1306-5p	miR-1306-5p (miRNAs w/seed CACCUCC)	TargetScan Human	High (predicted)	TRAK1	trafficking kinesin protein 1	Human,Mouse,Rat
rno-miR-1306-5p	miR-1306-5p (miRNAs w/seed CACCUCC)	TargetScan Human	High (predicted)	TRIM27	tripartite motif containing 27	Human,Mouse,Rat
rno-miR-1306-5p	miR-1306-5p (miRNAs w/seed CACCUCC)	TargetScan Human	High (predicted)	TRMT112	tRNA methyltransferase subunit 11-2	Human,Mouse,Rat
rno-miR-1306-5p	miR-1306-5p (miRNAs w/seed CACCUCC)	TargetScan Human	High (predicted)	UBR1	ubiquitin protein ligase E3 component n-recognin 1	Human,Mouse,Rat
rno-miR-1306-5p	miR-1306-5p (miRNAs w/seed CACCUCC)	TargetScan Human	High (predicted)	VAPB	VAMP associated protein B and C	Human,Mouse,Rat
rno-miR-1306-5p	miR-1306-5p (miRNAs w/seed CACCUCC)	TargetScan Human	High (predicted)	VPS33A	VPS33A, CORVET/HOPS core subunit	Human,Mouse,Rat
rno-miR-1306-5p	miR-1306-5p (miRNAs w/seed CACCUCC)	TargetScan Human	High (predicted)	WARS2	tryptophanyl tRNA synthetase 2, mitochondrial	Human,Mouse,Rat
rno-miR-1306-5p	miR-1306-5p (miRNAs w/seed CACCUCC)	TargetScan Human	High (predicted)	ZEB2	zinc finger E-box binding homeobox 2	Human,Mouse,Rat
rno-miR-1306-5p	miR-1306-5p (miRNAs w/seed CACCUCC)	TargetScan Human	High (predicted)	ZNF106	zinc finger protein 106	Human,Mouse,Rat
rno-miR-1306-5p	miR-1306-5p (miRNAs w/seed CACCUCC)	TargetScan Human	High (predicted)	ZNF589	zinc finger protein 589	Human
rno-miR-1306-5p	miR-1306-5p (miRNAs w/seed CACCUCC)	TargetScan Human	High (predicted)	ZNF784	zinc finger protein 784	Human,Mouse,Rat
rno-miR-1306-5p	miR-1306-5p (miRNAs w/seed CACCUCC)	TargetScan Human	High (predicted)	ZRSR2	zinc finger CCCH-type, RNA binding motif and serine/arginine rich 2	Human,Mouse,Rat
rno-miR-153-3p	miR-153-3p (miRNAs w/seed UGCAUAG)	TargetScan Human	High (predicted)	ACTN4	actinin alpha 4	Human,Mouse,Rat
rno-miR-153-3p	miR-153-3p (miRNAs w/seed UGCAUAG)	TargetScan Human	High (predicted)	ANGPT1	angiopoietin 1	Human,Mouse,Rat
rno-miR-153-3p	miR-153-3p (miRNAs w/seed UGCAUAG)	TargetScan Human	High (predicted)	APBB2	amyloid beta precursor protein binding family B member 2	Human,Mouse,Rat
rno-miR-153-3p	miR-153-3p (miRNAs w/seed UGCAUAG)	TargetScan Human	High (predicted)	APC	APC, WNT signaling pathway regulator	Human,Mouse,Rat
rno-miR-153-3p	miR-153-3p (miRNAs w/seed UGCAUAG)	TargetScan Human	High (predicted)	ARF1	ADP ribosylation factor 1	Human,Mouse,Rat
rno-miR-153-3p	miR-153-3p (miRNAs w/seed UGCAUAG)	TargetScan Human	High (predicted)	BAD	BCL2 associated agonist of cell death	Human,Mouse,Rat
rno-miR-153-3p	miR-153-3p (miRNAs w/seed UGCAUAG)	TargetScan Human,miRecords	Experimentally Observed,Moderate (predicted)	BCL2	BCL2, apoptosis regulator	Human,Mouse,Rat
rno-miR-153-3p	miR-153-3p (miRNAs w/seed UGCAUAG)	TargetScan Human	High (predicted)	CAMKK2	calcium/calmodulin dependent protein kinase kinase 2	Human,Mouse,Rat
rno-miR-153-3p	miR-153-3p (miRNAs w/seed UGCAUAG)	TargetScan Human	High (predicted)	CBFB	core-binding factor beta subunit	Human,Mouse,Rat
rno-miR-153-3p	miR-153-3p (miRNAs w/seed UGCAUAG)	TargetScan Human	High (predicted)	CD69	CD69 molecule	Human,Mouse,Rat
rno-miR-153-3p	miR-153-3p (miRNAs w/seed UGCAUAG)	TargetScan Human	High (predicted)	CFL2	cofilin 2	Human,Mouse,Rat
rno-miR-153-3p	miR-153-3p (miRNAs w/seed UGCAUAG)	TargetScan Human	High (predicted)	CIB2	calcium and integrin binding family member 2	Human,Mouse,Rat
rno-miR-153-3p	miR-153-3p (miRNAs w/seed UGCAUAG)	TargetScan Human	High (predicted)	CITED2	Cbp/p300 interacting transactivator with Glu/Asp rich carboxy-terminal domain 2	Human,Mouse,Rat
rno-miR-153-3p	miR-153-3p (miRNAs w/seed UGCAUAG)	TargetScan Human	High (predicted)	CNN3	calponin 3	Human,Mouse,Rat
rno-miR-153-3p	miR-153-3p (miRNAs w/seed UGCAUAG)	TargetScan Human	High (predicted)	DDIT4	DNA damage inducible transcript 4	Human,Mouse,Rat
rno-miR-153-3p	miR-153-3p (miRNAs w/seed UGCAUAG)	TargetScan Human	High (predicted)	DSE	dermatan sulfate epimerase	Human,Mouse,Rat
rno-miR-153-3p	miR-153-3p (miRNAs w/seed UGCAUAG)	TargetScan Human	High (predicted)	EIF5A2	eukaryotic translation initiation factor 5A2	Human,Mouse,Rat
rno-miR-153-3p	miR-153-3p (miRNAs w/seed UGCAUAG)	TargetScan Human	High (predicted)	EPDR1	ependymin related 1	Human,Mouse,Rat
rno-miR-153-3p	miR-153-3p (miRNAs w/seed UGCAUAG)	TargetScan Human	High (predicted)	EPHA4	EPH receptor A4	Human,Mouse,Rat
rno-miR-153-3p	miR-153-3p (miRNAs w/seed UGCAUAG)	TargetScan Human	High (predicted)	FABP2	fatty acid binding protein 2	Human,Mouse,Rat
rno-miR-153-3p	miR-153-3p (miRNAs w/seed UGCAUAG)	TargetScan Human	High (predicted)	FBXO33	F-box protein 33	Human,Mouse,Rat
rno-miR-153-3p	miR-153-3p (miRNAs w/seed UGCAUAG)	miRecords	Experimentally Observed	FOXO1	forkhead box O1	Human,Mouse,Rat
rno-miR-153-3p	miR-153-3p (miRNAs w/seed UGCAUAG)	TargetScan Human	High (predicted)	FRG2C	FSHD region gene 2 family member C	Human
rno-miR-153-3p	miR-153-3p (miRNAs w/seed UGCAUAG)	TargetScan Human	High (predicted)	FRK	fyn related Src family tyrosine kinase	Human,Mouse,Rat
rno-miR-153-3p	miR-153-3p (miRNAs w/seed UGCAUAG)	TargetScan Human	High (predicted)	FURIN	furin, paired basic amino acid cleaving enzyme	Human,Mouse,Rat
rno-miR-153-3p	miR-153-3p (miRNAs w/seed UGCAUAG)	TargetScan Human	High (predicted)	GFPT2	glutamine-fructose-6-phosphate transaminase 2	Human,Mouse,Rat
rno-miR-153-3p	miR-153-3p (miRNAs w/seed UGCAUAG)	TargetScan Human	High (predicted)	GIF	gastric intrinsic factor	Human,Mouse,Rat
rno-miR-153-3p	miR-153-3p (miRNAs w/seed UGCAUAG)	TargetScan Human	High (predicted)	GREB1L	growth regulation by estrogen in breast cancer 1 like	Human,Mouse,Rat
rno-miR-153-3p	miR-153-3p (miRNAs w/seed UGCAUAG)	TargetScan Human	High (predicted)	ICAM4	intercellular adhesion molecule 4 (Landsteiner-Wiener blood group)	Human,Mouse,Rat
rno-miR-153-3p	miR-153-3p (miRNAs w/seed UGCAUAG)	TargetScan Human	High (predicted)	IDO1	indoleamine 2,3-dioxygenase 1	Human,Mouse,Rat
rno-miR-153-3p	miR-153-3p (miRNAs w/seed UGCAUAG)	TargetScan Human	High (predicted)	ING2	inhibitor of growth family member 2	Human,Mouse,Rat
rno-miR-153-3p	miR-153-3p (miRNAs w/seed UGCAUAG)	TargetScan Human	High (predicted)	KCND1	potassium voltage-gated channel subfamily D member 1	Human,Mouse,Rat
rno-miR-153-3p	miR-153-3p (miRNAs w/seed UGCAUAG)	TargetScan Human	High (predicted)	KCNE1	potassium voltage-gated channel subfamily E regulatory subunit 1	Human
rno-miR-153-3p	miR-153-3p (miRNAs w/seed UGCAUAG)	TargetScan Human	High (predicted)	KCNQ4	potassium voltage-gated channel subfamily Q member 4	Human,Mouse,Rat
rno-miR-153-3p	miR-153-3p (miRNAs w/seed UGCAUAG)	TargetScan Human	High (predicted)	KCTD6	potassium channel tetramerization domain containing 6	Human,Mouse,Rat
rno-miR-153-3p	miR-153-3p (miRNAs w/seed UGCAUAG)	TargetScan Human	High (predicted)	KDSR	3-ketodihydrosphingosine reductase	Human,Mouse,Rat
rno-miR-153-3p	miR-153-3p (miRNAs w/seed UGCAUAG)	TargetScan Human	High (predicted)	KLF13	Kruppel like factor 13	Human,Mouse,Rat
rno-miR-153-3p	miR-153-3p (miRNAs w/seed UGCAUAG)	TargetScan Human	High (predicted)	KLF5	Kruppel like factor 5	Human,Mouse,Rat
rno-miR-153-3p	miR-153-3p (miRNAs w/seed UGCAUAG)	TargetScan Human	High (predicted)	KLF7	Kruppel like factor 7	Human,Mouse
rno-miR-153-3p	miR-153-3p (miRNAs w/seed UGCAUAG)	TargetScan Human	High (predicted)	KPNA5	karyopherin subunit alpha 5	Human,Rat
rno-miR-153-3p	miR-153-3p (miRNAs w/seed UGCAUAG)	TargetScan Human	High (predicted)	LIMS1	LIM zinc finger domain containing 1	Human,Mouse,Rat
rno-miR-153-3p	miR-153-3p (miRNAs w/seed UGCAUAG)	TargetScan Human	High (predicted)	MATN2	matrilin 2	Human,Mouse,Rat
rno-miR-153-3p	miR-153-3p (miRNAs w/seed UGCAUAG)	TargetScan Human,miRecords	Experimentally Observed,High (predicted)	MCL1	MCL1, BCL2 family apoptosis regulator	Human,Mouse,Rat
rno-miR-153-3p	miR-153-3p (miRNAs w/seed UGCAUAG)	TargetScan Human	High (predicted)	MFN1	mitofusin 1	Human,Mouse,Rat
rno-miR-153-3p	miR-153-3p (miRNAs w/seed UGCAUAG)	TargetScan Human	High (predicted)	NEUROD1	neuronal differentiation 1	Human,Mouse,Rat
rno-miR-153-3p	miR-153-3p (miRNAs w/seed UGCAUAG)	TargetScan Human	High (predicted)	NEUROD4	neuronal differentiation 4	Human,Mouse,Rat
rno-miR-153-3p	miR-153-3p (miRNAs w/seed UGCAUAG)	TargetScan Human	High (predicted)	NEUROD6	neuronal differentiation 6	Human,Mouse,Rat
rno-miR-153-3p	miR-153-3p (miRNAs w/seed UGCAUAG)	TargetScan Human	High (predicted)	NFATC3	nuclear factor of activated T cells 3	Human,Mouse,Rat
rno-miR-153-3p	miR-153-3p (miRNAs w/seed UGCAUAG)	TargetScan Human	High (predicted)	NFE2L2	nuclear factor, erythroid 2 like 2	Human,Mouse,Rat
rno-miR-153-3p	miR-153-3p (miRNAs w/seed UGCAUAG)	TargetScan Human	High (predicted)	NFIA	nuclear factor I A	Human,Mouse,Rat
rno-miR-153-3p	miR-153-3p (miRNAs w/seed UGCAUAG)	TargetScan Human	High (predicted)	NFIB	nuclear factor I B	Human,Mouse,Rat
rno-miR-153-3p	miR-153-3p (miRNAs w/seed UGCAUAG)	TargetScan Human	High (predicted)	NFIC	nuclear factor I C	Human,Mouse,Rat
rno-miR-153-3p	miR-153-3p (miRNAs w/seed UGCAUAG)	TargetScan Human	High (predicted)	NPHP4	nephrocystin 4	Human,Mouse,Rat
rno-miR-153-3p	miR-153-3p (miRNAs w/seed UGCAUAG)	TargetScan Human	High (predicted)	NXNL2	nucleoredoxin like 2	Human,Mouse,Rat
rno-miR-153-3p	miR-153-3p (miRNAs w/seed UGCAUAG)	TargetScan Human	High (predicted)	OSBPL6	oxysterol binding protein like 6	Human,Mouse,Rat
rno-miR-153-3p	miR-153-3p (miRNAs w/seed UGCAUAG)	TargetScan Human	High (predicted)	OXR1	oxidation resistance 1	Human,Mouse,Rat
rno-miR-153-3p	miR-153-3p (miRNAs w/seed UGCAUAG)	TargetScan Human	High (predicted)	PDE7A	phosphodiesterase 7A	Human,Mouse,Rat
rno-miR-153-3p	miR-153-3p (miRNAs w/seed UGCAUAG)	TargetScan Human	High (predicted)	PEA15	proliferation and apoptosis adaptor protein 15	Human,Mouse,Rat
rno-miR-153-3p	miR-153-3p (miRNAs w/seed UGCAUAG)	TargetScan Human	High (predicted)	PLCB1	phospholipase C beta 1	Human,Mouse,Rat
rno-miR-153-3p	miR-153-3p (miRNAs w/seed UGCAUAG)	TargetScan Human	High (predicted)	PMP2	peripheral myelin protein 2	Human,Mouse,Rat
rno-miR-153-3p	miR-153-3p (miRNAs w/seed UGCAUAG)	TargetScan Human	High (predicted)	POTEC	POTE ankyrin domain family member C	Human
rno-miR-153-3p	miR-153-3p (miRNAs w/seed UGCAUAG)	TargetScan Human	High (predicted)	PRKAA2	protein kinase AMP-activated catalytic subunit alpha 2	Human,Mouse,Rat
rno-miR-153-3p	miR-153-3p (miRNAs w/seed UGCAUAG)	TargetScan Human	High (predicted)	PTPN14	protein tyrosine phosphatase, non-receptor type 14	Human,Mouse
rno-miR-153-3p	miR-153-3p (miRNAs w/seed UGCAUAG)	TargetScan Human	High (predicted)	RASA1	RAS p21 protein activator 1	Human,Mouse,Rat
rno-miR-153-3p	miR-153-3p (miRNAs w/seed UGCAUAG)	TargetScan Human	High (predicted)	RPL22	ribosomal protein L22	Human,Mouse,Rat
rno-miR-153-3p	miR-153-3p (miRNAs w/seed UGCAUAG)	TargetScan Human	High (predicted)	SATB1	SATB homeobox 1	Human,Mouse,Rat
rno-miR-153-3p	miR-153-3p (miRNAs w/seed UGCAUAG)	TargetScan Human	High (predicted)	SIGMAR1	sigma non-opioid intracellular receptor 1	Human,Mouse,Rat
rno-miR-153-3p	miR-153-3p (miRNAs w/seed UGCAUAG)	TargetScan Human	High (predicted)	SLC1A6	solute carrier family 1 member 6	Human,Mouse,Rat
rno-miR-153-3p	miR-153-3p (miRNAs w/seed UGCAUAG)	TargetScan Human	High (predicted)	SLC25A21	solute carrier family 25 member 21	Human,Mouse,Rat
rno-miR-153-3p	miR-153-3p (miRNAs w/seed UGCAUAG)	TargetScan Human	High (predicted)	SLC26A7	solute carrier family 26 member 7	Human,Mouse,Rat
rno-miR-153-3p	miR-153-3p (miRNAs w/seed UGCAUAG)	TargetScan Human	High (predicted)	SLC2A9	solute carrier family 2 member 9	Human,Mouse,Rat
rno-miR-153-3p	miR-153-3p (miRNAs w/seed UGCAUAG)	TargetScan Human	High (predicted)	SLC4A4	solute carrier family 4 member 4	Human,Mouse,Rat
rno-miR-153-3p	miR-153-3p (miRNAs w/seed UGCAUAG)	TargetScan Human	High (predicted)	SMARCD2	SWI/SNF related, matrix associated, actin dependent regulator of chromatin, subfamily d, member 2	Human,Mouse,Rat
rno-miR-153-3p	miR-153-3p (miRNAs w/seed UGCAUAG)	TargetScan Human	High (predicted)	SNAI1	snail family transcriptional repressor 1	Human,Mouse,Rat
rno-miR-153-3p	miR-153-3p (miRNAs w/seed UGCAUAG)	TargetScan Human	High (predicted)	SNCA	synuclein alpha	Human,Mouse,Rat
rno-miR-153-3p	miR-153-3p (miRNAs w/seed UGCAUAG)	TargetScan Human	High (predicted)	SPARCL1	SPARC like 1	Human,Mouse,Rat
rno-miR-153-3p	miR-153-3p (miRNAs w/seed UGCAUAG)	TargetScan Human	High (predicted)	SPHK2	sphingosine kinase 2	Human,Mouse,Rat
rno-miR-153-3p	miR-153-3p (miRNAs w/seed UGCAUAG)	TargetScan Human	High (predicted)	SPRED1	sprouty related EVH1 domain containing 1	Human,Mouse,Rat
rno-miR-153-3p	miR-153-3p (miRNAs w/seed UGCAUAG)	TargetScan Human	High (predicted)	SUN2	Sad1 and UNC84 domain containing 2	Human,Mouse,Rat
rno-miR-153-3p	miR-153-3p (miRNAs w/seed UGCAUAG)	TargetScan Human	High (predicted)	SYDE2	synapse defective Rho GTPase homolog 2	Human,Mouse,Rat
rno-miR-153-3p	miR-153-3p (miRNAs w/seed UGCAUAG)	TargetScan Human	High (predicted)	TAF7	TATA-box binding protein associated factor 7	Human,Mouse,Rat
rno-miR-153-3p	miR-153-3p (miRNAs w/seed UGCAUAG)	TargetScan Human	High (predicted)	TAGLN3	transgelin 3	Human,Mouse,Rat
rno-miR-153-3p	miR-153-3p (miRNAs w/seed UGCAUAG)	TargetScan Human	High (predicted)	TGFBR2	transforming growth factor beta receptor 2	Human,Mouse,Rat
rno-miR-153-3p	miR-153-3p (miRNAs w/seed UGCAUAG)	TargetScan Human	High (predicted)	TNFSF10	TNF superfamily member 10	Human,Mouse,Rat
rno-miR-153-3p	miR-153-3p (miRNAs w/seed UGCAUAG)	TargetScan Human	High (predicted)	TTC23	tetratricopeptide repeat domain 23	Human,Mouse,Rat
rno-miR-153-3p	miR-153-3p (miRNAs w/seed UGCAUAG)	TargetScan Human	High (predicted)	UFM1	ubiquitin fold modifier 1	Human,Mouse,Rat
rno-miR-153-3p	miR-153-3p (miRNAs w/seed UGCAUAG)	TargetScan Human	High (predicted)	USP44	ubiquitin specific peptidase 44	Human,Mouse
rno-miR-153-3p	miR-153-3p (miRNAs w/seed UGCAUAG)	TargetScan Human	High (predicted)	UTRN	utrophin	Human,Mouse,Rat
rno-miR-153-3p	miR-153-3p (miRNAs w/seed UGCAUAG)	TargetScan Human	High (predicted)	VAMP2	vesicle associated membrane protein 2	Human,Mouse,Rat
rno-miR-153-3p	miR-153-3p (miRNAs w/seed UGCAUAG)	TargetScan Human	High (predicted)	VWA5B2	von Willebrand factor A domain containing 5B2	Human,Mouse,Rat
rno-miR-153-3p	miR-153-3p (miRNAs w/seed UGCAUAG)	TargetScan Human	High (predicted)	WWOX	WW domain containing oxidoreductase	Human,Mouse,Rat
rno-miR-187-3p	miR-187-3p (miRNAs w/seed CGUGUCU)	TargetScan Human	High (predicted)	A2M	alpha-2-macroglobulin	Human,Mouse,Rat
rno-miR-187-3p	miR-187-3p (miRNAs w/seed CGUGUCU)	TargetScan Human	High (predicted)	ARRB1	arrestin beta 1	Human,Mouse,Rat
rno-miR-187-3p	miR-187-3p (miRNAs w/seed CGUGUCU)	TargetScan Human	High (predicted)	BCL10	B cell CLL/lymphoma 10	Human,Mouse,Rat
rno-miR-187-3p	miR-187-3p (miRNAs w/seed CGUGUCU)	TargetScan Human	High (predicted)	C1S	complement C1s	Human,Mouse,Rat
rno-miR-187-3p	miR-187-3p (miRNAs w/seed CGUGUCU)	TargetScan Human	High (predicted)	CAVIN1	caveolae associated protein 1	Human,Mouse,Rat
rno-miR-187-3p	miR-187-3p (miRNAs w/seed CGUGUCU)	TargetScan Human	High (predicted)	CD276	CD276 molecule	Human,Mouse,Rat
rno-miR-187-3p	miR-187-3p (miRNAs w/seed CGUGUCU)	TargetScan Human	High (predicted)	CERK	ceramide kinase	Human,Mouse,Rat
rno-miR-187-3p	miR-187-3p (miRNAs w/seed CGUGUCU)	TargetScan Human	High (predicted)	COG8	component of oligomeric golgi complex 8	Human,Mouse,Rat
rno-miR-187-3p	miR-187-3p (miRNAs w/seed CGUGUCU)	TargetScan Human	High (predicted)	CRMP1	collapsin response mediator protein 1	Human,Mouse,Rat
rno-miR-187-3p	miR-187-3p (miRNAs w/seed CGUGUCU)	TargetScan Human	High (predicted)	CSRNP3	cysteine and serine rich nuclear protein 3	Human,Mouse,Rat
rno-miR-187-3p	miR-187-3p (miRNAs w/seed CGUGUCU)	TargetScan Human	High (predicted)	ELAVL3	ELAV like RNA binding protein 3	Human,Mouse,Rat
rno-miR-187-3p	miR-187-3p (miRNAs w/seed CGUGUCU)	TargetScan Human	High (predicted)	ETS1	ETS proto-oncogene 1, transcription factor	Human,Mouse,Rat
rno-miR-187-3p	miR-187-3p (miRNAs w/seed CGUGUCU)	TargetScan Human	High (predicted)	F11	coagulation factor XI	Human,Mouse,Rat
rno-miR-187-3p	miR-187-3p (miRNAs w/seed CGUGUCU)	TargetScan Human	High (predicted)	FGF10	fibroblast growth factor 10	Human,Mouse,Rat
rno-miR-187-3p	miR-187-3p (miRNAs w/seed CGUGUCU)	TargetScan Human	High (predicted)	KIR2DL1/KIR2DL3	killer cell immunoglobulin like receptor, two Ig domains and long cytoplasmic tail 3	Human
rno-miR-187-3p	miR-187-3p (miRNAs w/seed CGUGUCU)	TargetScan Human	High (predicted)	KSR2	kinase suppressor of ras 2	Human,Mouse,Rat
rno-miR-187-3p	miR-187-3p (miRNAs w/seed CGUGUCU)	TargetScan Human	High (predicted)	MAN1B1	mannosidase alpha class 1B member 1	Human,Mouse,Rat
rno-miR-187-3p	miR-187-3p (miRNAs w/seed CGUGUCU)	TargetScan Human	High (predicted)	NUPR1	nuclear protein 1, transcriptional regulator	Human,Mouse,Rat
rno-miR-187-3p	miR-187-3p (miRNAs w/seed CGUGUCU)	TargetScan Human	High (predicted)	ODC1	ornithine decarboxylase 1	Human,Mouse,Rat
rno-miR-187-3p	miR-187-3p (miRNAs w/seed CGUGUCU)	TargetScan Human	High (predicted)	PIGG	phosphatidylinositol glycan anchor biosynthesis class G	Human,Mouse,Rat
rno-miR-187-3p	miR-187-3p (miRNAs w/seed CGUGUCU)	TargetScan Human	High (predicted)	RHBDF1	rhomboid 5 homolog 1	Human,Mouse,Rat
rno-miR-187-3p	miR-187-3p (miRNAs w/seed CGUGUCU)	TargetScan Human	High (predicted)	RNF5	ring finger protein 5	Human,Mouse,Rat
rno-miR-187-3p	miR-187-3p (miRNAs w/seed CGUGUCU)	TargetScan Human	High (predicted)	S100A4	S100 calcium binding protein A4	Human,Mouse,Rat
rno-miR-187-3p	miR-187-3p (miRNAs w/seed CGUGUCU)	TargetScan Human	High (predicted)	SLC17A9	solute carrier family 17 member 9	Human,Mouse,Rat
rno-miR-187-3p	miR-187-3p (miRNAs w/seed CGUGUCU)	TargetScan Human	High (predicted)	SLC36A2	solute carrier family 36 member 2	Human,Mouse,Rat
rno-miR-187-3p	miR-187-3p (miRNAs w/seed CGUGUCU)	TargetScan Human	High (predicted)	SLC6A3	solute carrier family 6 member 3	Human,Mouse,Rat
rno-miR-187-3p	miR-187-3p (miRNAs w/seed CGUGUCU)	TargetScan Human	High (predicted)	SMAD1	SMAD family member 1	Human,Mouse,Rat
rno-miR-187-3p	miR-187-3p (miRNAs w/seed CGUGUCU)	TargetScan Human	High (predicted)	TIMELESS	timeless circadian regulator	Human,Mouse,Rat
rno-miR-187-3p	miR-187-3p (miRNAs w/seed CGUGUCU)	TargetScan Human	High (predicted)	TTL	tubulin tyrosine ligase	Human,Mouse,Rat
rno-miR-187-3p	miR-187-3p (miRNAs w/seed CGUGUCU)	TargetScan Human	High (predicted)	ZNF516	zinc finger protein 516	Human,Mouse,Rat
rno-miR-190a-5p	miR-190a-5p (and other miRNAs w/seed GAUAUGU)	TargetScan Human	High (predicted)	ADGRB3	adhesion G protein-coupled receptor B3	Human,Mouse,Rat
rno-miR-190a-5p	miR-190a-5p (and other miRNAs w/seed GAUAUGU)	TargetScan Human	High (predicted)	AMMECR1	Alport syndrome, mental retardation, midface hypoplasia and elliptocytosis chromosomal region gene 1	Human,Mouse,Rat
rno-miR-190a-5p	miR-190a-5p (and other miRNAs w/seed GAUAUGU)	TargetScan Human	High (predicted)	ANKRD34A	ankyrin repeat domain 34A	Human,Mouse,Rat
rno-miR-190a-5p	miR-190a-5p (and other miRNAs w/seed GAUAUGU)	TargetScan Human	High (predicted)	AP1S2	adaptor related protein complex 1 sigma 2 subunit	Human,Mouse,Rat
rno-miR-190a-5p	miR-190a-5p (and other miRNAs w/seed GAUAUGU)	TargetScan Human	High (predicted)	ASAP2	ArfGAP with SH3 domain, ankyrin repeat and PH domain 2	Human,Mouse,Rat
rno-miR-190a-5p	miR-190a-5p (and other miRNAs w/seed GAUAUGU)	TargetScan Human	High (predicted)	BBS4	Bardet-Biedl syndrome 4	Human,Mouse,Rat
rno-miR-190a-5p	miR-190a-5p (and other miRNAs w/seed GAUAUGU)	TargetScan Human	High (predicted)	C15orf41	chromosome 15 open reading frame 41	Human,Mouse,Rat
rno-miR-190a-5p	miR-190a-5p (and other miRNAs w/seed GAUAUGU)	TargetScan Human	High (predicted)	CACNB2	calcium voltage-gated channel auxiliary subunit beta 2	Human,Mouse,Rat
rno-miR-190a-5p	miR-190a-5p (and other miRNAs w/seed GAUAUGU)	TargetScan Human	High (predicted)	CAT	catalase	Human,Mouse,Rat
rno-miR-190a-5p	miR-190a-5p (and other miRNAs w/seed GAUAUGU)	TargetScan Human	High (predicted)	CDNF	cerebral dopamine neurotrophic factor	Human,Mouse,Rat
rno-miR-190a-5p	miR-190a-5p (and other miRNAs w/seed GAUAUGU)	TargetScan Human	High (predicted)	CEBPA	CCAAT/enhancer binding protein alpha	Human,Mouse,Rat
rno-miR-190a-5p	miR-190a-5p (and other miRNAs w/seed GAUAUGU)	TargetScan Human	High (predicted)	CNN3	calponin 3	Human,Mouse,Rat
rno-miR-190a-5p	miR-190a-5p (and other miRNAs w/seed GAUAUGU)	TargetScan Human	High (predicted)	COL11A1	collagen type XI alpha 1 chain	Human,Mouse,Rat
rno-miR-190a-5p	miR-190a-5p (and other miRNAs w/seed GAUAUGU)	TargetScan Human	High (predicted)	CSRNP3	cysteine and serine rich nuclear protein 3	Human,Mouse,Rat
rno-miR-190a-5p	miR-190a-5p (and other miRNAs w/seed GAUAUGU)	TargetScan Human	High (predicted)	CT45A10/CT45A5	cancer/testis antigen family 45 member A5	Human
rno-miR-190a-5p	miR-190a-5p (and other miRNAs w/seed GAUAUGU)	TargetScan Human	High (predicted)	CT47A6 (includes others)	cancer/testis antigen family 47, member A1	Human
rno-miR-190a-5p	miR-190a-5p (and other miRNAs w/seed GAUAUGU)	TargetScan Human	High (predicted)	F2R	coagulation factor II thrombin receptor	Human,Mouse,Rat
rno-miR-190a-5p	miR-190a-5p (and other miRNAs w/seed GAUAUGU)	TargetScan Human	High (predicted)	FGF10	fibroblast growth factor 10	Human,Mouse,Rat
rno-miR-190a-5p	miR-190a-5p (and other miRNAs w/seed GAUAUGU)	TargetScan Human	High (predicted)	FGF14	fibroblast growth factor 14	Human,Mouse,Rat
rno-miR-190a-5p	miR-190a-5p (and other miRNAs w/seed GAUAUGU)	TargetScan Human	High (predicted)	GPHN	gephyrin	Human,Mouse,Rat
rno-miR-190a-5p	miR-190a-5p (and other miRNAs w/seed GAUAUGU)	TargetScan Human	High (predicted)	GREM1	gremlin 1, DAN family BMP antagonist	Human,Mouse,Rat
rno-miR-190a-5p	miR-190a-5p (and other miRNAs w/seed GAUAUGU)	TargetScan Human	High (predicted)	GUCY1B1	guanylate cyclase 1 soluble subunit beta 1	Human,Mouse,Rat
rno-miR-190a-5p	miR-190a-5p (and other miRNAs w/seed GAUAUGU)	TargetScan Human	High (predicted)	GYG1	glycogenin 1	Human,Mouse,Rat
rno-miR-190a-5p	miR-190a-5p (and other miRNAs w/seed GAUAUGU)	TargetScan Human	High (predicted)	IL2	interleukin 2	Human,Mouse,Rat
rno-miR-190a-5p	miR-190a-5p (and other miRNAs w/seed GAUAUGU)	TargetScan Human	High (predicted)	IYD	iodotyrosine deiodinase	Human,Mouse,Rat
rno-miR-190a-5p	miR-190a-5p (and other miRNAs w/seed GAUAUGU)	TargetScan Human	High (predicted)	KCNA4	potassium voltage-gated channel subfamily A member 4	Human,Mouse,Rat
rno-miR-190a-5p	miR-190a-5p (and other miRNAs w/seed GAUAUGU)	TargetScan Human	High (predicted)	KPNA5	karyopherin subunit alpha 5	Human,Rat
rno-miR-190a-5p	miR-190a-5p (and other miRNAs w/seed GAUAUGU)	TargetScan Human	High (predicted)	MMAA	methylmalonic aciduria (cobalamin deficiency) cblA type	Human,Mouse,Rat
rno-miR-190a-5p	miR-190a-5p (and other miRNAs w/seed GAUAUGU)	TargetScan Human	High (predicted)	NEUROD1	neuronal differentiation 1	Human,Mouse,Rat
rno-miR-190a-5p	miR-190a-5p (and other miRNAs w/seed GAUAUGU)	TargetScan Human	High (predicted)	NLGN1	neuroligin 1	Human,Mouse,Rat
rno-miR-190a-5p	miR-190a-5p (and other miRNAs w/seed GAUAUGU)	TargetScan Human	High (predicted)	OSBPL6	oxysterol binding protein like 6	Human,Mouse,Rat
rno-miR-190a-5p	miR-190a-5p (and other miRNAs w/seed GAUAUGU)	TargetScan Human	High (predicted)	OTUD4	OTU deubiquitinase 4	Human,Mouse,Rat
rno-miR-190a-5p	miR-190a-5p (and other miRNAs w/seed GAUAUGU)	TargetScan Human	High (predicted)	POC1B	POC1 centriolar protein B	Human,Mouse,Rat
rno-miR-190a-5p	miR-190a-5p (and other miRNAs w/seed GAUAUGU)	TargetScan Human	High (predicted)	PTHLH	parathyroid hormone like hormone	Human,Mouse,Rat
rno-miR-190a-5p	miR-190a-5p (and other miRNAs w/seed GAUAUGU)	TargetScan Human	High (predicted)	RFK	riboflavin kinase	Human,Mouse,Rat
rno-miR-190a-5p	miR-190a-5p (and other miRNAs w/seed GAUAUGU)	TargetScan Human	High (predicted)	RNF125	ring finger protein 125	Human,Rat
rno-miR-190a-5p	miR-190a-5p (and other miRNAs w/seed GAUAUGU)	TargetScan Human	High (predicted)	SIGMAR1	sigma non-opioid intracellular receptor 1	Human,Mouse,Rat
rno-miR-190a-5p	miR-190a-5p (and other miRNAs w/seed GAUAUGU)	TargetScan Human	High (predicted)	SMAD2	SMAD family member 2	Human,Mouse,Rat
rno-miR-190a-5p	miR-190a-5p (and other miRNAs w/seed GAUAUGU)	TargetScan Human	High (predicted)	STK38L	serine/threonine kinase 38 like	Human,Mouse,Rat
rno-miR-190a-5p	miR-190a-5p (and other miRNAs w/seed GAUAUGU)	TargetScan Human	High (predicted)	WDR44	WD repeat domain 44	Human,Mouse,Rat
rno-miR-223-3p	miR-223-3p (miRNAs w/seed GUCAGUU)	TargetScan Human	High (predicted)	ABCC9	ATP binding cassette subfamily C member 9	Human,Mouse,Rat
rno-miR-223-3p	miR-223-3p (miRNAs w/seed GUCAGUU)	TargetScan Human	High (predicted)	ACTA1	actin, alpha 1, skeletal muscle	Human,Mouse,Rat
rno-miR-223-3p	miR-223-3p (miRNAs w/seed GUCAGUU)	TargetScan Human	High (predicted)	ACVR2A	activin A receptor type 2A	Human,Mouse,Rat
rno-miR-223-3p	miR-223-3p (miRNAs w/seed GUCAGUU)	TargetScan Human	High (predicted)	ALDOB	aldolase, fructose-bisphosphate B	Human,Mouse,Rat
rno-miR-223-3p	miR-223-3p (miRNAs w/seed GUCAGUU)	TargetScan Human	High (predicted)	ANKS1B	ankyrin repeat and sterile alpha motif domain containing 1B	Human,Mouse,Rat
rno-miR-223-3p	miR-223-3p (miRNAs w/seed GUCAGUU)	TargetScan Human	High (predicted)	ARMCX2	armadillo repeat containing, X-linked 2	Human,Mouse,Rat
rno-miR-223-3p	miR-223-3p (miRNAs w/seed GUCAGUU)	TargetScan Human	High (predicted)	ATP10D	ATPase phospholipid transporting 10D (putative)	Human,Rat
rno-miR-223-3p	miR-223-3p (miRNAs w/seed GUCAGUU)	TargetScan Human	High (predicted)	ATP7A	ATPase copper transporting alpha	Human,Mouse,Rat
rno-miR-223-3p	miR-223-3p (miRNAs w/seed GUCAGUU)	TargetScan Human	High (predicted)	BRINP1	BMP/retinoic acid inducible neural specific 1	Human,Mouse,Rat
rno-miR-223-3p	miR-223-3p (miRNAs w/seed GUCAGUU)	TargetScan Human	High (predicted)	C12orf65	chromosome 12 open reading frame 65	Human,Mouse,Rat
rno-miR-223-3p	miR-223-3p (miRNAs w/seed GUCAGUU)	TargetScan Human	High (predicted)	CCKBR	cholecystokinin B receptor	Human,Mouse,Rat
rno-miR-223-3p	miR-223-3p (miRNAs w/seed GUCAGUU)	TargetScan Human	High (predicted)	CENPN	centromere protein N	Human,Mouse,Rat
rno-miR-223-3p	miR-223-3p (miRNAs w/seed GUCAGUU)	miRecords	Experimentally Observed	CNTN4	contactin 4	Human,Mouse,Rat
rno-miR-223-3p	miR-223-3p (miRNAs w/seed GUCAGUU)	TargetScan Human	High (predicted)	CYB5A	cytochrome b5 type A	Human,Mouse,Rat
rno-miR-223-3p	miR-223-3p (miRNAs w/seed GUCAGUU)	TargetScan Human	High (predicted)	CYTIP	cytohesin 1 interacting protein	Human,Mouse,Rat
rno-miR-223-3p	miR-223-3p (miRNAs w/seed GUCAGUU)	TargetScan Human	High (predicted)	DNAJB13	DnaJ heat shock protein family (Hsp40) member B13	Human,Mouse,Rat
rno-miR-223-3p	miR-223-3p (miRNAs w/seed GUCAGUU)	TargetScan Human	High (predicted)	DUSP10	dual specificity phosphatase 10	Human,Mouse,Rat
rno-miR-223-3p	miR-223-3p (miRNAs w/seed GUCAGUU)	TargetScan Human	High (predicted)	ECT2	epithelial cell transforming 2	Human,Mouse,Rat
rno-miR-223-3p	miR-223-3p (miRNAs w/seed GUCAGUU)	TargetScan Human	High (predicted)	ETFB	electron transfer flavoprotein beta subunit	Human,Mouse,Rat
rno-miR-223-3p	miR-223-3p (miRNAs w/seed GUCAGUU)	TargetScan Human	High (predicted)	FBXW7	F-box and WD repeat domain containing 7	Human,Mouse,Rat
rno-miR-223-3p	miR-223-3p (miRNAs w/seed GUCAGUU)	TargetScan Human	High (predicted)	FCGR1B	Fc fragment of IgG receptor Ib	Human
rno-miR-223-3p	miR-223-3p (miRNAs w/seed GUCAGUU)	TargetScan Human	High (predicted)	FHL1	four and a half LIM domains 1	Human,Mouse,Rat
rno-miR-223-3p	miR-223-3p (miRNAs w/seed GUCAGUU)	TargetScan Human	High (predicted)	FOXO1	forkhead box O1	Human,Mouse,Rat
rno-miR-223-3p	miR-223-3p (miRNAs w/seed GUCAGUU)	TargetScan Human	High (predicted)	GALNT18	polypeptide N-acetylgalactosaminyltransferase 18	Human,Mouse,Rat
rno-miR-223-3p	miR-223-3p (miRNAs w/seed GUCAGUU)	TargetScan Human	High (predicted)	GPR34	G protein-coupled receptor 34	Human,Mouse,Rat
rno-miR-223-3p	miR-223-3p (miRNAs w/seed GUCAGUU)	TargetScan Human	High (predicted)	HLF	HLF, PAR bZIP transcription factor	Human,Mouse,Rat
rno-miR-223-3p	miR-223-3p (miRNAs w/seed GUCAGUU)	TargetScan Human	High (predicted)	HSP90B1	heat shock protein 90 beta family member 1	Human,Mouse,Rat
rno-miR-223-3p	miR-223-3p (miRNAs w/seed GUCAGUU)	TargetScan Human	High (predicted)	IFIH1	interferon induced with helicase C domain 1	Human,Mouse,Rat
rno-miR-223-3p	miR-223-3p (miRNAs w/seed GUCAGUU)	TargetScan Human	High (predicted)	IL6ST	interleukin 6 signal transducer	Human,Mouse,Rat
rno-miR-223-3p	miR-223-3p (miRNAs w/seed GUCAGUU)	TargetScan Human	High (predicted)	INIP	INTS3 and NABP interacting protein	Human,Mouse,Rat
rno-miR-223-3p	miR-223-3p (miRNAs w/seed GUCAGUU)	TargetScan Human	High (predicted)	INPP5B	inositol polyphosphate-5-phosphatase B	Human,Mouse,Rat
rno-miR-223-3p	miR-223-3p (miRNAs w/seed GUCAGUU)	miRecords	Experimentally Observed	IRS1	insulin receptor substrate 1	Human,Mouse,Rat
rno-miR-223-3p	miR-223-3p (miRNAs w/seed GUCAGUU)	TargetScan Human	High (predicted)	LAMB1	laminin subunit beta 1	Human,Mouse,Rat
rno-miR-223-3p	miR-223-3p (miRNAs w/seed GUCAGUU)	TargetScan Human	High (predicted)	LIPN	lipase family member N	Human,Mouse,Rat
rno-miR-223-3p	miR-223-3p (miRNAs w/seed GUCAGUU)	TargetScan Human,miRecords	Experimentally Observed,High (predicted)	LMO2	LIM domain only 2	Human,Mouse,Rat
rno-miR-223-3p	miR-223-3p (miRNAs w/seed GUCAGUU)	TargetScan Human	High (predicted)	LRRC8B	leucine rich repeat containing 8 VRAC subunit B	Human,Mouse,Rat
rno-miR-223-3p	miR-223-3p (miRNAs w/seed GUCAGUU)	TargetScan Human	High (predicted)	MDK	midkine	Human,Mouse,Rat
rno-miR-223-3p	miR-223-3p (miRNAs w/seed GUCAGUU)	Ingenuity Expert Findings,TarBase,TargetScan Human,miRecords	Experimentally Observed,Moderate (predicted)	MEF2C	myocyte enhancer factor 2C	Human,Mouse,Rat
rno-miR-223-3p	miR-223-3p (miRNAs w/seed GUCAGUU)	TargetScan Human	High (predicted)	MX1	MX dynamin like GTPase 1	Human,Rat
rno-miR-223-3p	miR-223-3p (miRNAs w/seed GUCAGUU)	TargetScan Human	High (predicted)	NDP	NDP, norrin cystine knot growth factor	Human,Mouse
rno-miR-223-3p	miR-223-3p (miRNAs w/seed GUCAGUU)	TargetScan Human	High (predicted)	NEBL	nebulette	Human,Rat
rno-miR-223-3p	miR-223-3p (miRNAs w/seed GUCAGUU)	TarBase,TargetScan Human,miRecords	Experimentally Observed,High (predicted)	NFIA	nuclear factor I A	Human,Mouse,Rat
rno-miR-223-3p	miR-223-3p (miRNAs w/seed GUCAGUU)	TargetScan Human	High (predicted)	ODAPH	odontogenesis associated phosphoprotein	Human,Mouse,Rat
rno-miR-223-3p	miR-223-3p (miRNAs w/seed GUCAGUU)	TargetScan Human	High (predicted)	PEX16	peroxisomal biogenesis factor 16	Human,Mouse,Rat
rno-miR-223-3p	miR-223-3p (miRNAs w/seed GUCAGUU)	TargetScan Human	High (predicted)	PHF19	PHD finger protein 19	Human,Mouse,Rat
rno-miR-223-3p	miR-223-3p (miRNAs w/seed GUCAGUU)	TargetScan Human	High (predicted)	PRELID3B	PRELI domain containing 3B	Human,Mouse,Rat
rno-miR-223-3p	miR-223-3p (miRNAs w/seed GUCAGUU)	TargetScan Human	High (predicted)	PRL	prolactin	Human,Mouse,Rat
rno-miR-223-3p	miR-223-3p (miRNAs w/seed GUCAGUU)	TargetScan Human	High (predicted)	PSIP1	PC4 and SFRS1 interacting protein 1	Human,Mouse,Rat
rno-miR-223-3p	miR-223-3p (miRNAs w/seed GUCAGUU)	TargetScan Human	High (predicted)	PTPN2	protein tyrosine phosphatase, non-receptor type 2	Human,Mouse,Rat
rno-miR-223-3p	miR-223-3p (miRNAs w/seed GUCAGUU)	TargetScan Human	High (predicted)	PTS	6-pyruvoyltetrahydropterin synthase	Human,Mouse,Rat
rno-miR-223-3p	miR-223-3p (miRNAs w/seed GUCAGUU)	TargetScan Human	High (predicted)	RGS1	regulator of G protein signaling 1	Human,Mouse,Rat
rno-miR-223-3p	miR-223-3p (miRNAs w/seed GUCAGUU)	TargetScan Human,miRecords	Experimentally Observed,High (predicted)	RHOB	ras homolog family member B	Human,Mouse,Rat
rno-miR-223-3p	miR-223-3p (miRNAs w/seed GUCAGUU)	TargetScan Human	High (predicted)	RNF168	ring finger protein 168	Human,Mouse,Rat
rno-miR-223-3p	miR-223-3p (miRNAs w/seed GUCAGUU)	TargetScan Human	High (predicted)	RUBCNL	RUN and cysteine rich domain containing beclin 1 interacting protein like	Human,Mouse,Rat
rno-miR-223-3p	miR-223-3p (miRNAs w/seed GUCAGUU)	miRecords	Experimentally Observed	SCN3A	sodium voltage-gated channel alpha subunit 3	Human,Mouse,Rat
rno-miR-223-3p	miR-223-3p (miRNAs w/seed GUCAGUU)	TargetScan Human	High (predicted)	SIAH1	siah E3 ubiquitin protein ligase 1	Human,Mouse,Rat
rno-miR-223-3p	miR-223-3p (miRNAs w/seed GUCAGUU)	TargetScan Human	High (predicted)	SLC35G2	solute carrier family 35 member G2	Human,Mouse,Rat
rno-miR-223-3p	miR-223-3p (miRNAs w/seed GUCAGUU)	TargetScan Human	High (predicted)	SLC37A3	solute carrier family 37 member 3	Human,Mouse,Rat
rno-miR-223-3p	miR-223-3p (miRNAs w/seed GUCAGUU)	TargetScan Human	High (predicted)	SLC4A4	solute carrier family 4 member 4	Human,Mouse,Rat
rno-miR-223-3p	miR-223-3p (miRNAs w/seed GUCAGUU)	TargetScan Human	High (predicted)	SP3	Sp3 transcription factor	Human,Mouse,Rat
rno-miR-223-3p	miR-223-3p (miRNAs w/seed GUCAGUU)	TargetScan Human	High (predicted)	SPRY3	sprouty RTK signaling antagonist 3	Human,Mouse,Rat
rno-miR-223-3p	miR-223-3p (miRNAs w/seed GUCAGUU)	miRecords	Experimentally Observed	STMN1	stathmin 1	Human,Mouse,Rat
rno-miR-223-3p	miR-223-3p (miRNAs w/seed GUCAGUU)	TargetScan Human	High (predicted)	TIGD7	tigger transposable element derived 7	Human
rno-miR-223-3p	miR-223-3p (miRNAs w/seed GUCAGUU)	TargetScan Human	High (predicted)	TUBA1B	tubulin alpha 1b	Human,Mouse
rno-miR-223-3p	miR-223-3p (miRNAs w/seed GUCAGUU)	TargetScan Human	High (predicted)	TWF1	twinfilin actin binding protein 1	Human,Mouse,Rat
rno-miR-223-3p	miR-223-3p (miRNAs w/seed GUCAGUU)	miRecords	Experimentally Observed	VIM	vimentin	Human,Mouse,Rat
rno-miR-223-3p	miR-223-3p (miRNAs w/seed GUCAGUU)	TargetScan Human	High (predicted)	WDR62	WD repeat domain 62	Human,Mouse,Rat
rno-miR-223-3p	miR-223-3p (miRNAs w/seed GUCAGUU)	TargetScan Human	High (predicted)	YWHAG	tyrosine 3-monooxygenase/tryptophan 5-monooxygenase activation protein gamma	Human,Mouse,Rat
rno-miR-223-3p	miR-223-3p (miRNAs w/seed GUCAGUU)	TargetScan Human	High (predicted)	ZNF772	zinc finger protein 772	Human
mmu-miR-26a-2-3p	miR-26b-3p (and other miRNAs w/seed CUGUUCU)	TargetScan Human	High (predicted)	ARHGAP15	Rho GTPase activating protein 15	Human,Mouse,Rat
mmu-miR-26a-2-3p	miR-26b-3p (and other miRNAs w/seed CUGUUCU)	TargetScan Human	High (predicted)	ARX	aristaless related homeobox	Human,Mouse,Rat
mmu-miR-26a-2-3p	miR-26b-3p (and other miRNAs w/seed CUGUUCU)	TargetScan Human	High (predicted)	ATP5PO	ATP synthase peripheral stalk subunit OSCP	Human,Mouse,Rat
mmu-miR-26a-2-3p	miR-26b-3p (and other miRNAs w/seed CUGUUCU)	TargetScan Human	High (predicted)	BCL2L2	BCL2 like 2	Human,Mouse,Rat
mmu-miR-26a-2-3p	miR-26b-3p (and other miRNAs w/seed CUGUUCU)	TargetScan Human	High (predicted)	CAMLG	calcium modulating ligand	Human,Mouse,Rat
mmu-miR-26a-2-3p	miR-26b-3p (and other miRNAs w/seed CUGUUCU)	TargetScan Human	High (predicted)	CCDC18	coiled-coil domain containing 18	Human,Mouse,Rat
mmu-miR-26a-2-3p	miR-26b-3p (and other miRNAs w/seed CUGUUCU)	TargetScan Human	High (predicted)	CCL20	C-C motif chemokine ligand 20	Human,Mouse,Rat
mmu-miR-26a-2-3p	miR-26b-3p (and other miRNAs w/seed CUGUUCU)	TargetScan Human	High (predicted)	CEP135	centrosomal protein 135	Human,Mouse,Rat
mmu-miR-26a-2-3p	miR-26b-3p (and other miRNAs w/seed CUGUUCU)	TargetScan Human	High (predicted)	CLU	clusterin	Human,Mouse,Rat
mmu-miR-26a-2-3p	miR-26b-3p (and other miRNAs w/seed CUGUUCU)	TargetScan Human	High (predicted)	COA3	cytochrome c oxidase assembly factor 3	Human,Mouse,Rat
mmu-miR-26a-2-3p	miR-26b-3p (and other miRNAs w/seed CUGUUCU)	TargetScan Human	High (predicted)	CREB3L1	cAMP responsive element binding protein 3 like 1	Human,Mouse,Rat
mmu-miR-26a-2-3p	miR-26b-3p (and other miRNAs w/seed CUGUUCU)	TargetScan Human	High (predicted)	CXCL2	C-X-C motif chemokine ligand 2	Human,Mouse,Rat
mmu-miR-26a-2-3p	miR-26b-3p (and other miRNAs w/seed CUGUUCU)	TargetScan Human	High (predicted)	DST	dystonin	Human
mmu-miR-26a-2-3p	miR-26b-3p (and other miRNAs w/seed CUGUUCU)	TargetScan Human	High (predicted)	FAM160B1	family with sequence similarity 160 member B1	Human,Mouse,Rat
mmu-miR-26a-2-3p	miR-26b-3p (and other miRNAs w/seed CUGUUCU)	TargetScan Human	High (predicted)	FAM9C	family with sequence similarity 9 member C	Human
mmu-miR-26a-2-3p	miR-26b-3p (and other miRNAs w/seed CUGUUCU)	TargetScan Human	High (predicted)	FGF1	fibroblast growth factor 1	Human,Mouse,Rat
mmu-miR-26a-2-3p	miR-26b-3p (and other miRNAs w/seed CUGUUCU)	TargetScan Human	High (predicted)	FHL2	four and a half LIM domains 2	Human,Mouse,Rat
mmu-miR-26a-2-3p	miR-26b-3p (and other miRNAs w/seed CUGUUCU)	TargetScan Human	High (predicted)	FHL5	four and a half LIM domains 5	Human,Mouse,Rat
mmu-miR-26a-2-3p	miR-26b-3p (and other miRNAs w/seed CUGUUCU)	TargetScan Human	High (predicted)	HELLS	helicase, lymphoid specific	Human,Mouse
mmu-miR-26a-2-3p	miR-26b-3p (and other miRNAs w/seed CUGUUCU)	TargetScan Human	High (predicted)	IL3RA	interleukin 3 receptor subunit alpha	Human,Mouse,Rat
mmu-miR-26a-2-3p	miR-26b-3p (and other miRNAs w/seed CUGUUCU)	TargetScan Human	High (predicted)	KEAP1	kelch like ECH associated protein 1	Human,Mouse,Rat
mmu-miR-26a-2-3p	miR-26b-3p (and other miRNAs w/seed CUGUUCU)	TargetScan Human	High (predicted)	KLHL6	kelch like family member 6	Human,Mouse,Rat
mmu-miR-26a-2-3p	miR-26b-3p (and other miRNAs w/seed CUGUUCU)	TargetScan Human	High (predicted)	LAX1	lymphocyte transmembrane adaptor 1	Human,Mouse,Rat
mmu-miR-26a-2-3p	miR-26b-3p (and other miRNAs w/seed CUGUUCU)	TargetScan Human	High (predicted)	LOX	lysyl oxidase	Human,Mouse,Rat
mmu-miR-26a-2-3p	miR-26b-3p (and other miRNAs w/seed CUGUUCU)	TargetScan Human	High (predicted)	MBD2	methyl-CpG binding domain protein 2	Human,Mouse,Rat
mmu-miR-26a-2-3p	miR-26b-3p (and other miRNAs w/seed CUGUUCU)	TargetScan Human	High (predicted)	MDM4	MDM4, p53 regulator	Human,Mouse,Rat
mmu-miR-26a-2-3p	miR-26b-3p (and other miRNAs w/seed CUGUUCU)	TargetScan Human	High (predicted)	MTPAP	mitochondrial poly(A) polymerase	Human,Mouse,Rat
mmu-miR-26a-2-3p	miR-26b-3p (and other miRNAs w/seed CUGUUCU)	TargetScan Human	High (predicted)	NDE1	nudE neurodevelopment protein 1	Human,Mouse,Rat
mmu-miR-26a-2-3p	miR-26b-3p (and other miRNAs w/seed CUGUUCU)	TargetScan Human	High (predicted)	NEK4	NIMA related kinase 4	Human,Mouse,Rat
mmu-miR-26a-2-3p	miR-26b-3p (and other miRNAs w/seed CUGUUCU)	TargetScan Human	High (predicted)	NTSR2	neurotensin receptor 2	Human,Mouse,Rat
mmu-miR-26a-2-3p	miR-26b-3p (and other miRNAs w/seed CUGUUCU)	TargetScan Human	High (predicted)	PFDN1	prefoldin subunit 1	Human,Mouse,Rat
mmu-miR-26a-2-3p	miR-26b-3p (and other miRNAs w/seed CUGUUCU)	TargetScan Human	High (predicted)	PHLDB2	pleckstrin homology like domain family B member 2	Human,Mouse,Rat
mmu-miR-26a-2-3p	miR-26b-3p (and other miRNAs w/seed CUGUUCU)	TargetScan Human	High (predicted)	PIK3CA	phosphatidylinositol-4,5-bisphosphate 3-kinase catalytic subunit alpha	Human,Mouse,Rat
mmu-miR-26a-2-3p	miR-26b-3p (and other miRNAs w/seed CUGUUCU)	TargetScan Human	High (predicted)	PRRX1	paired related homeobox 1	Human,Mouse,Rat
mmu-miR-26a-2-3p	miR-26b-3p (and other miRNAs w/seed CUGUUCU)	TargetScan Human	High (predicted)	PSMA4	proteasome subunit alpha 4	Human,Mouse,Rat
mmu-miR-26a-2-3p	miR-26b-3p (and other miRNAs w/seed CUGUUCU)	TargetScan Human	High (predicted)	RCC1	regulator of chromosome condensation 1	Human,Mouse,Rat
mmu-miR-26a-2-3p	miR-26b-3p (and other miRNAs w/seed CUGUUCU)	TargetScan Human	High (predicted)	ROM1	retinal outer segment membrane protein 1	Human,Mouse,Rat
mmu-miR-26a-2-3p	miR-26b-3p (and other miRNAs w/seed CUGUUCU)	TargetScan Human	High (predicted)	RSPO2	R-spondin 2	Human,Mouse,Rat
mmu-miR-26a-2-3p	miR-26b-3p (and other miRNAs w/seed CUGUUCU)	TargetScan Human	High (predicted)	SLC12A3	solute carrier family 12 member 3	Human,Mouse,Rat
mmu-miR-26a-2-3p	miR-26b-3p (and other miRNAs w/seed CUGUUCU)	TargetScan Human	High (predicted)	SLC18A2	solute carrier family 18 member A2	Human,Mouse,Rat
mmu-miR-26a-2-3p	miR-26b-3p (and other miRNAs w/seed CUGUUCU)	TargetScan Human	High (predicted)	STAT1	signal transducer and activator of transcription 1	Human,Mouse,Rat
mmu-miR-26a-2-3p	miR-26b-3p (and other miRNAs w/seed CUGUUCU)	TargetScan Human	High (predicted)	STYK1	serine/threonine/tyrosine kinase 1	Human,Mouse,Rat
mmu-miR-26a-2-3p	miR-26b-3p (and other miRNAs w/seed CUGUUCU)	TargetScan Human	High (predicted)	TECRL	trans-2,3-enoyl-CoA reductase like	Human,Mouse,Rat
mmu-miR-26a-2-3p	miR-26b-3p (and other miRNAs w/seed CUGUUCU)	TargetScan Human	High (predicted)	THAP1	THAP domain containing 1	Human,Mouse,Rat
mmu-miR-26a-2-3p	miR-26b-3p (and other miRNAs w/seed CUGUUCU)	TargetScan Human	High (predicted)	THEMIS	thymocyte selection associated	Human,Mouse,Rat
mmu-miR-26a-2-3p	miR-26b-3p (and other miRNAs w/seed CUGUUCU)	TargetScan Human	High (predicted)	TMX3	thioredoxin related transmembrane protein 3	Human,Mouse,Rat
mmu-miR-26a-2-3p	miR-26b-3p (and other miRNAs w/seed CUGUUCU)	TargetScan Human	High (predicted)	XPNPEP1	X-prolyl aminopeptidase 1	Human,Mouse,Rat
mmu-miR-26a-2-3p	miR-26b-3p (and other miRNAs w/seed CUGUUCU)	TargetScan Human	High (predicted)	ZNF37A	zinc finger protein 37A	Human
mmu-miR-26a-2-3p	miR-26b-3p (and other miRNAs w/seed CUGUUCU)	TargetScan Human	High (predicted)	ZNF534	zinc finger protein 534	Human
mmu-miR-431-3p	miR-431-3p (miRNAs w/seed AGGUCGU)	TargetScan Human	High (predicted)	C14orf180	chromosome 14 open reading frame 180	Human,Mouse,Rat
mmu-miR-431-3p	miR-431-3p (miRNAs w/seed AGGUCGU)	TargetScan Human	High (predicted)	CCNH	cyclin H	Human,Mouse,Rat
mmu-miR-431-3p	miR-431-3p (miRNAs w/seed AGGUCGU)	Ingenuity Expert Findings	Experimentally Observed	CD5	CD5 molecule	Human,Mouse,Rat
mmu-miR-431-3p	miR-431-3p (miRNAs w/seed AGGUCGU)	Ingenuity Expert Findings	Experimentally Observed	CD81	CD81 molecule	Human,Mouse,Rat
mmu-miR-431-3p	miR-431-3p (miRNAs w/seed AGGUCGU)	Ingenuity Expert Findings	Experimentally Observed	DICER1	dicer 1, ribonuclease III	Human,Mouse,Rat
mmu-miR-431-3p	miR-431-3p (miRNAs w/seed AGGUCGU)	TargetScan Human	High (predicted)	DIDO1	death inducer-obliterator 1	Human,Mouse,Rat
mmu-miR-431-3p	miR-431-3p (miRNAs w/seed AGGUCGU)	TargetScan Human	High (predicted)	DUOXA1	dual oxidase maturation factor 1	Human,Mouse,Rat
mmu-miR-431-3p	miR-431-3p (miRNAs w/seed AGGUCGU)	TargetScan Human	High (predicted)	EN1	engrailed homeobox 1	Human,Mouse,Rat
mmu-miR-431-3p	miR-431-3p (miRNAs w/seed AGGUCGU)	TargetScan Human	High (predicted)	ETS1	ETS proto-oncogene 1, transcription factor	Human,Mouse,Rat
mmu-miR-431-3p	miR-431-3p (miRNAs w/seed AGGUCGU)	TargetScan Human	High (predicted)	F2RL1	F2R like trypsin receptor 1	Human,Mouse,Rat
mmu-miR-431-3p	miR-431-3p (miRNAs w/seed AGGUCGU)	TargetScan Human	High (predicted)	FBXL12	F-box and leucine rich repeat protein 12	Human,Mouse,Rat
mmu-miR-431-3p	miR-431-3p (miRNAs w/seed AGGUCGU)	TargetScan Human	High (predicted)	FOXP1	forkhead box P1	Human
mmu-miR-431-3p	miR-431-3p (miRNAs w/seed AGGUCGU)	TargetScan Human	High (predicted)	GLRA3	glycine receptor alpha 3	Human,Mouse,Rat
mmu-miR-431-3p	miR-431-3p (miRNAs w/seed AGGUCGU)	TargetScan Human	High (predicted)	GYPA	glycophorin A (MNS blood group)	Human
mmu-miR-431-3p	miR-431-3p (miRNAs w/seed AGGUCGU)	TargetScan Human	High (predicted)	HES6	hes family bHLH transcription factor 6	Human,Mouse,Rat
mmu-miR-431-3p	miR-431-3p (miRNAs w/seed AGGUCGU)	Ingenuity Expert Findings	Experimentally Observed	IRAK1	interleukin 1 receptor associated kinase 1	Human,Mouse,Rat
mmu-miR-431-3p	miR-431-3p (miRNAs w/seed AGGUCGU)	TargetScan Human	High (predicted)	MEGF11	multiple EGF like domains 11	Human,Mouse,Rat
mmu-miR-431-3p	miR-431-3p (miRNAs w/seed AGGUCGU)	TargetScan Human	High (predicted)	NAT1	N-acetyltransferase 1	Human,Mouse,Rat
mmu-miR-431-3p	miR-431-3p (miRNAs w/seed AGGUCGU)	TargetScan Human	High (predicted)	OPRM1	opioid receptor mu 1	Human,Mouse,Rat
mmu-miR-431-3p	miR-431-3p (miRNAs w/seed AGGUCGU)	TargetScan Human	High (predicted)	PEG10	paternally expressed 10	Human,Mouse,Rat
mmu-miR-431-3p	miR-431-3p (miRNAs w/seed AGGUCGU)	TargetScan Human	High (predicted)	PTPN11	protein tyrosine phosphatase, non-receptor type 11	Human,Mouse,Rat
mmu-miR-431-3p	miR-431-3p (miRNAs w/seed AGGUCGU)	TargetScan Human	High (predicted)	RBBP5	RB binding protein 5, histone lysine methyltransferase complex subunit	Human,Mouse,Rat
mmu-miR-431-3p	miR-431-3p (miRNAs w/seed AGGUCGU)	TargetScan Human	High (predicted)	SIM2	single-minded family bHLH transcription factor 2	Human,Mouse,Rat
mmu-miR-431-3p	miR-431-3p (miRNAs w/seed AGGUCGU)	TargetScan Human	High (predicted)	SLC1A1	solute carrier family 1 member 1	Human,Mouse,Rat
mmu-miR-431-3p	miR-431-3p (miRNAs w/seed AGGUCGU)	TargetScan Human	High (predicted)	SPRTN	SprT-like N-terminal domain	Human,Mouse,Rat
mmu-miR-431-3p	miR-431-3p (miRNAs w/seed AGGUCGU)	TargetScan Human	High (predicted)	TAL1	TAL bHLH transcription factor 1, erythroid differentiation factor	Human,Mouse,Rat
mmu-miR-431-3p	miR-431-3p (miRNAs w/seed AGGUCGU)	Ingenuity Expert Findings	Experimentally Observed	TRAP1	TNF receptor associated protein 1	Human,Mouse,Rat
mmu-miR-431-3p	miR-431-3p (miRNAs w/seed AGGUCGU)	TargetScan Human	High (predicted)	WDR48	WD repeat domain 48	Human,Mouse,Rat
rno-miR-451-5p	miR-451a (and other miRNAs w/seed AACCGUU)	miRecords	Experimentally Observed	ABCB1	ATP binding cassette subfamily B member 1	Human,Mouse,Rat
rno-miR-451-5p	miR-451a (and other miRNAs w/seed AACCGUU)	Ingenuity Expert Findings,TargetScan Human	Experimentally Observed,Moderate (predicted)	AKTIP	AKT interacting protein	Human,Mouse,Rat
rno-miR-451-5p	miR-451a (and other miRNAs w/seed AACCGUU)	TargetScan Human	High (predicted)	ATF2	activating transcription factor 2	Human,Mouse,Rat
rno-miR-451-5p	miR-451a (and other miRNAs w/seed AACCGUU)	TargetScan Human	High (predicted)	ATP5F1E	ATP synthase F1 subunit epsilon	Human
rno-miR-451-5p	miR-451a (and other miRNAs w/seed AACCGUU)	TargetScan Human	High (predicted)	BATF	basic leucine zipper ATF-like transcription factor	Human,Mouse,Rat
rno-miR-451-5p	miR-451a (and other miRNAs w/seed AACCGUU)	TargetScan Human	High (predicted)	CBLN4	cerebellin 4 precursor	Human,Mouse,Rat
rno-miR-451-5p	miR-451a (and other miRNAs w/seed AACCGUU)	TargetScan Human	High (predicted)	CDKN2B	cyclin dependent kinase inhibitor 2B	Human,Mouse,Rat
rno-miR-451-5p	miR-451a (and other miRNAs w/seed AACCGUU)	TargetScan Human	High (predicted)	CXCL16	C-X-C motif chemokine ligand 16	Human,Mouse,Rat
rno-miR-451-5p	miR-451a (and other miRNAs w/seed AACCGUU)	TargetScan Human	High (predicted)	FAM91A1	family with sequence similarity 91 member A1	Human,Mouse,Rat
rno-miR-451-5p	miR-451a (and other miRNAs w/seed AACCGUU)	TargetScan Human	High (predicted)	FAM9C	family with sequence similarity 9 member C	Human
rno-miR-451-5p	miR-451a (and other miRNAs w/seed AACCGUU)	Ingenuity Expert Findings	Experimentally Observed	FBXO33	F-box protein 33	Human,Mouse,Rat
rno-miR-451-5p	miR-451a (and other miRNAs w/seed AACCGUU)	TargetScan Human	High (predicted)	FNTA	farnesyltransferase, CAAX box, alpha	Human,Mouse,Rat
rno-miR-451-5p	miR-451a (and other miRNAs w/seed AACCGUU)	TargetScan Human	High (predicted)	HELLS	helicase, lymphoid specific	Human,Mouse
rno-miR-451-5p	miR-451a (and other miRNAs w/seed AACCGUU)	TargetScan Human	High (predicted)	KIAA1217	KIAA1217	Human,Mouse,Rat
rno-miR-451-5p	miR-451a (and other miRNAs w/seed AACCGUU)	TargetScan Human	High (predicted)	KIF24	kinesin family member 24	Human,Mouse,Rat
rno-miR-451-5p	miR-451a (and other miRNAs w/seed AACCGUU)	TargetScan Human	High (predicted)	MCCC2	methylcrotonoyl-CoA carboxylase 2	Human,Mouse,Rat
rno-miR-451-5p	miR-451a (and other miRNAs w/seed AACCGUU)	TargetScan Human,miRecords	Experimentally Observed,High (predicted)	MIF	macrophage migration inhibitory factor	Human,Mouse,Rat
rno-miR-451-5p	miR-451a (and other miRNAs w/seed AACCGUU)	TargetScan Human	High (predicted)	MSC	musculin	Human,Mouse,Rat
rno-miR-451-5p	miR-451a (and other miRNAs w/seed AACCGUU)	TargetScan Human	High (predicted)	NEDD9	neural precursor cell expressed, developmentally down-regulated 9	Human,Mouse,Rat
rno-miR-451-5p	miR-451a (and other miRNAs w/seed AACCGUU)	TargetScan Human	High (predicted)	OSR1	odd-skipped related transciption factor 1	Human,Mouse,Rat
rno-miR-451-5p	miR-451a (and other miRNAs w/seed AACCGUU)	TargetScan Human	High (predicted)	POU3F2	POU class 3 homeobox 2	Human,Mouse,Rat
rno-miR-451-5p	miR-451a (and other miRNAs w/seed AACCGUU)	TargetScan Human	High (predicted)	PSMB8	proteasome subunit beta 8	Human,Mouse,Rat
rno-miR-451-5p	miR-451a (and other miRNAs w/seed AACCGUU)	TargetScan Human	High (predicted)	SEC23IP	SEC23 interacting protein	Human,Mouse,Rat
rno-miR-451-5p	miR-451a (and other miRNAs w/seed AACCGUU)	TargetScan Human	High (predicted)	TSC1	TSC complex subunit 1	Human,Mouse,Rat
rno-miR-544-3p	miR-544-3p (and other miRNAs w/seed UUCUGCA)	TargetScan Human	High (predicted)	AHI1	Abelson helper integration site 1	Human,Mouse,Rat
rno-miR-544-3p	miR-544-3p (and other miRNAs w/seed UUCUGCA)	TargetScan Human	High (predicted)	AKAP5	A-kinase anchoring protein 5	Human,Mouse,Rat
rno-miR-544-3p	miR-544-3p (and other miRNAs w/seed UUCUGCA)	TargetScan Human	High (predicted)	ARF6	ADP ribosylation factor 6	Human,Mouse,Rat
rno-miR-544-3p	miR-544-3p (and other miRNAs w/seed UUCUGCA)	TargetScan Human	High (predicted)	BOC	BOC cell adhesion associated, oncogene regulated	Human,Mouse,Rat
rno-miR-544-3p	miR-544-3p (and other miRNAs w/seed UUCUGCA)	TargetScan Human	High (predicted)	BRS3	bombesin receptor subtype 3	Human,Mouse,Rat
rno-miR-544-3p	miR-544-3p (and other miRNAs w/seed UUCUGCA)	TargetScan Human	High (predicted)	C22orf46	chromosome 22 open reading frame 46	Human
rno-miR-544-3p	miR-544-3p (and other miRNAs w/seed UUCUGCA)	TargetScan Human	High (predicted)	CACNB4	calcium voltage-gated channel auxiliary subunit beta 4	Human,Mouse,Rat
rno-miR-544-3p	miR-544-3p (and other miRNAs w/seed UUCUGCA)	TargetScan Human	High (predicted)	CC2D2A	coiled-coil and C2 domain containing 2A	Human,Mouse,Rat
rno-miR-544-3p	miR-544-3p (and other miRNAs w/seed UUCUGCA)	TargetScan Human	High (predicted)	CDC25C	cell division cycle 25C	Human,Mouse,Rat
rno-miR-544-3p	miR-544-3p (and other miRNAs w/seed UUCUGCA)	TargetScan Human	High (predicted)	COPS2	COP9 signalosome subunit 2	Human
rno-miR-544-3p	miR-544-3p (and other miRNAs w/seed UUCUGCA)	TargetScan Human	High (predicted)	CSDE1	cold shock domain containing E1	Human,Mouse,Rat
rno-miR-544-3p	miR-544-3p (and other miRNAs w/seed UUCUGCA)	TargetScan Human	High (predicted)	DARS2	aspartyl-tRNA synthetase 2, mitochondrial	Human,Mouse,Rat
rno-miR-544-3p	miR-544-3p (and other miRNAs w/seed UUCUGCA)	TargetScan Human	High (predicted)	DDX5	DEAD-box helicase 5	Human,Mouse,Rat
rno-miR-544-3p	miR-544-3p (and other miRNAs w/seed UUCUGCA)	TargetScan Human	High (predicted)	DST	dystonin	Human
rno-miR-544-3p	miR-544-3p (and other miRNAs w/seed UUCUGCA)	TargetScan Human	High (predicted)	EMC1	ER membrane protein complex subunit 1	Human,Mouse,Rat
rno-miR-544-3p	miR-544-3p (and other miRNAs w/seed UUCUGCA)	TargetScan Human	High (predicted)	EPHX2	epoxide hydrolase 2	Human,Mouse,Rat
rno-miR-544-3p	miR-544-3p (and other miRNAs w/seed UUCUGCA)	TargetScan Human	High (predicted)	FAM45A	family with sequence similarity 45 member A	Human,Mouse
rno-miR-544-3p	miR-544-3p (and other miRNAs w/seed UUCUGCA)	TargetScan Human	High (predicted)	FUT9	fucosyltransferase 9	Human,Mouse,Rat
rno-miR-544-3p	miR-544-3p (and other miRNAs w/seed UUCUGCA)	TargetScan Human	High (predicted)	GPC6	glypican 6	Human,Mouse,Rat
rno-miR-544-3p	miR-544-3p (and other miRNAs w/seed UUCUGCA)	TargetScan Human	High (predicted)	GUCY2C	guanylate cyclase 2C	Human,Mouse,Rat
rno-miR-544-3p	miR-544-3p (and other miRNAs w/seed UUCUGCA)	TargetScan Human	High (predicted)	HTATSF1	HIV-1 Tat specific factor 1	Human,Mouse,Rat
rno-miR-544-3p	miR-544-3p (and other miRNAs w/seed UUCUGCA)	TargetScan Human	High (predicted)	HTR3D	5-hydroxytryptamine receptor 3D	Human
rno-miR-544-3p	miR-544-3p (and other miRNAs w/seed UUCUGCA)	TargetScan Human	High (predicted)	IARS2	isoleucyl-tRNA synthetase 2, mitochondrial	Human,Mouse,Rat
rno-miR-544-3p	miR-544-3p (and other miRNAs w/seed UUCUGCA)	TargetScan Human	High (predicted)	IL36B	interleukin 36 beta	Human,Mouse,Rat
rno-miR-544-3p	miR-544-3p (and other miRNAs w/seed UUCUGCA)	TargetScan Human	High (predicted)	KCNK2	potassium two pore domain channel subfamily K member 2	Human,Mouse,Rat
rno-miR-544-3p	miR-544-3p (and other miRNAs w/seed UUCUGCA)	TargetScan Human	High (predicted)	LPAR1	lysophosphatidic acid receptor 1	Human,Mouse,Rat
rno-miR-544-3p	miR-544-3p (and other miRNAs w/seed UUCUGCA)	TargetScan Human	High (predicted)	MBP	myelin basic protein	Human,Mouse
rno-miR-544-3p	miR-544-3p (and other miRNAs w/seed UUCUGCA)	TargetScan Human	High (predicted)	MEOX2	mesenchyme homeobox 2	Human,Mouse,Rat
rno-miR-544-3p	miR-544-3p (and other miRNAs w/seed UUCUGCA)	TargetScan Human	High (predicted)	MKI67	marker of proliferation Ki-67	Human,Mouse,Rat
rno-miR-544-3p	miR-544-3p (and other miRNAs w/seed UUCUGCA)	TargetScan Human	High (predicted)	MRPL9	mitochondrial ribosomal protein L9	Human,Mouse,Rat
rno-miR-544-3p	miR-544-3p (and other miRNAs w/seed UUCUGCA)	TargetScan Human	High (predicted)	NAA15	N(alpha)-acetyltransferase 15, NatA auxiliary subunit	Human,Mouse,Rat
rno-miR-544-3p	miR-544-3p (and other miRNAs w/seed UUCUGCA)	TargetScan Human	High (predicted),Moderate (predicted)	NBPF10 (includes others)	NBPF member 20	Human
rno-miR-544-3p	miR-544-3p (and other miRNAs w/seed UUCUGCA)	TargetScan Human	High (predicted)	NDFIP1	Nedd4 family interacting protein 1	Human,Mouse,Rat
rno-miR-544-3p	miR-544-3p (and other miRNAs w/seed UUCUGCA)	TargetScan Human	High (predicted)	NELL2	neural EGFL like 2	Human,Mouse,Rat
rno-miR-544-3p	miR-544-3p (and other miRNAs w/seed UUCUGCA)	TargetScan Human	High (predicted)	NKAIN2	sodium/potassium transporting ATPase interacting 2	Human,Mouse,Rat
rno-miR-544-3p	miR-544-3p (and other miRNAs w/seed UUCUGCA)	TargetScan Human	High (predicted)	OLR1	oxidized low density lipoprotein receptor 1	Human,Mouse,Rat
rno-miR-544-3p	miR-544-3p (and other miRNAs w/seed UUCUGCA)	TargetScan Human	High (predicted)	PAK5	p21 (RAC1) activated kinase 5	Human,Mouse,Rat
rno-miR-544-3p	miR-544-3p (and other miRNAs w/seed UUCUGCA)	TargetScan Human	High (predicted)	PUM3	pumilio RNA binding family member 3	Human,Mouse
rno-miR-544-3p	miR-544-3p (and other miRNAs w/seed UUCUGCA)	TargetScan Human	High (predicted)	RET	ret proto-oncogene	Human,Mouse,Rat
rno-miR-544-3p	miR-544-3p (and other miRNAs w/seed UUCUGCA)	TargetScan Human	High (predicted)	RPS15A	ribosomal protein S15a	Human,Mouse,Rat
rno-miR-544-3p	miR-544-3p (and other miRNAs w/seed UUCUGCA)	TargetScan Human	High (predicted)	S100A8	S100 calcium binding protein A8	Human,Mouse,Rat
rno-miR-544-3p	miR-544-3p (and other miRNAs w/seed UUCUGCA)	TargetScan Human	High (predicted)	SDHD	succinate dehydrogenase complex subunit D	Human,Mouse,Rat
rno-miR-544-3p	miR-544-3p (and other miRNAs w/seed UUCUGCA)	TargetScan Human	High (predicted)	SEPT9	septin 9	Human,Mouse,Rat
rno-miR-544-3p	miR-544-3p (and other miRNAs w/seed UUCUGCA)	TargetScan Human	High (predicted)	SLC10A2	solute carrier family 10 member 2	Human,Mouse,Rat
rno-miR-544-3p	miR-544-3p (and other miRNAs w/seed UUCUGCA)	TargetScan Human	High (predicted)	SLC35G2	solute carrier family 35 member G2	Human,Mouse,Rat
rno-miR-544-3p	miR-544-3p (and other miRNAs w/seed UUCUGCA)	TargetScan Human	High (predicted)	SPRY1	sprouty RTK signaling antagonist 1	Human,Mouse
rno-miR-544-3p	miR-544-3p (and other miRNAs w/seed UUCUGCA)	TargetScan Human	High (predicted)	SSR1	signal sequence receptor subunit 1	Human,Mouse,Rat
rno-miR-544-3p	miR-544-3p (and other miRNAs w/seed UUCUGCA)	TargetScan Human	High (predicted)	SUMO1	small ubiquitin-like modifier 1	Human,Mouse,Rat
rno-miR-544-3p	miR-544-3p (and other miRNAs w/seed UUCUGCA)	TargetScan Human	High (predicted)	TFRC	transferrin receptor	Human,Mouse,Rat
rno-miR-544-3p	miR-544-3p (and other miRNAs w/seed UUCUGCA)	TargetScan Human	High (predicted)	TIMP2	TIMP metallopeptidase inhibitor 2	Human,Mouse,Rat
rno-miR-544-3p	miR-544-3p (and other miRNAs w/seed UUCUGCA)	TargetScan Human	High (predicted)	TMEM70	transmembrane protein 70	Human,Mouse,Rat
rno-miR-544-3p	miR-544-3p (and other miRNAs w/seed UUCUGCA)	TargetScan Human	High (predicted)	TNFSF10	TNF superfamily member 10	Human,Mouse,Rat
rno-miR-544-3p	miR-544-3p (and other miRNAs w/seed UUCUGCA)	TargetScan Human	High (predicted)	TNP1	transition protein 1	Human
rno-miR-544-3p	miR-544-3p (and other miRNAs w/seed UUCUGCA)	TargetScan Human	High (predicted)	TOX	thymocyte selection associated high mobility group box	Human,Mouse,Rat
rno-miR-544-3p	miR-544-3p (and other miRNAs w/seed UUCUGCA)	TargetScan Human	High (predicted)	TRAF2	TNF receptor associated factor 2	Human,Mouse,Rat
rno-miR-544-3p	miR-544-3p (and other miRNAs w/seed UUCUGCA)	TargetScan Human	High (predicted)	TSHR	thyroid stimulating hormone receptor	Human,Mouse,Rat
rno-miR-544-3p	miR-544-3p (and other miRNAs w/seed UUCUGCA)	TargetScan Human	High (predicted)	TTC14	tetratricopeptide repeat domain 14	Human,Mouse,Rat
rno-miR-544-3p	miR-544-3p (and other miRNAs w/seed UUCUGCA)	TargetScan Human	High (predicted)	TXLNB	taxilin beta	Human,Mouse,Rat
rno-miR-544-3p	miR-544-3p (and other miRNAs w/seed UUCUGCA)	TargetScan Human	High (predicted)	UBE2B	ubiquitin conjugating enzyme E2 B	Human,Mouse,Rat
rno-miR-544-3p	miR-544-3p (and other miRNAs w/seed UUCUGCA)	TargetScan Human	High (predicted)	UBR1	ubiquitin protein ligase E3 component n-recognin 1	Human,Mouse,Rat
rno-miR-544-3p	miR-544-3p (and other miRNAs w/seed UUCUGCA)	TargetScan Human	High (predicted)	WARS2	tryptophanyl tRNA synthetase 2, mitochondrial	Human,Mouse,Rat
rno-miR-544-3p	miR-544-3p (and other miRNAs w/seed UUCUGCA)	TargetScan Human	High (predicted)	XYLT1	xylosyltransferase 1	Human,Mouse,Rat
rno-miR-544-3p	miR-544-3p (and other miRNAs w/seed UUCUGCA)	TargetScan Human	High (predicted)	ZEB2	zinc finger E-box binding homeobox 2	Human,Mouse,Rat
rno-miR-544-3p	miR-544-3p (and other miRNAs w/seed UUCUGCA)	TargetScan Human	High (predicted)	ZNF24	zinc finger protein 24	Human,Mouse,Rat
hsa-miR-7977	miR-7977 (miRNAs w/seed UCCCAGC)	TargetScan Human	High (predicted)	AP4S1	adaptor related protein complex 4 sigma 1 subunit	Human,Mouse,Rat
hsa-miR-7977	miR-7977 (miRNAs w/seed UCCCAGC)	TargetScan Human	High (predicted)	APLN	apelin	Human,Mouse,Rat
hsa-miR-7977	miR-7977 (miRNAs w/seed UCCCAGC)	TargetScan Human	High (predicted)	ARHGAP1	Rho GTPase activating protein 1	Human,Mouse,Rat
hsa-miR-7977	miR-7977 (miRNAs w/seed UCCCAGC)	TargetScan Human	High (predicted)	ATP5MPL	ATP synthase membrane subunit 6.8PL	Human,Mouse
hsa-miR-7977	miR-7977 (miRNAs w/seed UCCCAGC)	TargetScan Human	High (predicted)	B9D1	B9 domain containing 1	Human,Mouse,Rat
hsa-miR-7977	miR-7977 (miRNAs w/seed UCCCAGC)	TargetScan Human	High (predicted)	BST1	bone marrow stromal cell antigen 1	Human,Mouse,Rat
hsa-miR-7977	miR-7977 (miRNAs w/seed UCCCAGC)	TargetScan Human	High (predicted)	C12orf4	chromosome 12 open reading frame 4	Human,Mouse,Rat
hsa-miR-7977	miR-7977 (miRNAs w/seed UCCCAGC)	TargetScan Human	High (predicted)	CACNG8	calcium voltage-gated channel auxiliary subunit gamma 8	Human,Mouse,Rat
hsa-miR-7977	miR-7977 (miRNAs w/seed UCCCAGC)	TargetScan Human	High (predicted)	CCL22	C-C motif chemokine ligand 22	Human,Mouse,Rat
hsa-miR-7977	miR-7977 (miRNAs w/seed UCCCAGC)	TargetScan Human	High (predicted)	CD80	CD80 molecule	Human,Mouse,Rat
hsa-miR-7977	miR-7977 (miRNAs w/seed UCCCAGC)	TargetScan Human	High (predicted)	CDIP1	cell death inducing p53 target 1	Human,Mouse,Rat
hsa-miR-7977	miR-7977 (miRNAs w/seed UCCCAGC)	TargetScan Human	High (predicted)	COL8A2	collagen type VIII alpha 2 chain	Human,Mouse,Rat
hsa-miR-7977	miR-7977 (miRNAs w/seed UCCCAGC)	TargetScan Human	High (predicted)	CRP	C-reactive protein	Human,Mouse,Rat
hsa-miR-7977	miR-7977 (miRNAs w/seed UCCCAGC)	TargetScan Human	High (predicted)	CRX	cone-rod homeobox	Human,Mouse,Rat
hsa-miR-7977	miR-7977 (miRNAs w/seed UCCCAGC)	TargetScan Human	High (predicted)	CRYBG2	crystallin beta-gamma domain containing 2	Human,Mouse,Rat
hsa-miR-7977	miR-7977 (miRNAs w/seed UCCCAGC)	TargetScan Human	High (predicted)	CSTA	cystatin A	Human,Mouse,Rat
hsa-miR-7977	miR-7977 (miRNAs w/seed UCCCAGC)	TargetScan Human	High (predicted)	CTRC	chymotrypsin C	Human,Mouse,Rat
hsa-miR-7977	miR-7977 (miRNAs w/seed UCCCAGC)	TargetScan Human	High (predicted)	CX3CL1	C-X3-C motif chemokine ligand 1	Human,Mouse,Rat
hsa-miR-7977	miR-7977 (miRNAs w/seed UCCCAGC)	TargetScan Human	High (predicted)	CXorf56	chromosome X open reading frame 56	Human,Mouse,Rat
hsa-miR-7977	miR-7977 (miRNAs w/seed UCCCAGC)	TargetScan Human	High (predicted)	CYCS	cytochrome c, somatic	Human,Mouse,Rat
hsa-miR-7977	miR-7977 (miRNAs w/seed UCCCAGC)	TargetScan Human	High (predicted)	DDX42	DEAD-box helicase 42	Human,Mouse,Rat
hsa-miR-7977	miR-7977 (miRNAs w/seed UCCCAGC)	TargetScan Human	High (predicted)	DFFB	DNA fragmentation factor subunit beta	Human,Mouse,Rat
hsa-miR-7977	miR-7977 (miRNAs w/seed UCCCAGC)	TargetScan Human	High (predicted)	DNAJC28	DnaJ heat shock protein family (Hsp40) member C28	Human,Mouse,Rat
hsa-miR-7977	miR-7977 (miRNAs w/seed UCCCAGC)	TargetScan Human	High (predicted)	DRAXIN	dorsal inhibitory axon guidance protein	Human,Mouse,Rat
hsa-miR-7977	miR-7977 (miRNAs w/seed UCCCAGC)	TargetScan Human	High (predicted)	ECE1	endothelin converting enzyme 1	Human,Mouse,Rat
hsa-miR-7977	miR-7977 (miRNAs w/seed UCCCAGC)	TargetScan Human	High (predicted)	EIF4EBP2	eukaryotic translation initiation factor 4E binding protein 2	Human,Mouse,Rat
hsa-miR-7977	miR-7977 (miRNAs w/seed UCCCAGC)	TargetScan Human	High (predicted)	EMP2	epithelial membrane protein 2	Human,Mouse,Rat
hsa-miR-7977	miR-7977 (miRNAs w/seed UCCCAGC)	TargetScan Human	High (predicted)	FBXO32	F-box protein 32	Human,Mouse,Rat
hsa-miR-7977	miR-7977 (miRNAs w/seed UCCCAGC)	TargetScan Human	High (predicted)	GIPR	gastric inhibitory polypeptide receptor	Human,Mouse,Rat
hsa-miR-7977	miR-7977 (miRNAs w/seed UCCCAGC)	TargetScan Human	High (predicted)	GNG2	G protein subunit gamma 2	Human,Mouse,Rat
hsa-miR-7977	miR-7977 (miRNAs w/seed UCCCAGC)	TargetScan Human	High (predicted)	GPR20	G protein-coupled receptor 20	Human,Mouse,Rat
hsa-miR-7977	miR-7977 (miRNAs w/seed UCCCAGC)	TargetScan Human	High (predicted)	GPR37L1	G protein-coupled receptor 37 like 1	Human,Mouse,Rat
hsa-miR-7977	miR-7977 (miRNAs w/seed UCCCAGC)	TargetScan Human	High (predicted)	GPRIN2	G protein regulated inducer of neurite outgrowth 2	Human,Mouse,Rat
hsa-miR-7977	miR-7977 (miRNAs w/seed UCCCAGC)	TargetScan Human	High (predicted)	GRIA4	glutamate ionotropic receptor AMPA type subunit 4	Human,Mouse,Rat
hsa-miR-7977	miR-7977 (miRNAs w/seed UCCCAGC)	TargetScan Human	High (predicted)	GTPBP3	GTP binding protein 3, mitochondrial	Human,Mouse,Rat
hsa-miR-7977	miR-7977 (miRNAs w/seed UCCCAGC)	TargetScan Human	High (predicted)	HSPB2	heat shock protein family B (small) member 2	Human,Mouse,Rat
hsa-miR-7977	miR-7977 (miRNAs w/seed UCCCAGC)	TargetScan Human	High (predicted)	IFT140	intraflagellar transport 140	Human,Mouse,Rat
hsa-miR-7977	miR-7977 (miRNAs w/seed UCCCAGC)	TargetScan Human	High (predicted)	ITPKC	inositol-trisphosphate 3-kinase C	Human,Mouse,Rat
hsa-miR-7977	miR-7977 (miRNAs w/seed UCCCAGC)	TargetScan Human	High (predicted)	KIF18B	kinesin family member 18B	Human,Mouse,Rat
hsa-miR-7977	miR-7977 (miRNAs w/seed UCCCAGC)	TargetScan Human	High (predicted)	LMX1B	LIM homeobox transcription factor 1 beta	Human,Mouse,Rat
hsa-miR-7977	miR-7977 (miRNAs w/seed UCCCAGC)	TargetScan Human	High (predicted)	LRTOMT	leucine rich transmembrane and O-methyltransferase domain containing	Human,Mouse,Rat
hsa-miR-7977	miR-7977 (miRNAs w/seed UCCCAGC)	TargetScan Human	High (predicted)	MAVS	mitochondrial antiviral signaling protein	Human,Mouse,Rat
hsa-miR-7977	miR-7977 (miRNAs w/seed UCCCAGC)	TargetScan Human	High (predicted)	MDM4	MDM4, p53 regulator	Human,Mouse,Rat
hsa-miR-7977	miR-7977 (miRNAs w/seed UCCCAGC)	TargetScan Human	High (predicted)	MGME1	mitochondrial genome maintenance exonuclease 1	Human,Mouse,Rat
hsa-miR-7977	miR-7977 (miRNAs w/seed UCCCAGC)	TargetScan Human	High (predicted)	MRPS12	mitochondrial ribosomal protein S12	Human,Mouse,Rat
hsa-miR-7977	miR-7977 (miRNAs w/seed UCCCAGC)	TargetScan Human	High (predicted)	NDST1	N-deacetylase and N-sulfotransferase 1	Human,Mouse,Rat
hsa-miR-7977	miR-7977 (miRNAs w/seed UCCCAGC)	TargetScan Human	High (predicted)	NF2	neurofibromin 2	Human,Mouse,Rat
hsa-miR-7977	miR-7977 (miRNAs w/seed UCCCAGC)	TargetScan Human	High (predicted)	NLRC3	NLR family CARD domain containing 3	Human,Mouse,Rat
hsa-miR-7977	miR-7977 (miRNAs w/seed UCCCAGC)	TargetScan Human	High (predicted)	NODAL	nodal growth differentiation factor	Human,Mouse,Rat
hsa-miR-7977	miR-7977 (miRNAs w/seed UCCCAGC)	TargetScan Human	High (predicted)	NSUN2	NOP2/Sun RNA methyltransferase family member 2	Human,Mouse,Rat
hsa-miR-7977	miR-7977 (miRNAs w/seed UCCCAGC)	TargetScan Human	High (predicted)	NT5DC3	5'-nucleotidase domain containing 3	Human,Mouse,Rat
hsa-miR-7977	miR-7977 (miRNAs w/seed UCCCAGC)	TargetScan Human	High (predicted)	NUPR1	nuclear protein 1, transcriptional regulator	Human,Mouse,Rat
hsa-miR-7977	miR-7977 (miRNAs w/seed UCCCAGC)	TargetScan Human	High (predicted)	P2RX3	purinergic receptor P2X 3	Human,Mouse,Rat
hsa-miR-7977	miR-7977 (miRNAs w/seed UCCCAGC)	TargetScan Human	High (predicted)	PCBP1	poly(rC) binding protein 1	Human,Mouse,Rat
hsa-miR-7977	miR-7977 (miRNAs w/seed UCCCAGC)	TargetScan Human	High (predicted)	PLEKHG4B	pleckstrin homology and RhoGEF domain containing G4B	Human
hsa-miR-7977	miR-7977 (miRNAs w/seed UCCCAGC)	TargetScan Human	High (predicted)	PLRG1	pleiotropic regulator 1	Human,Mouse,Rat
hsa-miR-7977	miR-7977 (miRNAs w/seed UCCCAGC)	TargetScan Human	High (predicted)	POLR2J2/POLR2J3	RNA polymerase II subunit J2	Human
hsa-miR-7977	miR-7977 (miRNAs w/seed UCCCAGC)	TargetScan Human	High (predicted)	POU2F3	POU class 2 homeobox 3	Human,Mouse,Rat
hsa-miR-7977	miR-7977 (miRNAs w/seed UCCCAGC)	TargetScan Human	High (predicted)	PRND	prion like protein doppel	Human,Mouse,Rat
hsa-miR-7977	miR-7977 (miRNAs w/seed UCCCAGC)	TargetScan Human	High (predicted)	RAMP2	receptor activity modifying protein 2	Human,Mouse,Rat
hsa-miR-7977	miR-7977 (miRNAs w/seed UCCCAGC)	TargetScan Human	High (predicted)	RBM10	RNA binding motif protein 10	Human,Mouse,Rat
hsa-miR-7977	miR-7977 (miRNAs w/seed UCCCAGC)	TargetScan Human	High (predicted)	RPL22	ribosomal protein L22	Human,Mouse,Rat
hsa-miR-7977	miR-7977 (miRNAs w/seed UCCCAGC)	TargetScan Human	High (predicted)	S1PR2	sphingosine-1-phosphate receptor 2	Human,Mouse,Rat
hsa-miR-7977	miR-7977 (miRNAs w/seed UCCCAGC)	TargetScan Human	High (predicted)	SDCBP	syndecan binding protein	Human,Mouse,Rat
hsa-miR-7977	miR-7977 (miRNAs w/seed UCCCAGC)	TargetScan Human	High (predicted)	SH3BP5	SH3 domain binding protein 5	Human,Mouse,Rat
hsa-miR-7977	miR-7977 (miRNAs w/seed UCCCAGC)	TargetScan Human	High (predicted)	SKA1	spindle and kinetochore associated complex subunit 1	Human,Mouse,Rat
hsa-miR-7977	miR-7977 (miRNAs w/seed UCCCAGC)	TargetScan Human	High (predicted)	SLC4A1	solute carrier family 4 member 1 (Diego blood group)	Human,Mouse,Rat
hsa-miR-7977	miR-7977 (miRNAs w/seed UCCCAGC)	TargetScan Human	High (predicted)	SPN	sialophorin	Human,Mouse,Rat
hsa-miR-7977	miR-7977 (miRNAs w/seed UCCCAGC)	TargetScan Human	High (predicted)	STARD4	StAR related lipid transfer domain containing 4	Human,Mouse,Rat
hsa-miR-7977	miR-7977 (miRNAs w/seed UCCCAGC)	TargetScan Human	High (predicted)	STK4	serine/threonine kinase 4	Human,Mouse,Rat
hsa-miR-7977	miR-7977 (miRNAs w/seed UCCCAGC)	TargetScan Human	High (predicted)	TAF8	TATA-box binding protein associated factor 8	Human,Mouse,Rat
hsa-miR-7977	miR-7977 (miRNAs w/seed UCCCAGC)	TargetScan Human	High (predicted)	TBC1D2B	TBC1 domain family member 2B	Human,Mouse,Rat
hsa-miR-7977	miR-7977 (miRNAs w/seed UCCCAGC)	TargetScan Human	High (predicted)	TBXA2R	thromboxane A2 receptor	Human,Mouse,Rat
hsa-miR-7977	miR-7977 (miRNAs w/seed UCCCAGC)	TargetScan Human	High (predicted)	TERF2	telomeric repeat binding factor 2	Human,Mouse,Rat
hsa-miR-7977	miR-7977 (miRNAs w/seed UCCCAGC)	TargetScan Human	High (predicted)	TNFRSF13C	TNF receptor superfamily member 13C	Human,Mouse,Rat
hsa-miR-7977	miR-7977 (miRNAs w/seed UCCCAGC)	TargetScan Human	High (predicted)	TRAPPC2	trafficking protein particle complex 2	Human,Mouse,Rat
hsa-miR-7977	miR-7977 (miRNAs w/seed UCCCAGC)	TargetScan Human	High (predicted)	TYRO3	TYRO3 protein tyrosine kinase	Human,Mouse,Rat
hsa-miR-7977	miR-7977 (miRNAs w/seed UCCCAGC)	TargetScan Human	High (predicted)	WNT8A	Wnt family member 8A	Human,Mouse,Rat
hsa-miR-7977	miR-7977 (miRNAs w/seed UCCCAGC)	TargetScan Human	High (predicted)	ZNF385D	zinc finger protein 385D	Human,Rat

## Sheet: IUO vs PNO
© 2000-2018 QIAGEN. All rights reserved.
ID	Symbol	Source	Confidence	Symbol	Entrez Gene Name	Species
rno-miR-1188-3p	miR-1188-3p (and other miRNAs w/seed GAGGCUC)	TargetScan Human	High (predicted)	ADD1	adducin 1	Human,Mouse,Rat
rno-miR-1188-3p	miR-1188-3p (and other miRNAs w/seed GAGGCUC)	TargetScan Human	High (predicted)	ANO10	anoctamin 10	Human,Mouse,Rat
rno-miR-1188-3p	miR-1188-3p (and other miRNAs w/seed GAGGCUC)	TargetScan Human	High (predicted)	AOC1	amine oxidase, copper containing 1	Human,Mouse,Rat
rno-miR-1188-3p	miR-1188-3p (and other miRNAs w/seed GAGGCUC)	TargetScan Human	High (predicted)	C22orf46	chromosome 22 open reading frame 46	Human
rno-miR-1188-3p	miR-1188-3p (and other miRNAs w/seed GAGGCUC)	TargetScan Human	High (predicted)	CCNF	cyclin F	Human,Mouse,Rat
rno-miR-1188-3p	miR-1188-3p (and other miRNAs w/seed GAGGCUC)	TargetScan Human	High (predicted)	CDCP2	CUB domain containing protein 2	Human,Mouse
rno-miR-1188-3p	miR-1188-3p (and other miRNAs w/seed GAGGCUC)	TargetScan Human	High (predicted)	CFAP47	cilia and flagella associated protein 47	Human,Rat
rno-miR-1188-3p	miR-1188-3p (and other miRNAs w/seed GAGGCUC)	TargetScan Human	High (predicted)	CHRNG	cholinergic receptor nicotinic gamma subunit	Human,Mouse,Rat
rno-miR-1188-3p	miR-1188-3p (and other miRNAs w/seed GAGGCUC)	TargetScan Human	High (predicted)	CLDN11	claudin 11	Human,Mouse,Rat
rno-miR-1188-3p	miR-1188-3p (and other miRNAs w/seed GAGGCUC)	TargetScan Human	High (predicted)	CLEC3B	C-type lectin domain family 3 member B	Human,Mouse,Rat
rno-miR-1188-3p	miR-1188-3p (and other miRNAs w/seed GAGGCUC)	TargetScan Human	High (predicted)	CTCF	CCCTC-binding factor	Human,Mouse,Rat
rno-miR-1188-3p	miR-1188-3p (and other miRNAs w/seed GAGGCUC)	TargetScan Human	High (predicted)	DCTN5	dynactin subunit 5	Human,Mouse,Rat
rno-miR-1188-3p	miR-1188-3p (and other miRNAs w/seed GAGGCUC)	TargetScan Human	High (predicted)	DNAJB2	DnaJ heat shock protein family (Hsp40) member B2	Human,Mouse,Rat
rno-miR-1188-3p	miR-1188-3p (and other miRNAs w/seed GAGGCUC)	TargetScan Human	High (predicted)	EBI3	Epstein-Barr virus induced 3	Human,Mouse,Rat
rno-miR-1188-3p	miR-1188-3p (and other miRNAs w/seed GAGGCUC)	TargetScan Human	High (predicted)	EN1	engrailed homeobox 1	Human,Mouse,Rat
rno-miR-1188-3p	miR-1188-3p (and other miRNAs w/seed GAGGCUC)	TargetScan Human	High (predicted)	GJA4	gap junction protein alpha 4	Human,Mouse,Rat
rno-miR-1188-3p	miR-1188-3p (and other miRNAs w/seed GAGGCUC)	TargetScan Human	High (predicted)	GM2A	GM2 ganglioside activator	Human,Mouse,Rat
rno-miR-1188-3p	miR-1188-3p (and other miRNAs w/seed GAGGCUC)	TargetScan Human	High (predicted)	GNG3	G protein subunit gamma 3	Human,Mouse,Rat
rno-miR-1188-3p	miR-1188-3p (and other miRNAs w/seed GAGGCUC)	TargetScan Human	High (predicted)	HOXB6	homeobox B6	Human,Mouse,Rat
rno-miR-1188-3p	miR-1188-3p (and other miRNAs w/seed GAGGCUC)	TargetScan Human	High (predicted)	HRH1	histamine receptor H1	Human,Mouse,Rat
rno-miR-1188-3p	miR-1188-3p (and other miRNAs w/seed GAGGCUC)	TargetScan Human	High (predicted)	HTR1E	5-hydroxytryptamine receptor 1E	Human
rno-miR-1188-3p	miR-1188-3p (and other miRNAs w/seed GAGGCUC)	TargetScan Human	High (predicted)	IDH2	isocitrate dehydrogenase (NADP(+)) 2, mitochondrial	Human,Mouse,Rat
rno-miR-1188-3p	miR-1188-3p (and other miRNAs w/seed GAGGCUC)	TargetScan Human	High (predicted)	IGHMBP2	immunoglobulin mu binding protein 2	Human,Mouse,Rat
rno-miR-1188-3p	miR-1188-3p (and other miRNAs w/seed GAGGCUC)	TargetScan Human	High (predicted)	KLF6	Kruppel like factor 6	Human,Mouse,Rat
rno-miR-1188-3p	miR-1188-3p (and other miRNAs w/seed GAGGCUC)	TargetScan Human	High (predicted)	KNSTRN	kinetochore localized astrin/SPAG5 binding protein	Human,Mouse,Rat
rno-miR-1188-3p	miR-1188-3p (and other miRNAs w/seed GAGGCUC)	TargetScan Human	High (predicted)	LMX1B	LIM homeobox transcription factor 1 beta	Human,Mouse,Rat
rno-miR-1188-3p	miR-1188-3p (and other miRNAs w/seed GAGGCUC)	TargetScan Human	High (predicted)	LST1	leukocyte specific transcript 1	Human
rno-miR-1188-3p	miR-1188-3p (and other miRNAs w/seed GAGGCUC)	TargetScan Human	High (predicted)	MAP10	microtubule associated protein 10	Human,Mouse,Rat
rno-miR-1188-3p	miR-1188-3p (and other miRNAs w/seed GAGGCUC)	TargetScan Human	High (predicted)	MAZ	MYC associated zinc finger protein	Human,Mouse,Rat
rno-miR-1188-3p	miR-1188-3p (and other miRNAs w/seed GAGGCUC)	TargetScan Human	High (predicted)	MRPL20	mitochondrial ribosomal protein L20	Human,Mouse,Rat
rno-miR-1188-3p	miR-1188-3p (and other miRNAs w/seed GAGGCUC)	TargetScan Human	High (predicted)	MS4A4A	membrane spanning 4-domains A4A	Human,Mouse
rno-miR-1188-3p	miR-1188-3p (and other miRNAs w/seed GAGGCUC)	TargetScan Human	High (predicted)	NLRC3	NLR family CARD domain containing 3	Human,Mouse,Rat
rno-miR-1188-3p	miR-1188-3p (and other miRNAs w/seed GAGGCUC)	TargetScan Human	High (predicted)	NPIPA7 (includes others)	nuclear pore complex interacting protein family member A7	Human
rno-miR-1188-3p	miR-1188-3p (and other miRNAs w/seed GAGGCUC)	TargetScan Human	High (predicted)	NPY1R	neuropeptide Y receptor Y1	Human,Mouse,Rat
rno-miR-1188-3p	miR-1188-3p (and other miRNAs w/seed GAGGCUC)	TargetScan Human	High (predicted)	PGS1	phosphatidylglycerophosphate synthase 1	Human,Mouse,Rat
rno-miR-1188-3p	miR-1188-3p (and other miRNAs w/seed GAGGCUC)	TargetScan Human	High (predicted)	PLA2G4C	phospholipase A2 group IVC	Human,Mouse
rno-miR-1188-3p	miR-1188-3p (and other miRNAs w/seed GAGGCUC)	TargetScan Human	High (predicted)	PLB1	phospholipase B1	Human,Mouse,Rat
rno-miR-1188-3p	miR-1188-3p (and other miRNAs w/seed GAGGCUC)	TargetScan Human	High (predicted)	POC1B-GALNT4	POC1B-GALNT4 readthrough	Human
rno-miR-1188-3p	miR-1188-3p (and other miRNAs w/seed GAGGCUC)	TargetScan Human	High (predicted)	PPP3R1	protein phosphatase 3 regulatory subunit B, alpha	Human,Mouse,Rat
rno-miR-1188-3p	miR-1188-3p (and other miRNAs w/seed GAGGCUC)	TargetScan Human	High (predicted)	PRRT2	proline rich transmembrane protein 2	Human,Mouse,Rat
rno-miR-1188-3p	miR-1188-3p (and other miRNAs w/seed GAGGCUC)	TargetScan Human	High (predicted)	RAD9A	RAD9 checkpoint clamp component A	Human,Mouse,Rat
rno-miR-1188-3p	miR-1188-3p (and other miRNAs w/seed GAGGCUC)	TargetScan Human	High (predicted)	RRAS	RAS related	Human,Mouse,Rat
rno-miR-1188-3p	miR-1188-3p (and other miRNAs w/seed GAGGCUC)	TargetScan Human	High (predicted)	SCN4A	sodium voltage-gated channel alpha subunit 4	Human,Mouse,Rat
rno-miR-1188-3p	miR-1188-3p (and other miRNAs w/seed GAGGCUC)	TargetScan Human	High (predicted)	SDHAF2	succinate dehydrogenase complex assembly factor 2	Human,Mouse,Rat
rno-miR-1188-3p	miR-1188-3p (and other miRNAs w/seed GAGGCUC)	TargetScan Human	High (predicted)	SECTM1	secreted and transmembrane 1	Human,Mouse,Rat
rno-miR-1188-3p	miR-1188-3p (and other miRNAs w/seed GAGGCUC)	TargetScan Human	High (predicted)	SELENOF	selenoprotein F	Human,Mouse,Rat
rno-miR-1188-3p	miR-1188-3p (and other miRNAs w/seed GAGGCUC)	TargetScan Human	High (predicted)	SERPINA6	serpin family A member 6	Human,Mouse,Rat
rno-miR-1188-3p	miR-1188-3p (and other miRNAs w/seed GAGGCUC)	TargetScan Human	High (predicted)	SH3GLB1	SH3 domain containing GRB2 like, endophilin B1	Human,Mouse,Rat
rno-miR-1188-3p	miR-1188-3p (and other miRNAs w/seed GAGGCUC)	TargetScan Human	High (predicted)	SHC2	SHC adaptor protein 2	Human,Mouse,Rat
rno-miR-1188-3p	miR-1188-3p (and other miRNAs w/seed GAGGCUC)	TargetScan Human	High (predicted)	SLC12A6	solute carrier family 12 member 6	Human,Mouse,Rat
rno-miR-1188-3p	miR-1188-3p (and other miRNAs w/seed GAGGCUC)	TargetScan Human	High (predicted)	SLC13A5	solute carrier family 13 member 5	Human,Mouse,Rat
rno-miR-1188-3p	miR-1188-3p (and other miRNAs w/seed GAGGCUC)	TargetScan Human	High (predicted)	SLC25A42	solute carrier family 25 member 42	Human,Mouse,Rat
rno-miR-1188-3p	miR-1188-3p (and other miRNAs w/seed GAGGCUC)	TargetScan Human	High (predicted)	SLC26A9	solute carrier family 26 member 9	Human,Mouse,Rat
rno-miR-1188-3p	miR-1188-3p (and other miRNAs w/seed GAGGCUC)	TargetScan Human	High (predicted)	SLC39A3	solute carrier family 39 member 3	Human,Mouse,Rat
rno-miR-1188-3p	miR-1188-3p (and other miRNAs w/seed GAGGCUC)	TargetScan Human	High (predicted)	SNAI3	snail family transcriptional repressor 3	Human,Mouse,Rat
rno-miR-1188-3p	miR-1188-3p (and other miRNAs w/seed GAGGCUC)	TargetScan Human	High (predicted)	STIM1	stromal interaction molecule 1	Human,Mouse,Rat
rno-miR-1188-3p	miR-1188-3p (and other miRNAs w/seed GAGGCUC)	TargetScan Human	High (predicted)	STRADB	STE20-related kinase adaptor beta	Human,Mouse,Rat
rno-miR-1188-3p	miR-1188-3p (and other miRNAs w/seed GAGGCUC)	TargetScan Human	High (predicted)	STYXL1	serine/threonine/tyrosine interacting like 1	Human,Mouse,Rat
rno-miR-1188-3p	miR-1188-3p (and other miRNAs w/seed GAGGCUC)	TargetScan Human	High (predicted)	TARBP2	TARBP2, RISC loading complex RNA binding subunit	Human,Mouse,Rat
rno-miR-1188-3p	miR-1188-3p (and other miRNAs w/seed GAGGCUC)	TargetScan Human	High (predicted)	TLX2	T cell leukemia homeobox 2	Human,Mouse,Rat
rno-miR-1188-3p	miR-1188-3p (and other miRNAs w/seed GAGGCUC)	TargetScan Human	High (predicted)	TM2D1	TM2 domain containing 1	Human,Mouse,Rat
rno-miR-1188-3p	miR-1188-3p (and other miRNAs w/seed GAGGCUC)	TargetScan Human	High (predicted)	TMEM173	transmembrane protein 173	Human,Mouse,Rat
rno-miR-1188-3p	miR-1188-3p (and other miRNAs w/seed GAGGCUC)	TargetScan Human	High (predicted)	TMEM216	transmembrane protein 216	Human,Mouse,Rat
rno-miR-1188-3p	miR-1188-3p (and other miRNAs w/seed GAGGCUC)	TargetScan Human	High (predicted)	TMEM35A	transmembrane protein 35A	Human,Mouse,Rat
rno-miR-1188-3p	miR-1188-3p (and other miRNAs w/seed GAGGCUC)	TargetScan Human	High (predicted)	TNFRSF12A	TNF receptor superfamily member 12A	Human,Mouse,Rat
rno-miR-1188-3p	miR-1188-3p (and other miRNAs w/seed GAGGCUC)	TargetScan Human	High (predicted)	TPCN1	two pore segment channel 1	Human,Mouse,Rat
rno-miR-1188-3p	miR-1188-3p (and other miRNAs w/seed GAGGCUC)	TargetScan Human	High (predicted)	TRIM7	tripartite motif containing 7	Human,Mouse,Rat
rno-miR-1188-3p	miR-1188-3p (and other miRNAs w/seed GAGGCUC)	TargetScan Human	High (predicted)	TRMU	tRNA 5-methylaminomethyl-2-thiouridylate methyltransferase	Human,Mouse,Rat
rno-miR-1188-3p	miR-1188-3p (and other miRNAs w/seed GAGGCUC)	TargetScan Human	High (predicted)	TWF1	twinfilin actin binding protein 1	Human,Mouse,Rat
rno-miR-1188-3p	miR-1188-3p (and other miRNAs w/seed GAGGCUC)	TargetScan Human	High (predicted)	UBE2I	ubiquitin conjugating enzyme E2 I	Human,Mouse,Rat
rno-miR-1188-3p	miR-1188-3p (and other miRNAs w/seed GAGGCUC)	TargetScan Human	High (predicted)	UBE2Q1	ubiquitin conjugating enzyme E2 Q1	Human,Mouse,Rat
rno-miR-1188-3p	miR-1188-3p (and other miRNAs w/seed GAGGCUC)	TargetScan Human	High (predicted)	UPRT	uracil phosphoribosyltransferase homolog	Human,Mouse,Rat
rno-miR-1188-3p	miR-1188-3p (and other miRNAs w/seed GAGGCUC)	TargetScan Human	High (predicted)	UQCR10	ubiquinol-cytochrome c reductase, complex III subunit X	Human,Mouse,Rat
rno-miR-1188-3p	miR-1188-3p (and other miRNAs w/seed GAGGCUC)	TargetScan Human	High (predicted)	VRK2	vaccinia related kinase 2	Human,Mouse,Rat
rno-miR-1188-3p	miR-1188-3p (and other miRNAs w/seed GAGGCUC)	TargetScan Human	High (predicted)	ZBED2	zinc finger BED-type containing 2	Human
rno-miR-1188-3p	miR-1188-3p (and other miRNAs w/seed GAGGCUC)	TargetScan Human	High (predicted)	ZNF24	zinc finger protein 24	Human,Mouse,Rat
rno-miR-1188-3p	miR-1188-3p (and other miRNAs w/seed GAGGCUC)	TargetScan Human	High (predicted)	ZNF589	zinc finger protein 589	Human
rno-miR-1188-3p	miR-1188-3p (and other miRNAs w/seed GAGGCUC)	TargetScan Human	High (predicted)	ZNF784	zinc finger protein 784	Human,Mouse,Rat
rno-miR-125b-1-3p	miR-125b-1-3p (miRNAs w/seed CGGGUUA)	TargetScan Human	High (predicted)	ABCA13	ATP binding cassette subfamily A member 13	Human,Mouse,Rat
rno-miR-125b-1-3p	miR-125b-1-3p (miRNAs w/seed CGGGUUA)	TargetScan Human	High (predicted)	B4GALT5	beta-1,4-galactosyltransferase 5	Human,Mouse
rno-miR-125b-1-3p	miR-125b-1-3p (miRNAs w/seed CGGGUUA)	TargetScan Human	High (predicted)	BCL11B	B cell CLL/lymphoma 11B	Human,Mouse,Rat
rno-miR-125b-1-3p	miR-125b-1-3p (miRNAs w/seed CGGGUUA)	TargetScan Human	High (predicted)	BRD3	bromodomain containing 3	Human,Mouse,Rat
rno-miR-125b-1-3p	miR-125b-1-3p (miRNAs w/seed CGGGUUA)	TargetScan Human	High (predicted)	CKAP4	cytoskeleton associated protein 4	Human,Mouse,Rat
rno-miR-125b-1-3p	miR-125b-1-3p (miRNAs w/seed CGGGUUA)	TargetScan Human	High (predicted)	CXCR5	C-X-C motif chemokine receptor 5	Human,Mouse,Rat
rno-miR-125b-1-3p	miR-125b-1-3p (miRNAs w/seed CGGGUUA)	TargetScan Human	High (predicted)	DIRAS3	DIRAS family GTPase 3	Human
rno-miR-125b-1-3p	miR-125b-1-3p (miRNAs w/seed CGGGUUA)	TargetScan Human	High (predicted)	DNER	delta/notch like EGF repeat containing	Human,Mouse,Rat
rno-miR-125b-1-3p	miR-125b-1-3p (miRNAs w/seed CGGGUUA)	TargetScan Human	High (predicted)	DPP10	dipeptidyl peptidase like 10	Human,Mouse,Rat
rno-miR-125b-1-3p	miR-125b-1-3p (miRNAs w/seed CGGGUUA)	TargetScan Human	High (predicted)	GAP43	growth associated protein 43	Human,Mouse,Rat
rno-miR-125b-1-3p	miR-125b-1-3p (miRNAs w/seed CGGGUUA)	TargetScan Human	High (predicted)	IFITM5	interferon induced transmembrane protein 5	Human,Mouse,Rat
rno-miR-125b-1-3p	miR-125b-1-3p (miRNAs w/seed CGGGUUA)	Ingenuity Expert Findings	Experimentally Observed	IL13	interleukin 13	Human,Mouse,Rat
rno-miR-125b-1-3p	miR-125b-1-3p (miRNAs w/seed CGGGUUA)	Ingenuity Expert Findings	Experimentally Observed	IL1B	interleukin 1 beta	Human,Mouse,Rat
rno-miR-125b-1-3p	miR-125b-1-3p (miRNAs w/seed CGGGUUA)	TargetScan Human	High (predicted)	KCNQ4	potassium voltage-gated channel subfamily Q member 4	Human,Mouse,Rat
rno-miR-125b-1-3p	miR-125b-1-3p (miRNAs w/seed CGGGUUA)	TargetScan Human	High (predicted)	LHFPL6	LHFPL tetraspan subfamily member 6	Human,Mouse,Rat
rno-miR-125b-1-3p	miR-125b-1-3p (miRNAs w/seed CGGGUUA)	TargetScan Human	High (predicted)	MCM10	minichromosome maintenance 10 replication initiation factor	Human,Mouse,Rat
rno-miR-125b-1-3p	miR-125b-1-3p (miRNAs w/seed CGGGUUA)	TargetScan Human	High (predicted)	MDGA2	MAM domain containing glycosylphosphatidylinositol anchor 2	Human,Mouse,Rat
rno-miR-125b-1-3p	miR-125b-1-3p (miRNAs w/seed CGGGUUA)	TargetScan Human	High (predicted)	MTF1	metal regulatory transcription factor 1	Human,Mouse,Rat
rno-miR-125b-1-3p	miR-125b-1-3p (miRNAs w/seed CGGGUUA)	TargetScan Human	High (predicted)	NBR1	NBR1, autophagy cargo receptor	Human,Mouse,Rat
rno-miR-125b-1-3p	miR-125b-1-3p (miRNAs w/seed CGGGUUA)	TargetScan Human	High (predicted)	NDRG2	NDRG family member 2	Human,Mouse,Rat
rno-miR-125b-1-3p	miR-125b-1-3p (miRNAs w/seed CGGGUUA)	TargetScan Human	High (predicted)	NMI	N-myc and STAT interactor	Human,Mouse,Rat
rno-miR-125b-1-3p	miR-125b-1-3p (miRNAs w/seed CGGGUUA)	TargetScan Human	High (predicted)	ORM1	orosomucoid 1	Human,Rat
rno-miR-125b-1-3p	miR-125b-1-3p (miRNAs w/seed CGGGUUA)	TargetScan Human	High (predicted)	PACS2	phosphofurin acidic cluster sorting protein 2	Human,Mouse,Rat
rno-miR-125b-1-3p	miR-125b-1-3p (miRNAs w/seed CGGGUUA)	TargetScan Human	High (predicted)	PRDM16	PR/SET domain 16	Human,Mouse,Rat
rno-miR-125b-1-3p	miR-125b-1-3p (miRNAs w/seed CGGGUUA)	TargetScan Human	High (predicted)	PRKCQ	protein kinase C theta	Human,Mouse,Rat
rno-miR-125b-1-3p	miR-125b-1-3p (miRNAs w/seed CGGGUUA)	TargetScan Human	High (predicted)	RTL4	retrotransposon Gag like 4	Human,Mouse,Rat
rno-miR-125b-1-3p	miR-125b-1-3p (miRNAs w/seed CGGGUUA)	TargetScan Human	High (predicted)	SERPINF1	serpin family F member 1	Human,Mouse,Rat
rno-miR-125b-1-3p	miR-125b-1-3p (miRNAs w/seed CGGGUUA)	TargetScan Human	High (predicted)	SLC7A3	solute carrier family 7 member 3	Human,Mouse,Rat
rno-miR-125b-1-3p	miR-125b-1-3p (miRNAs w/seed CGGGUUA)	TargetScan Human	High (predicted)	ST20-AS1	ST20 antisense RNA 1	Human
rno-miR-125b-1-3p	miR-125b-1-3p (miRNAs w/seed CGGGUUA)	TargetScan Human	High (predicted)	TCERG1	transcription elongation regulator 1	Human,Mouse,Rat
rno-miR-125b-1-3p	miR-125b-1-3p (miRNAs w/seed CGGGUUA)	Ingenuity Expert Findings	Experimentally Observed	TNF	tumor necrosis factor	Human,Mouse,Rat
rno-miR-125b-1-3p	miR-125b-1-3p (miRNAs w/seed CGGGUUA)	TargetScan Human	High (predicted)	TNFRSF11A	TNF receptor superfamily member 11a	Human,Mouse,Rat
rno-miR-125b-1-3p	miR-125b-1-3p (miRNAs w/seed CGGGUUA)	TargetScan Human	High (predicted)	VSTM2A	V-set and transmembrane domain containing 2A	Human,Mouse
rno-miR-127-3p	miR-127-3p (miRNAs w/seed CGGAUCC)	TargetScan Human	High (predicted)	ACO2	aconitase 2	Human,Mouse,Rat
rno-miR-127-3p	miR-127-3p (miRNAs w/seed CGGAUCC)	TargetScan Human	High (predicted)	ATP1A2	ATPase Na+/K+ transporting subunit alpha 2	Human,Mouse,Rat
rno-miR-127-3p	miR-127-3p (miRNAs w/seed CGGAUCC)	TargetScan Human	High (predicted)	BAD	BCL2 associated agonist of cell death	Human,Mouse,Rat
rno-miR-127-3p	miR-127-3p (miRNAs w/seed CGGAUCC)	TargetScan Human	High (predicted)	BAG5	BCL2 associated athanogene 5	Human,Mouse,Rat
rno-miR-127-3p	miR-127-3p (miRNAs w/seed CGGAUCC)	TargetScan Human	High (predicted)	BCAS3	BCAS3, microtubule associated cell migration factor	Human,Mouse,Rat
rno-miR-127-3p	miR-127-3p (miRNAs w/seed CGGAUCC)	miRecords	Experimentally Observed	BCL6	B cell CLL/lymphoma 6	Human,Mouse,Rat
rno-miR-127-3p	miR-127-3p (miRNAs w/seed CGGAUCC)	TargetScan Human	High (predicted)	BFAR	bifunctional apoptosis regulator	Human,Mouse,Rat
rno-miR-127-3p	miR-127-3p (miRNAs w/seed CGGAUCC)	TargetScan Human	High (predicted)	CREB3L1	cAMP responsive element binding protein 3 like 1	Human,Mouse,Rat
rno-miR-127-3p	miR-127-3p (miRNAs w/seed CGGAUCC)	TargetScan Human	High (predicted)	DDX11	DEAD/H-box helicase 11	Human,Mouse,Rat
rno-miR-127-3p	miR-127-3p (miRNAs w/seed CGGAUCC)	TargetScan Human	High (predicted)	DLX6	distal-less homeobox 6	Human,Mouse,Rat
rno-miR-127-3p	miR-127-3p (miRNAs w/seed CGGAUCC)	TargetScan Human	High (predicted)	ELP1	elongator complex protein 1	Human,Mouse,Rat
rno-miR-127-3p	miR-127-3p (miRNAs w/seed CGGAUCC)	TargetScan Human	High (predicted)	EPM2A	EPM2A, laforin glucan phosphatase	Human,Mouse,Rat
rno-miR-127-3p	miR-127-3p (miRNAs w/seed CGGAUCC)	TargetScan Human	High (predicted)	FXYD7	FXYD domain containing ion transport regulator 7	Human,Mouse,Rat
rno-miR-127-3p	miR-127-3p (miRNAs w/seed CGGAUCC)	TargetScan Human	High (predicted)	GADD45G	growth arrest and DNA damage inducible gamma	Human,Mouse,Rat
rno-miR-127-3p	miR-127-3p (miRNAs w/seed CGGAUCC)	TargetScan Human	High (predicted)	GRK2	G protein-coupled receptor kinase 2	Human,Mouse,Rat
rno-miR-127-3p	miR-127-3p (miRNAs w/seed CGGAUCC)	TargetScan Human	High (predicted)	HLA-DOA	major histocompatibility complex, class II, DO alpha	Human,Mouse,Rat
rno-miR-127-3p	miR-127-3p (miRNAs w/seed CGGAUCC)	TargetScan Human	High (predicted)	HTR1A	5-hydroxytryptamine receptor 1A	Human,Mouse,Rat
rno-miR-127-3p	miR-127-3p (miRNAs w/seed CGGAUCC)	TargetScan Human	High (predicted)	IL2RA	interleukin 2 receptor subunit alpha	Human,Mouse,Rat
rno-miR-127-3p	miR-127-3p (miRNAs w/seed CGGAUCC)	TargetScan Human	High (predicted)	INPP5E	inositol polyphosphate-5-phosphatase E	Human,Mouse,Rat
rno-miR-127-3p	miR-127-3p (miRNAs w/seed CGGAUCC)	TargetScan Human	High (predicted)	ITGA6	integrin subunit alpha 6	Human,Mouse,Rat
rno-miR-127-3p	miR-127-3p (miRNAs w/seed CGGAUCC)	TargetScan Human	High (predicted)	KAT5	lysine acetyltransferase 5	Human,Mouse,Rat
rno-miR-127-3p	miR-127-3p (miRNAs w/seed CGGAUCC)	TargetScan Human	High (predicted)	KIF3B	kinesin family member 3B	Human,Mouse,Rat
rno-miR-127-3p	miR-127-3p (miRNAs w/seed CGGAUCC)	TargetScan Human	High (predicted)	KLHL14	kelch like family member 14	Human,Mouse,Rat
rno-miR-127-3p	miR-127-3p (miRNAs w/seed CGGAUCC)	TargetScan Human	High (predicted)	KLK12	kallikrein related peptidase 12	Human,Mouse,Rat
rno-miR-127-3p	miR-127-3p (miRNAs w/seed CGGAUCC)	TargetScan Human	High (predicted)	KMT5A	lysine methyltransferase 5A	Human,Mouse,Rat
rno-miR-127-3p	miR-127-3p (miRNAs w/seed CGGAUCC)	TargetScan Human	High (predicted)	LHX1	LIM homeobox 1	Human,Mouse,Rat
rno-miR-127-3p	miR-127-3p (miRNAs w/seed CGGAUCC)	TargetScan Human	High (predicted)	MAP2K4	mitogen-activated protein kinase kinase 4	Human,Mouse,Rat
rno-miR-127-3p	miR-127-3p (miRNAs w/seed CGGAUCC)	TargetScan Human	High (predicted)	MAPK4	mitogen-activated protein kinase 4	Human,Mouse,Rat
rno-miR-127-3p	miR-127-3p (miRNAs w/seed CGGAUCC)	TargetScan Human	High (predicted)	MEGF8	multiple EGF like domains 8	Human,Mouse,Rat
rno-miR-127-3p	miR-127-3p (miRNAs w/seed CGGAUCC)	TargetScan Human	High (predicted)	MSC	musculin	Human,Mouse,Rat
rno-miR-127-3p	miR-127-3p (miRNAs w/seed CGGAUCC)	TargetScan Human	High (predicted)	NRGN	neurogranin	Human
rno-miR-127-3p	miR-127-3p (miRNAs w/seed CGGAUCC)	TargetScan Human	High (predicted)	PITX1	paired like homeodomain 1	Human,Mouse,Rat
rno-miR-127-3p	miR-127-3p (miRNAs w/seed CGGAUCC)	TargetScan Human	High (predicted)	PLXNA2	plexin A2	Human,Mouse,Rat
rno-miR-127-3p	miR-127-3p (miRNAs w/seed CGGAUCC)	miRecords	Experimentally Observed	PRDM1	PR/SET domain 1	Human,Mouse,Rat
rno-miR-127-3p	miR-127-3p (miRNAs w/seed CGGAUCC)	TargetScan Human	High (predicted)	PSMB5	proteasome subunit beta 5	Human,Mouse,Rat
rno-miR-127-3p	miR-127-3p (miRNAs w/seed CGGAUCC)	TargetScan Human	High (predicted)	RASD2	RASD family member 2	Human,Mouse,Rat
rno-miR-127-3p	miR-127-3p (miRNAs w/seed CGGAUCC)	TargetScan Human	High (predicted)	RAX	retina and anterior neural fold homeobox	Human,Mouse,Rat
rno-miR-127-3p	miR-127-3p (miRNAs w/seed CGGAUCC)	TargetScan Human	High (predicted)	RBPMS	RNA binding protein, mRNA processing factor	Human,Mouse,Rat
rno-miR-127-3p	miR-127-3p (miRNAs w/seed CGGAUCC)	TargetScan Human	High (predicted)	RIPK1	receptor interacting serine/threonine kinase 1	Human,Mouse,Rat
rno-miR-127-3p	miR-127-3p (miRNAs w/seed CGGAUCC)	TarBase,miRecords	Experimentally Observed	RTL1	retrotransposon Gag like 1	Human,Mouse
rno-miR-127-3p	miR-127-3p (miRNAs w/seed CGGAUCC)	TargetScan Human	High (predicted)	SDC1	syndecan 1	Human,Mouse,Rat
rno-miR-127-3p	miR-127-3p (miRNAs w/seed CGGAUCC)	TargetScan Human	High (predicted)	SGSM2	small G protein signaling modulator 2	Human,Mouse,Rat
rno-miR-127-3p	miR-127-3p (miRNAs w/seed CGGAUCC)	TargetScan Human	High (predicted)	SKP2	S-phase kinase associated protein 2	Human,Mouse,Rat
rno-miR-127-3p	miR-127-3p (miRNAs w/seed CGGAUCC)	TargetScan Human	High (predicted)	SLC22A9	solute carrier family 22 member 9	Human,Rat
rno-miR-127-3p	miR-127-3p (miRNAs w/seed CGGAUCC)	TargetScan Human	High (predicted)	SLC25A2	solute carrier family 25 member 2	Human
rno-miR-127-3p	miR-127-3p (miRNAs w/seed CGGAUCC)	TargetScan Human	High (predicted)	SMPD3	sphingomyelin phosphodiesterase 3	Human,Mouse,Rat
rno-miR-127-3p	miR-127-3p (miRNAs w/seed CGGAUCC)	TargetScan Human	High (predicted)	STYXL1	serine/threonine/tyrosine interacting like 1	Human,Mouse,Rat
rno-miR-127-3p	miR-127-3p (miRNAs w/seed CGGAUCC)	TargetScan Human	High (predicted)	SYN3	synapsin III	Human,Mouse,Rat
rno-miR-127-3p	miR-127-3p (miRNAs w/seed CGGAUCC)	TargetScan Human	High (predicted)	TARBP2	TARBP2, RISC loading complex RNA binding subunit	Human,Mouse,Rat
rno-miR-127-3p	miR-127-3p (miRNAs w/seed CGGAUCC)	TargetScan Human	High (predicted)	TPTE2	transmembrane phosphoinositide 3-phosphatase and tensin homolog 2	Human,Mouse,Rat
rno-miR-127-3p	miR-127-3p (miRNAs w/seed CGGAUCC)	TargetScan Human	High (predicted)	VAMP2	vesicle associated membrane protein 2	Human,Mouse,Rat
rno-miR-127-3p	miR-127-3p (miRNAs w/seed CGGAUCC)	TargetScan Human	High (predicted)	VTI1A	vesicle transport through interaction with t-SNAREs 1A	Human,Mouse,Rat
rno-miR-127-3p	miR-127-3p (miRNAs w/seed CGGAUCC)	miRecords	Experimentally Observed	XBP1	X-box binding protein 1	Human,Mouse,Rat
rno-miR-127-3p	miR-127-3p (miRNAs w/seed CGGAUCC)	TargetScan Human	High (predicted)	XRCC3	X-ray repair cross complementing 3	Human,Mouse,Rat
rno-miR-128-1-5p	miR-128-1-5p (and other miRNAs w/seed GGGGCCG)	TargetScan Human	High (predicted)	ACIN1	apoptotic chromatin condensation inducer 1	Human,Mouse,Rat
rno-miR-128-1-5p	miR-128-1-5p (and other miRNAs w/seed GGGGCCG)	TargetScan Human	High (predicted)	ACTN4	actinin alpha 4	Human,Mouse,Rat
rno-miR-128-1-5p	miR-128-1-5p (and other miRNAs w/seed GGGGCCG)	TargetScan Human	High (predicted)	AGER	advanced glycosylation end-product specific receptor	Human,Mouse,Rat
rno-miR-128-1-5p	miR-128-1-5p (and other miRNAs w/seed GGGGCCG)	TargetScan Human	High (predicted)	AIRE	autoimmune regulator	Human,Mouse,Rat
rno-miR-128-1-5p	miR-128-1-5p (and other miRNAs w/seed GGGGCCG)	TargetScan Human	High (predicted)	AKT2	AKT serine/threonine kinase 2	Human,Mouse,Rat
rno-miR-128-1-5p	miR-128-1-5p (and other miRNAs w/seed GGGGCCG)	TargetScan Human	High (predicted)	AMN	amnion associated transmembrane protein	Human,Mouse,Rat
rno-miR-128-1-5p	miR-128-1-5p (and other miRNAs w/seed GGGGCCG)	TargetScan Human	High (predicted)	APC2	APC2, WNT signaling pathway regulator	Human,Mouse,Rat
rno-miR-128-1-5p	miR-128-1-5p (and other miRNAs w/seed GGGGCCG)	TargetScan Human	High (predicted)	APOC2	apolipoprotein C2	Human,Mouse,Rat
rno-miR-128-1-5p	miR-128-1-5p (and other miRNAs w/seed GGGGCCG)	TargetScan Human	High (predicted)	AQP2	aquaporin 2	Human,Mouse,Rat
rno-miR-128-1-5p	miR-128-1-5p (and other miRNAs w/seed GGGGCCG)	TargetScan Human	High (predicted)	ARHGAP1	Rho GTPase activating protein 1	Human,Mouse,Rat
rno-miR-128-1-5p	miR-128-1-5p (and other miRNAs w/seed GGGGCCG)	TargetScan Human	High (predicted)	B3GAT1	beta-1,3-glucuronyltransferase 1	Human,Mouse,Rat
rno-miR-128-1-5p	miR-128-1-5p (and other miRNAs w/seed GGGGCCG)	TargetScan Human	High (predicted)	BACH2	BTB domain and CNC homolog 2	Human,Mouse,Rat
rno-miR-128-1-5p	miR-128-1-5p (and other miRNAs w/seed GGGGCCG)	TargetScan Human	High (predicted)	BAHCC1	BAH domain and coiled-coil containing 1	Human,Mouse,Rat
rno-miR-128-1-5p	miR-128-1-5p (and other miRNAs w/seed GGGGCCG)	TargetScan Human	High (predicted)	BANF1	barrier to autointegration factor 1	Human,Mouse,Rat
rno-miR-128-1-5p	miR-128-1-5p (and other miRNAs w/seed GGGGCCG)	TargetScan Human	High (predicted)	BCL6B	B cell CLL/lymphoma 6B	Human,Mouse,Rat
rno-miR-128-1-5p	miR-128-1-5p (and other miRNAs w/seed GGGGCCG)	TargetScan Human	High (predicted)	BEAN1	brain expressed associated with NEDD4 1	Human,Mouse,Rat
rno-miR-128-1-5p	miR-128-1-5p (and other miRNAs w/seed GGGGCCG)	TargetScan Human	High (predicted)	BICDL1	BICD family like cargo adaptor 1	Human,Mouse,Rat
rno-miR-128-1-5p	miR-128-1-5p (and other miRNAs w/seed GGGGCCG)	TargetScan Human	High (predicted)	C19orf12	chromosome 19 open reading frame 12	Human,Mouse,Rat
rno-miR-128-1-5p	miR-128-1-5p (and other miRNAs w/seed GGGGCCG)	TargetScan Human	High (predicted)	C21orf2	chromosome 21 open reading frame 2	Human,Mouse,Rat
rno-miR-128-1-5p	miR-128-1-5p (and other miRNAs w/seed GGGGCCG)	TargetScan Human	High (predicted)	CABP4	calcium binding protein 4	Human,Mouse,Rat
rno-miR-128-1-5p	miR-128-1-5p (and other miRNAs w/seed GGGGCCG)	TargetScan Human	High (predicted)	CACNA1A	calcium voltage-gated channel subunit alpha1 A	Human,Mouse,Rat
rno-miR-128-1-5p	miR-128-1-5p (and other miRNAs w/seed GGGGCCG)	TargetScan Human	High (predicted)	CACNA1H	calcium voltage-gated channel subunit alpha1 H	Human,Mouse,Rat
rno-miR-128-1-5p	miR-128-1-5p (and other miRNAs w/seed GGGGCCG)	TargetScan Human	High (predicted)	CACNG4	calcium voltage-gated channel auxiliary subunit gamma 4	Human,Mouse,Rat
rno-miR-128-1-5p	miR-128-1-5p (and other miRNAs w/seed GGGGCCG)	TargetScan Human	High (predicted)	CAPN1	calpain 1	Human,Mouse,Rat
rno-miR-128-1-5p	miR-128-1-5p (and other miRNAs w/seed GGGGCCG)	TargetScan Human	High (predicted)	CASP9	caspase 9	Human,Mouse,Rat
rno-miR-128-1-5p	miR-128-1-5p (and other miRNAs w/seed GGGGCCG)	TargetScan Human	High (predicted)	CASZ1	castor zinc finger 1	Human,Mouse,Rat
rno-miR-128-1-5p	miR-128-1-5p (and other miRNAs w/seed GGGGCCG)	TargetScan Human	High (predicted)	CBFA2T2	CBFA2/RUNX1 translocation partner 2	Human,Mouse,Rat
rno-miR-128-1-5p	miR-128-1-5p (and other miRNAs w/seed GGGGCCG)	TargetScan Human	High (predicted)	CCDC151	coiled-coil domain containing 151	Human,Mouse,Rat
rno-miR-128-1-5p	miR-128-1-5p (and other miRNAs w/seed GGGGCCG)	TargetScan Human	High (predicted)	CCDC85C	coiled-coil domain containing 85C	Human,Mouse,Rat
rno-miR-128-1-5p	miR-128-1-5p (and other miRNAs w/seed GGGGCCG)	TargetScan Human	High (predicted)	CD6	CD6 molecule	Human,Mouse,Rat
rno-miR-128-1-5p	miR-128-1-5p (and other miRNAs w/seed GGGGCCG)	TargetScan Human	High (predicted)	CDH15	cadherin 15	Human,Mouse,Rat
rno-miR-128-1-5p	miR-128-1-5p (and other miRNAs w/seed GGGGCCG)	TargetScan Human	High (predicted)	CENPB	centromere protein B	Human,Mouse
rno-miR-128-1-5p	miR-128-1-5p (and other miRNAs w/seed GGGGCCG)	TargetScan Human	High (predicted)	CERS1	ceramide synthase 1	Human,Mouse,Rat
rno-miR-128-1-5p	miR-128-1-5p (and other miRNAs w/seed GGGGCCG)	TargetScan Human	High (predicted)	CHIT1	chitinase 1	Human,Mouse,Rat
rno-miR-128-1-5p	miR-128-1-5p (and other miRNAs w/seed GGGGCCG)	TargetScan Human	High (predicted)	CHST3	carbohydrate sulfotransferase 3	Human,Mouse,Rat
rno-miR-128-1-5p	miR-128-1-5p (and other miRNAs w/seed GGGGCCG)	TargetScan Human	High (predicted)	CLCN7	chloride voltage-gated channel 7	Human,Mouse,Rat
rno-miR-128-1-5p	miR-128-1-5p (and other miRNAs w/seed GGGGCCG)	TargetScan Human	High (predicted)	CLIP3	CAP-Gly domain containing linker protein 3	Human,Mouse
rno-miR-128-1-5p	miR-128-1-5p (and other miRNAs w/seed GGGGCCG)	TargetScan Human	High (predicted)	CLU	clusterin	Human,Mouse,Rat
rno-miR-128-1-5p	miR-128-1-5p (and other miRNAs w/seed GGGGCCG)	TargetScan Human	High (predicted)	CLUH	clustered mitochondria homolog	Human,Mouse,Rat
rno-miR-128-1-5p	miR-128-1-5p (and other miRNAs w/seed GGGGCCG)	TargetScan Human	High (predicted)	CPLX2	complexin 2	Human,Mouse,Rat
rno-miR-128-1-5p	miR-128-1-5p (and other miRNAs w/seed GGGGCCG)	TargetScan Human	High (predicted)	CPNE5	copine 5	Human,Mouse,Rat
rno-miR-128-1-5p	miR-128-1-5p (and other miRNAs w/seed GGGGCCG)	TargetScan Human	High (predicted)	CSNK1G2	casein kinase 1 gamma 2	Human,Mouse,Rat
rno-miR-128-1-5p	miR-128-1-5p (and other miRNAs w/seed GGGGCCG)	TargetScan Human	High (predicted)	CTRC	chymotrypsin C	Human,Mouse,Rat
rno-miR-128-1-5p	miR-128-1-5p (and other miRNAs w/seed GGGGCCG)	TargetScan Human	High (predicted)	CXCR5	C-X-C motif chemokine receptor 5	Human,Mouse,Rat
rno-miR-128-1-5p	miR-128-1-5p (and other miRNAs w/seed GGGGCCG)	TargetScan Human	High (predicted)	DBNDD1	dysbindin domain containing 1	Human,Mouse,Rat
rno-miR-128-1-5p	miR-128-1-5p (and other miRNAs w/seed GGGGCCG)	TargetScan Human	High (predicted)	DCHS1	dachsous cadherin-related 1	Human,Mouse,Rat
rno-miR-128-1-5p	miR-128-1-5p (and other miRNAs w/seed GGGGCCG)	TargetScan Human	High (predicted)	DENND1A	DENN domain containing 1A	Human,Mouse,Rat
rno-miR-128-1-5p	miR-128-1-5p (and other miRNAs w/seed GGGGCCG)	TargetScan Human	High (predicted)	DGCR2	DiGeorge syndrome critical region gene 2	Human,Mouse,Rat
rno-miR-128-1-5p	miR-128-1-5p (and other miRNAs w/seed GGGGCCG)	TargetScan Human	High (predicted)	DIDO1	death inducer-obliterator 1	Human,Mouse,Rat
rno-miR-128-1-5p	miR-128-1-5p (and other miRNAs w/seed GGGGCCG)	TargetScan Human	High (predicted)	DNASE1L2	deoxyribonuclease 1 like 2	Human,Mouse,Rat
rno-miR-128-1-5p	miR-128-1-5p (and other miRNAs w/seed GGGGCCG)	TargetScan Human	High (predicted)	DOT1L	DOT1 like histone lysine methyltransferase	Human,Mouse,Rat
rno-miR-128-1-5p	miR-128-1-5p (and other miRNAs w/seed GGGGCCG)	TargetScan Human	High (predicted)	DPP6	dipeptidyl peptidase like 6	Human,Mouse,Rat
rno-miR-128-1-5p	miR-128-1-5p (and other miRNAs w/seed GGGGCCG)	TargetScan Human	High (predicted)	ECE1	endothelin converting enzyme 1	Human,Mouse,Rat
rno-miR-128-1-5p	miR-128-1-5p (and other miRNAs w/seed GGGGCCG)	TargetScan Human	High (predicted)	ELAVL3	ELAV like RNA binding protein 3	Human,Mouse,Rat
rno-miR-128-1-5p	miR-128-1-5p (and other miRNAs w/seed GGGGCCG)	TargetScan Human	High (predicted)	EPDR1	ependymin related 1	Human,Mouse,Rat
rno-miR-128-1-5p	miR-128-1-5p (and other miRNAs w/seed GGGGCCG)	TargetScan Human	High (predicted)	EPHA2	EPH receptor A2	Human,Mouse,Rat
rno-miR-128-1-5p	miR-128-1-5p (and other miRNAs w/seed GGGGCCG)	TargetScan Human	High (predicted)	EPHA8	EPH receptor A8	Human,Mouse,Rat
rno-miR-128-1-5p	miR-128-1-5p (and other miRNAs w/seed GGGGCCG)	TargetScan Human	High (predicted)	ERBB2	erb-b2 receptor tyrosine kinase 2	Human,Mouse,Rat
rno-miR-128-1-5p	miR-128-1-5p (and other miRNAs w/seed GGGGCCG)	TargetScan Human	High (predicted)	FAM83A	family with sequence similarity 83 member A	Human,Mouse,Rat
rno-miR-128-1-5p	miR-128-1-5p (and other miRNAs w/seed GGGGCCG)	TargetScan Human	High (predicted)	FBXO24	F-box protein 24	Human,Mouse,Rat
rno-miR-128-1-5p	miR-128-1-5p (and other miRNAs w/seed GGGGCCG)	TargetScan Human	High (predicted)	FDXR	ferredoxin reductase	Human,Mouse,Rat
rno-miR-128-1-5p	miR-128-1-5p (and other miRNAs w/seed GGGGCCG)	TargetScan Human	High (predicted)	FGF23	fibroblast growth factor 23	Human,Mouse,Rat
rno-miR-128-1-5p	miR-128-1-5p (and other miRNAs w/seed GGGGCCG)	TargetScan Human	High (predicted)	FLT3LG	fms related tyrosine kinase 3 ligand	Human,Mouse,Rat
rno-miR-128-1-5p	miR-128-1-5p (and other miRNAs w/seed GGGGCCG)	TargetScan Human	High (predicted)	FOXP4	forkhead box P4	Human,Mouse,Rat
rno-miR-128-1-5p	miR-128-1-5p (and other miRNAs w/seed GGGGCCG)	TargetScan Human	High (predicted)	G6PC3	glucose-6-phosphatase catalytic subunit 3	Human,Mouse,Rat
rno-miR-128-1-5p	miR-128-1-5p (and other miRNAs w/seed GGGGCCG)	TargetScan Human	High (predicted)	GATA5	GATA binding protein 5	Human,Mouse,Rat
rno-miR-128-1-5p	miR-128-1-5p (and other miRNAs w/seed GGGGCCG)	TargetScan Human	High (predicted)	GDPD5	glycerophosphodiester phosphodiesterase domain containing 5	Human,Mouse,Rat
rno-miR-128-1-5p	miR-128-1-5p (and other miRNAs w/seed GGGGCCG)	TargetScan Human	High (predicted)	GGT5	gamma-glutamyltransferase 5	Human,Mouse,Rat
rno-miR-128-1-5p	miR-128-1-5p (and other miRNAs w/seed GGGGCCG)	TargetScan Human	High (predicted)	GIPC3	GIPC PDZ domain containing family member 3	Human,Mouse,Rat
rno-miR-128-1-5p	miR-128-1-5p (and other miRNAs w/seed GGGGCCG)	TargetScan Human	High (predicted)	GNAI2	G protein subunit alpha i2	Human,Mouse,Rat
rno-miR-128-1-5p	miR-128-1-5p (and other miRNAs w/seed GGGGCCG)	TargetScan Human	High (predicted)	GOT1	glutamic-oxaloacetic transaminase 1	Human,Mouse,Rat
rno-miR-128-1-5p	miR-128-1-5p (and other miRNAs w/seed GGGGCCG)	TargetScan Human	High (predicted)	GPRIN2	G protein regulated inducer of neurite outgrowth 2	Human,Mouse,Rat
rno-miR-128-1-5p	miR-128-1-5p (and other miRNAs w/seed GGGGCCG)	TargetScan Human	High (predicted)	GPSM1	G protein signaling modulator 1	Human,Mouse,Rat
rno-miR-128-1-5p	miR-128-1-5p (and other miRNAs w/seed GGGGCCG)	TargetScan Human	High (predicted)	GRIK3	glutamate ionotropic receptor kainate type subunit 3	Human,Mouse,Rat
rno-miR-128-1-5p	miR-128-1-5p (and other miRNAs w/seed GGGGCCG)	TargetScan Human	High (predicted)	GRIN1	glutamate ionotropic receptor NMDA type subunit 1	Human,Mouse,Rat
rno-miR-128-1-5p	miR-128-1-5p (and other miRNAs w/seed GGGGCCG)	TargetScan Human	High (predicted)	GRIN2D	glutamate ionotropic receptor NMDA type subunit 2D	Human,Mouse,Rat
rno-miR-128-1-5p	miR-128-1-5p (and other miRNAs w/seed GGGGCCG)	TargetScan Human	High (predicted)	GRK1	G protein-coupled receptor kinase 1	Human,Mouse,Rat
rno-miR-128-1-5p	miR-128-1-5p (and other miRNAs w/seed GGGGCCG)	TargetScan Human	High (predicted)	GRM4	glutamate metabotropic receptor 4	Human,Mouse,Rat
rno-miR-128-1-5p	miR-128-1-5p (and other miRNAs w/seed GGGGCCG)	TargetScan Human	High (predicted)	GSX1	GS homeobox 1	Human,Mouse,Rat
rno-miR-128-1-5p	miR-128-1-5p (and other miRNAs w/seed GGGGCCG)	TargetScan Human	High (predicted)	H6PD	hexose-6-phosphate dehydrogenase/glucose 1-dehydrogenase	Human,Mouse,Rat
rno-miR-128-1-5p	miR-128-1-5p (and other miRNAs w/seed GGGGCCG)	TargetScan Human	High (predicted)	HIRA	histone cell cycle regulator	Human,Mouse,Rat
rno-miR-128-1-5p	miR-128-1-5p (and other miRNAs w/seed GGGGCCG)	TargetScan Human	High (predicted)	HNRNPA0	heterogeneous nuclear ribonucleoprotein A0	Human,Mouse,Rat
rno-miR-128-1-5p	miR-128-1-5p (and other miRNAs w/seed GGGGCCG)	TargetScan Human	High (predicted)	HOGA1	4-hydroxy-2-oxoglutarate aldolase 1	Human,Mouse,Rat
rno-miR-128-1-5p	miR-128-1-5p (and other miRNAs w/seed GGGGCCG)	TargetScan Human	High (predicted)	HPCA	hippocalcin	Human,Mouse,Rat
rno-miR-128-1-5p	miR-128-1-5p (and other miRNAs w/seed GGGGCCG)	TargetScan Human	High (predicted)	HPS1	HPS1, biogenesis of lysosomal organelles complex 3 subunit 1	Human,Mouse,Rat
rno-miR-128-1-5p	miR-128-1-5p (and other miRNAs w/seed GGGGCCG)	TargetScan Human	High (predicted)	HPX	hemopexin	Human,Mouse,Rat
rno-miR-128-1-5p	miR-128-1-5p (and other miRNAs w/seed GGGGCCG)	TargetScan Human	High (predicted)	HS6ST1	heparan sulfate 6-O-sulfotransferase 1	Human,Mouse,Rat
rno-miR-128-1-5p	miR-128-1-5p (and other miRNAs w/seed GGGGCCG)	TargetScan Human	High (predicted)	IBA57	IBA57, iron-sulfur cluster assembly	Human,Mouse,Rat
rno-miR-128-1-5p	miR-128-1-5p (and other miRNAs w/seed GGGGCCG)	TargetScan Human	High (predicted)	IGF2	insulin like growth factor 2	Human,Mouse,Rat
rno-miR-128-1-5p	miR-128-1-5p (and other miRNAs w/seed GGGGCCG)	TargetScan Human	High (predicted)	IKBKB	inhibitor of nuclear factor kappa B kinase subunit beta	Human,Mouse,Rat
rno-miR-128-1-5p	miR-128-1-5p (and other miRNAs w/seed GGGGCCG)	TargetScan Human	High (predicted)	IKBKG	inhibitor of nuclear factor kappa B kinase subunit gamma	Human,Mouse,Rat
rno-miR-128-1-5p	miR-128-1-5p (and other miRNAs w/seed GGGGCCG)	TargetScan Human	High (predicted)	INPP5A	inositol polyphosphate-5-phosphatase A	Human,Mouse,Rat
rno-miR-128-1-5p	miR-128-1-5p (and other miRNAs w/seed GGGGCCG)	TargetScan Human	High (predicted)	IQCE	IQ motif containing E	Human,Mouse,Rat
rno-miR-128-1-5p	miR-128-1-5p (and other miRNAs w/seed GGGGCCG)	TargetScan Human	High (predicted)	IQSEC3	IQ motif and Sec7 domain 3	Human,Mouse,Rat
rno-miR-128-1-5p	miR-128-1-5p (and other miRNAs w/seed GGGGCCG)	TargetScan Human	High (predicted)	ITPKC	inositol-trisphosphate 3-kinase C	Human,Mouse,Rat
rno-miR-128-1-5p	miR-128-1-5p (and other miRNAs w/seed GGGGCCG)	TargetScan Human	High (predicted)	KCNAB2	potassium voltage-gated channel subfamily A regulatory beta subunit 2	Human,Mouse,Rat
rno-miR-128-1-5p	miR-128-1-5p (and other miRNAs w/seed GGGGCCG)	TargetScan Human	High (predicted)	KCNC1	potassium voltage-gated channel subfamily C member 1	Human,Mouse,Rat
rno-miR-128-1-5p	miR-128-1-5p (and other miRNAs w/seed GGGGCCG)	TargetScan Human	High (predicted)	KCNIP3	potassium voltage-gated channel interacting protein 3	Human,Mouse,Rat
rno-miR-128-1-5p	miR-128-1-5p (and other miRNAs w/seed GGGGCCG)	TargetScan Human	High (predicted)	KCNQ1	potassium voltage-gated channel subfamily Q member 1	Human,Mouse,Rat
rno-miR-128-1-5p	miR-128-1-5p (and other miRNAs w/seed GGGGCCG)	TargetScan Human	High (predicted)	KCTD13	potassium channel tetramerization domain containing 13	Human,Mouse,Rat
rno-miR-128-1-5p	miR-128-1-5p (and other miRNAs w/seed GGGGCCG)	TargetScan Human	High (predicted)	KCTD21	potassium channel tetramerization domain containing 21	Human,Mouse,Rat
rno-miR-128-1-5p	miR-128-1-5p (and other miRNAs w/seed GGGGCCG)	TargetScan Human	High (predicted)	KIF13B	kinesin family member 13B	Human,Mouse,Rat
rno-miR-128-1-5p	miR-128-1-5p (and other miRNAs w/seed GGGGCCG)	TargetScan Human	High (predicted)	KLF16	Kruppel like factor 16	Human
rno-miR-128-1-5p	miR-128-1-5p (and other miRNAs w/seed GGGGCCG)	TargetScan Human	High (predicted)	KMT2D	lysine methyltransferase 2D	Human,Mouse,Rat
rno-miR-128-1-5p	miR-128-1-5p (and other miRNAs w/seed GGGGCCG)	TargetScan Human	High (predicted)	KRTAP10-2	keratin associated protein 10-2	Human
rno-miR-128-1-5p	miR-128-1-5p (and other miRNAs w/seed GGGGCCG)	TargetScan Human	High (predicted)	LAMTOR1	late endosomal/lysosomal adaptor, MAPK and MTOR activator 1	Human,Mouse,Rat
rno-miR-128-1-5p	miR-128-1-5p (and other miRNAs w/seed GGGGCCG)	TargetScan Human	High (predicted)	LDHD	lactate dehydrogenase D	Human,Mouse,Rat
rno-miR-128-1-5p	miR-128-1-5p (and other miRNAs w/seed GGGGCCG)	TargetScan Human	High (predicted)	LGI4	leucine rich repeat LGI family member 4	Human,Mouse,Rat
rno-miR-128-1-5p	miR-128-1-5p (and other miRNAs w/seed GGGGCCG)	TargetScan Human	High (predicted)	LIMS2	LIM zinc finger domain containing 2	Human,Mouse,Rat
rno-miR-128-1-5p	miR-128-1-5p (and other miRNAs w/seed GGGGCCG)	TargetScan Human	High (predicted)	LMX1B	LIM homeobox transcription factor 1 beta	Human,Mouse,Rat
rno-miR-128-1-5p	miR-128-1-5p (and other miRNAs w/seed GGGGCCG)	TargetScan Human	High (predicted)	LRRC10B	leucine rich repeat containing 10B	Human,Mouse,Rat
rno-miR-128-1-5p	miR-128-1-5p (and other miRNAs w/seed GGGGCCG)	TargetScan Human	High (predicted)	LRRC56	leucine rich repeat containing 56	Human,Mouse,Rat
rno-miR-128-1-5p	miR-128-1-5p (and other miRNAs w/seed GGGGCCG)	TargetScan Human	High (predicted)	LTBP4	latent transforming growth factor beta binding protein 4	Human,Mouse,Rat
rno-miR-128-1-5p	miR-128-1-5p (and other miRNAs w/seed GGGGCCG)	TargetScan Human	High (predicted)	LZTS2	leucine zipper tumor suppressor 2	Human,Mouse,Rat
rno-miR-128-1-5p	miR-128-1-5p (and other miRNAs w/seed GGGGCCG)	TargetScan Human	High (predicted)	MAF1	MAF1 homolog, negative regulator of RNA polymerase III	Human,Mouse,Rat
rno-miR-128-1-5p	miR-128-1-5p (and other miRNAs w/seed GGGGCCG)	TargetScan Human	High (predicted)	MAFB	MAF bZIP transcription factor B	Human,Mouse,Rat
rno-miR-128-1-5p	miR-128-1-5p (and other miRNAs w/seed GGGGCCG)	TargetScan Human	High (predicted)	MAFK	MAF bZIP transcription factor K	Human,Mouse,Rat
rno-miR-128-1-5p	miR-128-1-5p (and other miRNAs w/seed GGGGCCG)	TargetScan Human	High (predicted)	MAP2K3	mitogen-activated protein kinase kinase 3	Human,Mouse,Rat
rno-miR-128-1-5p	miR-128-1-5p (and other miRNAs w/seed GGGGCCG)	TargetScan Human	High (predicted)	MAPK4	mitogen-activated protein kinase 4	Human,Mouse,Rat
rno-miR-128-1-5p	miR-128-1-5p (and other miRNAs w/seed GGGGCCG)	TargetScan Human	High (predicted)	MBD3	methyl-CpG binding domain protein 3	Human,Mouse,Rat
rno-miR-128-1-5p	miR-128-1-5p (and other miRNAs w/seed GGGGCCG)	TargetScan Human	High (predicted)	MGRN1	mahogunin ring finger 1	Human,Mouse,Rat
rno-miR-128-1-5p	miR-128-1-5p (and other miRNAs w/seed GGGGCCG)	TargetScan Human	High (predicted)	MLC1	megalencephalic leukoencephalopathy with subcortical cysts 1	Human,Mouse,Rat
rno-miR-128-1-5p	miR-128-1-5p (and other miRNAs w/seed GGGGCCG)	TargetScan Human	High (predicted)	MOGS	mannosyl-oligosaccharide glucosidase	Human,Mouse,Rat
rno-miR-128-1-5p	miR-128-1-5p (and other miRNAs w/seed GGGGCCG)	TargetScan Human	High (predicted)	MPRIP	myosin phosphatase Rho interacting protein	Human,Mouse,Rat
rno-miR-128-1-5p	miR-128-1-5p (and other miRNAs w/seed GGGGCCG)	TargetScan Human	High (predicted)	MS4A14	membrane spanning 4-domains A14	Human
rno-miR-128-1-5p	miR-128-1-5p (and other miRNAs w/seed GGGGCCG)	TargetScan Human	High (predicted)	MTHFR	methylenetetrahydrofolate reductase	Human,Mouse,Rat
rno-miR-128-1-5p	miR-128-1-5p (and other miRNAs w/seed GGGGCCG)	TargetScan Human	High (predicted)	MTSS1L	MTSS1L, I-BAR domain containing	Human,Mouse,Rat
rno-miR-128-1-5p	miR-128-1-5p (and other miRNAs w/seed GGGGCCG)	TargetScan Human	High (predicted)	MUC5B	mucin 5B, oligomeric mucus/gel-forming	Human,Mouse,Rat
rno-miR-128-1-5p	miR-128-1-5p (and other miRNAs w/seed GGGGCCG)	TargetScan Human	High (predicted)	MZF1	myeloid zinc finger 1	Human,Mouse,Rat
rno-miR-128-1-5p	miR-128-1-5p (and other miRNAs w/seed GGGGCCG)	TargetScan Human	High (predicted)	NAT8L	N-acetyltransferase 8 like	Human,Mouse,Rat
rno-miR-128-1-5p	miR-128-1-5p (and other miRNAs w/seed GGGGCCG)	TargetScan Human	High (predicted)	NECTIN1	nectin cell adhesion molecule 1	Human,Mouse,Rat
rno-miR-128-1-5p	miR-128-1-5p (and other miRNAs w/seed GGGGCCG)	TargetScan Human	High (predicted)	NFIC	nuclear factor I C	Human,Mouse,Rat
rno-miR-128-1-5p	miR-128-1-5p (and other miRNAs w/seed GGGGCCG)	TargetScan Human	High (predicted)	NGFR	nerve growth factor receptor	Human,Mouse,Rat
rno-miR-128-1-5p	miR-128-1-5p (and other miRNAs w/seed GGGGCCG)	TargetScan Human	High (predicted)	NKX2-2	NK2 homeobox 2	Human,Mouse,Rat
rno-miR-128-1-5p	miR-128-1-5p (and other miRNAs w/seed GGGGCCG)	TargetScan Human	High (predicted)	NKX2-5	NK2 homeobox 5	Human,Mouse,Rat
rno-miR-128-1-5p	miR-128-1-5p (and other miRNAs w/seed GGGGCCG)	TargetScan Human	High (predicted)	NRARP	NOTCH regulated ankyrin repeat protein	Human,Mouse,Rat
rno-miR-128-1-5p	miR-128-1-5p (and other miRNAs w/seed GGGGCCG)	TargetScan Human	High (predicted)	NRTN	neurturin	Human,Mouse,Rat
rno-miR-128-1-5p	miR-128-1-5p (and other miRNAs w/seed GGGGCCG)	TargetScan Human	High (predicted)	NTN1	netrin 1	Human,Mouse,Rat
rno-miR-128-1-5p	miR-128-1-5p (and other miRNAs w/seed GGGGCCG)	TargetScan Human	High (predicted)	NUP210	nucleoporin 210	Human,Mouse,Rat
rno-miR-128-1-5p	miR-128-1-5p (and other miRNAs w/seed GGGGCCG)	TargetScan Human	High (predicted)	NUTM2F/NUTM2G	NUT family member 2F	Human
rno-miR-128-1-5p	miR-128-1-5p (and other miRNAs w/seed GGGGCCG)	TargetScan Human	High (predicted)	NXN	nucleoredoxin	Human,Mouse,Rat
rno-miR-128-1-5p	miR-128-1-5p (and other miRNAs w/seed GGGGCCG)	TargetScan Human	High (predicted)	OSBP2	oxysterol binding protein 2	Human,Mouse,Rat
rno-miR-128-1-5p	miR-128-1-5p (and other miRNAs w/seed GGGGCCG)	TargetScan Human	High (predicted)	PACSIN1	protein kinase C and casein kinase substrate in neurons 1	Human,Mouse,Rat
rno-miR-128-1-5p	miR-128-1-5p (and other miRNAs w/seed GGGGCCG)	TargetScan Human	High (predicted)	PAX5	paired box 5	Human,Mouse,Rat
rno-miR-128-1-5p	miR-128-1-5p (and other miRNAs w/seed GGGGCCG)	TargetScan Human	High (predicted)	PENK	proenkephalin	Human,Mouse,Rat
rno-miR-128-1-5p	miR-128-1-5p (and other miRNAs w/seed GGGGCCG)	TargetScan Human	High (predicted)	PEX10	peroxisomal biogenesis factor 10	Human,Mouse,Rat
rno-miR-128-1-5p	miR-128-1-5p (and other miRNAs w/seed GGGGCCG)	TargetScan Human	High (predicted)	PHACTR1	phosphatase and actin regulator 1	Human,Mouse,Rat
rno-miR-128-1-5p	miR-128-1-5p (and other miRNAs w/seed GGGGCCG)	TargetScan Human	High (predicted)	PIK3R2	phosphoinositide-3-kinase regulatory subunit 2	Human,Mouse,Rat
rno-miR-128-1-5p	miR-128-1-5p (and other miRNAs w/seed GGGGCCG)	TargetScan Human	High (predicted)	PITPNM1	phosphatidylinositol transfer protein membrane associated 1	Human,Mouse,Rat
rno-miR-128-1-5p	miR-128-1-5p (and other miRNAs w/seed GGGGCCG)	TargetScan Human	High (predicted)	PLA2G6	phospholipase A2 group VI	Human,Mouse,Rat
rno-miR-128-1-5p	miR-128-1-5p (and other miRNAs w/seed GGGGCCG)	TargetScan Human	High (predicted)	PML	promyelocytic leukemia	Human,Mouse,Rat
rno-miR-128-1-5p	miR-128-1-5p (and other miRNAs w/seed GGGGCCG)	TargetScan Human	High (predicted)	POLR2E	RNA polymerase II subunit E	Human,Mouse,Rat
rno-miR-128-1-5p	miR-128-1-5p (and other miRNAs w/seed GGGGCCG)	TargetScan Human	High (predicted)	POLR2J2/POLR2J3	RNA polymerase II subunit J2	Human
rno-miR-128-1-5p	miR-128-1-5p (and other miRNAs w/seed GGGGCCG)	TargetScan Human	High (predicted)	POLR3A	RNA polymerase III subunit A	Human,Mouse,Rat
rno-miR-128-1-5p	miR-128-1-5p (and other miRNAs w/seed GGGGCCG)	TargetScan Human	High (predicted)	PRKACA	protein kinase cAMP-activated catalytic subunit alpha	Human,Mouse,Rat
rno-miR-128-1-5p	miR-128-1-5p (and other miRNAs w/seed GGGGCCG)	TargetScan Human	High (predicted)	PRKCQ	protein kinase C theta	Human,Mouse,Rat
rno-miR-128-1-5p	miR-128-1-5p (and other miRNAs w/seed GGGGCCG)	TargetScan Human	High (predicted)	PRR30	proline rich 30	Human,Mouse,Rat
rno-miR-128-1-5p	miR-128-1-5p (and other miRNAs w/seed GGGGCCG)	TargetScan Human	High (predicted)	PRRT1	proline rich transmembrane protein 1	Human
rno-miR-128-1-5p	miR-128-1-5p (and other miRNAs w/seed GGGGCCG)	TargetScan Human	High (predicted)	PRSS8	protease, serine 8	Human,Mouse,Rat
rno-miR-128-1-5p	miR-128-1-5p (and other miRNAs w/seed GGGGCCG)	TargetScan Human	High (predicted)	PRTN3	proteinase 3	Human,Mouse,Rat
rno-miR-128-1-5p	miR-128-1-5p (and other miRNAs w/seed GGGGCCG)	TargetScan Human	High (predicted)	PTP4A3	protein tyrosine phosphatase type IVA, member 3	Human,Mouse,Rat
rno-miR-128-1-5p	miR-128-1-5p (and other miRNAs w/seed GGGGCCG)	TargetScan Human	High (predicted)	PTPRS	protein tyrosine phosphatase, receptor type S	Human,Mouse,Rat
rno-miR-128-1-5p	miR-128-1-5p (and other miRNAs w/seed GGGGCCG)	TargetScan Human	High (predicted)	PVALB	parvalbumin	Human,Mouse,Rat
rno-miR-128-1-5p	miR-128-1-5p (and other miRNAs w/seed GGGGCCG)	TargetScan Human	High (predicted)	RAD9A	RAD9 checkpoint clamp component A	Human,Mouse,Rat
rno-miR-128-1-5p	miR-128-1-5p (and other miRNAs w/seed GGGGCCG)	TargetScan Human	High (predicted)	RASD2	RASD family member 2	Human,Mouse,Rat
rno-miR-128-1-5p	miR-128-1-5p (and other miRNAs w/seed GGGGCCG)	TargetScan Human	High (predicted)	RASSF5	Ras association domain family member 5	Human,Mouse,Rat
rno-miR-128-1-5p	miR-128-1-5p (and other miRNAs w/seed GGGGCCG)	TargetScan Human	High (predicted)	RAX	retina and anterior neural fold homeobox	Human,Mouse,Rat
rno-miR-128-1-5p	miR-128-1-5p (and other miRNAs w/seed GGGGCCG)	TargetScan Human	High (predicted)	RBFOX3	RNA binding fox-1 homolog 3	Human
rno-miR-128-1-5p	miR-128-1-5p (and other miRNAs w/seed GGGGCCG)	TargetScan Human	High (predicted)	RD3	retinal degeneration 3	Human,Mouse,Rat
rno-miR-128-1-5p	miR-128-1-5p (and other miRNAs w/seed GGGGCCG)	TargetScan Human	High (predicted)	RFX2	regulatory factor X2	Human,Mouse,Rat
rno-miR-128-1-5p	miR-128-1-5p (and other miRNAs w/seed GGGGCCG)	TargetScan Human	High (predicted)	RNF208	ring finger protein 208	Human,Mouse,Rat
rno-miR-128-1-5p	miR-128-1-5p (and other miRNAs w/seed GGGGCCG)	TargetScan Human	High (predicted)	SCO2	SCO2, cytochrome c oxidase assembly protein	Human,Mouse
rno-miR-128-1-5p	miR-128-1-5p (and other miRNAs w/seed GGGGCCG)	TargetScan Human	High (predicted)	SDC3	syndecan 3	Human,Mouse,Rat
rno-miR-128-1-5p	miR-128-1-5p (and other miRNAs w/seed GGGGCCG)	TargetScan Human	High (predicted)	SECTM1	secreted and transmembrane 1	Human,Mouse,Rat
rno-miR-128-1-5p	miR-128-1-5p (and other miRNAs w/seed GGGGCCG)	TargetScan Human	High (predicted)	SEMA6B	semaphorin 6B	Human,Mouse,Rat
rno-miR-128-1-5p	miR-128-1-5p (and other miRNAs w/seed GGGGCCG)	TargetScan Human	High (predicted)	SEPT4	septin 4	Human,Mouse
rno-miR-128-1-5p	miR-128-1-5p (and other miRNAs w/seed GGGGCCG)	TargetScan Human	High (predicted)	SGCG	sarcoglycan gamma	Human,Mouse,Rat
rno-miR-128-1-5p	miR-128-1-5p (and other miRNAs w/seed GGGGCCG)	TargetScan Human	High (predicted)	SH2D7	SH2 domain containing 7	Human,Mouse,Rat
rno-miR-128-1-5p	miR-128-1-5p (and other miRNAs w/seed GGGGCCG)	TargetScan Human	High (predicted)	SIK1/SIK1B	salt inducible kinase 1	Human
rno-miR-128-1-5p	miR-128-1-5p (and other miRNAs w/seed GGGGCCG)	TargetScan Human	High (predicted)	SIRPA	signal regulatory protein alpha	Human,Mouse,Rat
rno-miR-128-1-5p	miR-128-1-5p (and other miRNAs w/seed GGGGCCG)	TargetScan Human	High (predicted)	SIRT6	sirtuin 6	Human,Mouse,Rat
rno-miR-128-1-5p	miR-128-1-5p (and other miRNAs w/seed GGGGCCG)	TargetScan Human	High (predicted)	SIX5	SIX homeobox 5	Human,Mouse,Rat
rno-miR-128-1-5p	miR-128-1-5p (and other miRNAs w/seed GGGGCCG)	TargetScan Human	High (predicted)	SLC1A7	solute carrier family 1 member 7	Human,Mouse,Rat
rno-miR-128-1-5p	miR-128-1-5p (and other miRNAs w/seed GGGGCCG)	TargetScan Human	High (predicted)	SLC26A1	solute carrier family 26 member 1	Human,Mouse,Rat
rno-miR-128-1-5p	miR-128-1-5p (and other miRNAs w/seed GGGGCCG)	TargetScan Human	High (predicted)	SLC35C1	solute carrier family 35 member C1	Human,Mouse,Rat
rno-miR-128-1-5p	miR-128-1-5p (and other miRNAs w/seed GGGGCCG)	TargetScan Human	High (predicted)	SMO	smoothened, frizzled class receptor	Human,Mouse,Rat
rno-miR-128-1-5p	miR-128-1-5p (and other miRNAs w/seed GGGGCCG)	TargetScan Human	High (predicted)	SMTNL1	smoothelin like 1	Human,Mouse,Rat
rno-miR-128-1-5p	miR-128-1-5p (and other miRNAs w/seed GGGGCCG)	TargetScan Human	High (predicted)	SNCG	synuclein gamma	Human,Mouse,Rat
rno-miR-128-1-5p	miR-128-1-5p (and other miRNAs w/seed GGGGCCG)	TargetScan Human	High (predicted)	SRR	serine racemase	Human,Mouse,Rat
rno-miR-128-1-5p	miR-128-1-5p (and other miRNAs w/seed GGGGCCG)	TargetScan Human	High (predicted)	SSTR5	somatostatin receptor 5	Human,Mouse,Rat
rno-miR-128-1-5p	miR-128-1-5p (and other miRNAs w/seed GGGGCCG)	TargetScan Human	High (predicted)	ST20-AS1	ST20 antisense RNA 1	Human
rno-miR-128-1-5p	miR-128-1-5p (and other miRNAs w/seed GGGGCCG)	TargetScan Human	High (predicted)	ST8SIA2	ST8 alpha-N-acetyl-neuraminide alpha-2,8-sialyltransferase 2	Human,Mouse,Rat
rno-miR-128-1-5p	miR-128-1-5p (and other miRNAs w/seed GGGGCCG)	TargetScan Human	High (predicted)	STX1A	syntaxin 1A	Human,Mouse,Rat
rno-miR-128-1-5p	miR-128-1-5p (and other miRNAs w/seed GGGGCCG)	TargetScan Human	High (predicted)	SYNGR1	synaptogyrin 1	Human,Mouse,Rat
rno-miR-128-1-5p	miR-128-1-5p (and other miRNAs w/seed GGGGCCG)	TargetScan Human	High (predicted)	TBX6	T-box 6	Human,Mouse,Rat
rno-miR-128-1-5p	miR-128-1-5p (and other miRNAs w/seed GGGGCCG)	TargetScan Human	High (predicted)	TBXA2R	thromboxane A2 receptor	Human,Mouse,Rat
rno-miR-128-1-5p	miR-128-1-5p (and other miRNAs w/seed GGGGCCG)	TargetScan Human	High (predicted)	TCF7	transcription factor 7	Human
rno-miR-128-1-5p	miR-128-1-5p (and other miRNAs w/seed GGGGCCG)	TargetScan Human	High (predicted)	TFE3	transcription factor binding to IGHM enhancer 3	Human,Mouse,Rat
rno-miR-128-1-5p	miR-128-1-5p (and other miRNAs w/seed GGGGCCG)	TargetScan Human	High (predicted)	TFR2	transferrin receptor 2	Human,Mouse,Rat
rno-miR-128-1-5p	miR-128-1-5p (and other miRNAs w/seed GGGGCCG)	TargetScan Human	High (predicted)	TGFB1	transforming growth factor beta 1	Human,Mouse,Rat
rno-miR-128-1-5p	miR-128-1-5p (and other miRNAs w/seed GGGGCCG)	TargetScan Human	High (predicted)	TMEM201	transmembrane protein 201	Human,Mouse,Rat
rno-miR-128-1-5p	miR-128-1-5p (and other miRNAs w/seed GGGGCCG)	TargetScan Human	High (predicted)	TMUB1	transmembrane and ubiquitin like domain containing 1	Human,Mouse,Rat
rno-miR-128-1-5p	miR-128-1-5p (and other miRNAs w/seed GGGGCCG)	TargetScan Human	High (predicted)	TNRC18	trinucleotide repeat containing 18	Human,Mouse,Rat
rno-miR-128-1-5p	miR-128-1-5p (and other miRNAs w/seed GGGGCCG)	TargetScan Human	High (predicted)	TOM1	target of myb1 membrane trafficking protein	Human,Mouse,Rat
rno-miR-128-1-5p	miR-128-1-5p (and other miRNAs w/seed GGGGCCG)	TargetScan Human	High (predicted)	TP73	tumor protein p73	Human,Mouse,Rat
rno-miR-128-1-5p	miR-128-1-5p (and other miRNAs w/seed GGGGCCG)	TargetScan Human	High (predicted)	TRPV4	transient receptor potential cation channel subfamily V member 4	Human,Mouse,Rat
rno-miR-128-1-5p	miR-128-1-5p (and other miRNAs w/seed GGGGCCG)	TargetScan Human	High (predicted)	TSPAN11	tetraspanin 11	Human,Mouse,Rat
rno-miR-128-1-5p	miR-128-1-5p (and other miRNAs w/seed GGGGCCG)	TargetScan Human	High (predicted)	TSPAN17	tetraspanin 17	Human,Mouse,Rat
rno-miR-128-1-5p	miR-128-1-5p (and other miRNAs w/seed GGGGCCG)	TargetScan Human	High (predicted)	TSPYL2	TSPY like 2	Human,Mouse,Rat
rno-miR-128-1-5p	miR-128-1-5p (and other miRNAs w/seed GGGGCCG)	TargetScan Human	High (predicted)	TTBK1	tau tubulin kinase 1	Human,Mouse,Rat
rno-miR-128-1-5p	miR-128-1-5p (and other miRNAs w/seed GGGGCCG)	TargetScan Human	High (predicted)	UNC5A	unc-5 netrin receptor A	Human,Mouse,Rat
rno-miR-128-1-5p	miR-128-1-5p (and other miRNAs w/seed GGGGCCG)	TargetScan Human	High (predicted)	USF2	upstream transcription factor 2, c-fos interacting	Human,Mouse,Rat
rno-miR-128-1-5p	miR-128-1-5p (and other miRNAs w/seed GGGGCCG)	TargetScan Human	High (predicted)	USH1C	USH1 protein network component harmonin	Human,Mouse
rno-miR-128-1-5p	miR-128-1-5p (and other miRNAs w/seed GGGGCCG)	TargetScan Human	High (predicted)	USP20	ubiquitin specific peptidase 20	Human,Mouse,Rat
rno-miR-128-1-5p	miR-128-1-5p (and other miRNAs w/seed GGGGCCG)	TargetScan Human	High (predicted)	USP30	ubiquitin specific peptidase 30	Human,Mouse,Rat
rno-miR-128-1-5p	miR-128-1-5p (and other miRNAs w/seed GGGGCCG)	TargetScan Human	High (predicted)	VIPR1	vasoactive intestinal peptide receptor 1	Human,Mouse,Rat
rno-miR-128-1-5p	miR-128-1-5p (and other miRNAs w/seed GGGGCCG)	TargetScan Human	High (predicted)	WFS1	wolframin ER transmembrane glycoprotein	Human,Mouse,Rat
rno-miR-128-1-5p	miR-128-1-5p (and other miRNAs w/seed GGGGCCG)	TargetScan Human	High (predicted)	WNT7B	Wnt family member 7B	Human,Mouse,Rat
rno-miR-128-1-5p	miR-128-1-5p (and other miRNAs w/seed GGGGCCG)	TargetScan Human	High (predicted)	ZBTB42	zinc finger and BTB domain containing 42	Human,Mouse,Rat
rno-miR-128-1-5p	miR-128-1-5p (and other miRNAs w/seed GGGGCCG)	TargetScan Human	High (predicted)	ZMIZ1	zinc finger MIZ-type containing 1	Human,Mouse,Rat
rno-miR-128-1-5p	miR-128-1-5p (and other miRNAs w/seed GGGGCCG)	TargetScan Human	High (predicted)	ZNF213	zinc finger protein 213	Human,Mouse
rno-miR-1306-5p	miR-1306-5p (miRNAs w/seed CACCUCC)	TargetScan Human	High (predicted)	AGPAT4	1-acylglycerol-3-phosphate O-acyltransferase 4	Human,Mouse,Rat
rno-miR-1306-5p	miR-1306-5p (miRNAs w/seed CACCUCC)	TargetScan Human	High (predicted)	ANKRD11	ankyrin repeat domain 11	Human,Mouse,Rat
rno-miR-1306-5p	miR-1306-5p (miRNAs w/seed CACCUCC)	TargetScan Human	High (predicted)	APBA1	amyloid beta precursor protein binding family A member 1	Human,Mouse,Rat
rno-miR-1306-5p	miR-1306-5p (miRNAs w/seed CACCUCC)	TargetScan Human	High (predicted)	APOA4	apolipoprotein A4	Human,Mouse,Rat
rno-miR-1306-5p	miR-1306-5p (miRNAs w/seed CACCUCC)	TargetScan Human	High (predicted)	APOL3	apolipoprotein L3	Human,Rat
rno-miR-1306-5p	miR-1306-5p (miRNAs w/seed CACCUCC)	TargetScan Human	High (predicted)	AQP1	aquaporin 1 (Colton blood group)	Human,Mouse,Rat
rno-miR-1306-5p	miR-1306-5p (miRNAs w/seed CACCUCC)	TargetScan Human	High (predicted)	AREL1	apoptosis resistant E3 ubiquitin protein ligase 1	Human,Mouse,Rat
rno-miR-1306-5p	miR-1306-5p (miRNAs w/seed CACCUCC)	TargetScan Human	High (predicted)	B4GAT1	beta-1,4-glucuronyltransferase 1	Human,Mouse,Rat
rno-miR-1306-5p	miR-1306-5p (miRNAs w/seed CACCUCC)	TargetScan Human	High (predicted)	BBS5	Bardet-Biedl syndrome 5	Human,Mouse,Rat
rno-miR-1306-5p	miR-1306-5p (miRNAs w/seed CACCUCC)	TargetScan Human	High (predicted)	C22orf46	chromosome 22 open reading frame 46	Human
rno-miR-1306-5p	miR-1306-5p (miRNAs w/seed CACCUCC)	TargetScan Human	High (predicted)	CCER2	coiled-coil glutamate rich protein 2	Human,Mouse,Rat
rno-miR-1306-5p	miR-1306-5p (miRNAs w/seed CACCUCC)	TargetScan Human	High (predicted)	CCL28	C-C motif chemokine ligand 28	Human,Mouse,Rat
rno-miR-1306-5p	miR-1306-5p (miRNAs w/seed CACCUCC)	TargetScan Human	High (predicted)	CCND1	cyclin D1	Human,Mouse,Rat
rno-miR-1306-5p	miR-1306-5p (miRNAs w/seed CACCUCC)	TargetScan Human	High (predicted)	CLIC5	chloride intracellular channel 5	Human,Mouse,Rat
rno-miR-1306-5p	miR-1306-5p (miRNAs w/seed CACCUCC)	TargetScan Human	High (predicted)	COL17A1	collagen type XVII alpha 1 chain	Human
rno-miR-1306-5p	miR-1306-5p (miRNAs w/seed CACCUCC)	TargetScan Human	High (predicted)	CTH	cystathionine gamma-lyase	Human,Mouse,Rat
rno-miR-1306-5p	miR-1306-5p (miRNAs w/seed CACCUCC)	TargetScan Human	High (predicted)	CTRC	chymotrypsin C	Human,Mouse,Rat
rno-miR-1306-5p	miR-1306-5p (miRNAs w/seed CACCUCC)	TargetScan Human	High (predicted)	CYP3A4	cytochrome P450 family 3 subfamily A member 4	Human,Rat
rno-miR-1306-5p	miR-1306-5p (miRNAs w/seed CACCUCC)	TargetScan Human	High (predicted)	CYP4F11	cytochrome P450 family 4 subfamily F member 11	Human,Mouse,Rat
rno-miR-1306-5p	miR-1306-5p (miRNAs w/seed CACCUCC)	TargetScan Human	High (predicted)	CYP4V2	cytochrome P450 family 4 subfamily V member 2	Human,Mouse,Rat
rno-miR-1306-5p	miR-1306-5p (miRNAs w/seed CACCUCC)	TargetScan Human	High (predicted)	CYSLTR2	cysteinyl leukotriene receptor 2	Human,Mouse,Rat
rno-miR-1306-5p	miR-1306-5p (miRNAs w/seed CACCUCC)	TargetScan Human	High (predicted)	DDIT4	DNA damage inducible transcript 4	Human,Mouse,Rat
rno-miR-1306-5p	miR-1306-5p (miRNAs w/seed CACCUCC)	TargetScan Human	High (predicted)	DHH	desert hedgehog	Human,Mouse,Rat
rno-miR-1306-5p	miR-1306-5p (miRNAs w/seed CACCUCC)	TargetScan Human	High (predicted)	DMBX1	diencephalon/mesencephalon homeobox 1	Human,Mouse,Rat
rno-miR-1306-5p	miR-1306-5p (miRNAs w/seed CACCUCC)	TargetScan Human	High (predicted)	DNASE1	deoxyribonuclease 1	Human,Mouse,Rat
rno-miR-1306-5p	miR-1306-5p (miRNAs w/seed CACCUCC)	TargetScan Human	High (predicted)	DPT	dermatopontin	Human,Mouse
rno-miR-1306-5p	miR-1306-5p (miRNAs w/seed CACCUCC)	TargetScan Human	High (predicted)	DUOX2	dual oxidase 2	Human,Mouse,Rat
rno-miR-1306-5p	miR-1306-5p (miRNAs w/seed CACCUCC)	TargetScan Human	High (predicted)	EGLN3	egl-9 family hypoxia inducible factor 3	Human,Mouse,Rat
rno-miR-1306-5p	miR-1306-5p (miRNAs w/seed CACCUCC)	TargetScan Human	High (predicted)	EIF4E1B	eukaryotic translation initiation factor 4E family member 1B	Human,Mouse,Rat
rno-miR-1306-5p	miR-1306-5p (miRNAs w/seed CACCUCC)	TargetScan Human	High (predicted)	ELAVL3	ELAV like RNA binding protein 3	Human,Mouse,Rat
rno-miR-1306-5p	miR-1306-5p (miRNAs w/seed CACCUCC)	TargetScan Human	High (predicted)	FAM83C	family with sequence similarity 83 member C	Human,Mouse,Rat
rno-miR-1306-5p	miR-1306-5p (miRNAs w/seed CACCUCC)	TargetScan Human	High (predicted)	FBXL5	F-box and leucine rich repeat protein 5	Human,Mouse,Rat
rno-miR-1306-5p	miR-1306-5p (miRNAs w/seed CACCUCC)	TargetScan Human	High (predicted)	FCGR3A/FCGR3B	Fc fragment of IgG receptor IIIa	Human,Mouse,Rat
rno-miR-1306-5p	miR-1306-5p (miRNAs w/seed CACCUCC)	TargetScan Human	High (predicted)	FDXR	ferredoxin reductase	Human,Mouse,Rat
rno-miR-1306-5p	miR-1306-5p (miRNAs w/seed CACCUCC)	TargetScan Human	High (predicted)	FGFR3	fibroblast growth factor receptor 3	Human,Mouse,Rat
rno-miR-1306-5p	miR-1306-5p (miRNAs w/seed CACCUCC)	TargetScan Human	High (predicted)	FUT7	fucosyltransferase 7	Human,Mouse,Rat
rno-miR-1306-5p	miR-1306-5p (miRNAs w/seed CACCUCC)	TargetScan Human	High (predicted)	GDF2	growth differentiation factor 2	Human,Mouse,Rat
rno-miR-1306-5p	miR-1306-5p (miRNAs w/seed CACCUCC)	TargetScan Human	High (predicted)	GIPR	gastric inhibitory polypeptide receptor	Human,Mouse,Rat
rno-miR-1306-5p	miR-1306-5p (miRNAs w/seed CACCUCC)	TargetScan Human	High (predicted)	GNG7	G protein subunit gamma 7	Human,Mouse,Rat
rno-miR-1306-5p	miR-1306-5p (miRNAs w/seed CACCUCC)	TargetScan Human	High (predicted)	GPATCH2L	G-patch domain containing 2 like	Human,Mouse,Rat
rno-miR-1306-5p	miR-1306-5p (miRNAs w/seed CACCUCC)	TargetScan Human	High (predicted)	GPRIN2	G protein regulated inducer of neurite outgrowth 2	Human,Mouse,Rat
rno-miR-1306-5p	miR-1306-5p (miRNAs w/seed CACCUCC)	TargetScan Human	High (predicted)	HERPUD1	homocysteine inducible ER protein with ubiquitin like domain 1	Human,Mouse,Rat
rno-miR-1306-5p	miR-1306-5p (miRNAs w/seed CACCUCC)	TargetScan Human	High (predicted)	HRAS	HRas proto-oncogene, GTPase	Human,Mouse,Rat
rno-miR-1306-5p	miR-1306-5p (miRNAs w/seed CACCUCC)	TargetScan Human	High (predicted)	IER3	immediate early response 3	Human,Mouse,Rat
rno-miR-1306-5p	miR-1306-5p (miRNAs w/seed CACCUCC)	TargetScan Human	High (predicted)	IL17RD	interleukin 17 receptor D	Human,Mouse,Rat
rno-miR-1306-5p	miR-1306-5p (miRNAs w/seed CACCUCC)	TargetScan Human	High (predicted)	IRS4	insulin receptor substrate 4	Human
rno-miR-1306-5p	miR-1306-5p (miRNAs w/seed CACCUCC)	TargetScan Human	High (predicted)	KAT8	lysine acetyltransferase 8	Human,Mouse,Rat
rno-miR-1306-5p	miR-1306-5p (miRNAs w/seed CACCUCC)	TargetScan Human	High (predicted)	KIR2DL4	killer cell immunoglobulin like receptor, two Ig domains and long cytoplasmic tail 4	Human
rno-miR-1306-5p	miR-1306-5p (miRNAs w/seed CACCUCC)	TargetScan Human	High (predicted)	LARP4B	La ribonucleoprotein domain family member 4B	Human,Mouse,Rat
rno-miR-1306-5p	miR-1306-5p (miRNAs w/seed CACCUCC)	TargetScan Human	High (predicted)	LBH	limb bud and heart development	Human,Mouse,Rat
rno-miR-1306-5p	miR-1306-5p (miRNAs w/seed CACCUCC)	TargetScan Human	High (predicted)	LEP	leptin	Human,Mouse,Rat
rno-miR-1306-5p	miR-1306-5p (miRNAs w/seed CACCUCC)	TargetScan Human	High (predicted)	LIMS2	LIM zinc finger domain containing 2	Human,Mouse,Rat
rno-miR-1306-5p	miR-1306-5p (miRNAs w/seed CACCUCC)	TargetScan Human	High (predicted)	LMO4	LIM domain only 4	Human,Mouse,Rat
rno-miR-1306-5p	miR-1306-5p (miRNAs w/seed CACCUCC)	TargetScan Human	High (predicted)	MAPKBP1	mitogen-activated protein kinase binding protein 1	Human,Mouse,Rat
rno-miR-1306-5p	miR-1306-5p (miRNAs w/seed CACCUCC)	TargetScan Human	High (predicted)	MC1R	melanocortin 1 receptor	Human,Mouse,Rat
rno-miR-1306-5p	miR-1306-5p (miRNAs w/seed CACCUCC)	TargetScan Human	High (predicted)	NASP	nuclear autoantigenic sperm protein	Human,Mouse,Rat
rno-miR-1306-5p	miR-1306-5p (miRNAs w/seed CACCUCC)	TargetScan Human	High (predicted)	NIPSNAP3A	nipsnap homolog 3A	Human,Mouse,Rat
rno-miR-1306-5p	miR-1306-5p (miRNAs w/seed CACCUCC)	TargetScan Human	High (predicted)	NR6A1	nuclear receptor subfamily 6 group A member 1	Human,Mouse,Rat
rno-miR-1306-5p	miR-1306-5p (miRNAs w/seed CACCUCC)	TargetScan Human	High (predicted)	NRF1	nuclear respiratory factor 1	Human,Mouse,Rat
rno-miR-1306-5p	miR-1306-5p (miRNAs w/seed CACCUCC)	TargetScan Human	High (predicted)	PABPN1	poly(A) binding protein nuclear 1	Human,Mouse,Rat
rno-miR-1306-5p	miR-1306-5p (miRNAs w/seed CACCUCC)	TargetScan Human	High (predicted)	PROP1	PROP paired-like homeobox 1	Human,Mouse,Rat
rno-miR-1306-5p	miR-1306-5p (miRNAs w/seed CACCUCC)	TargetScan Human	High (predicted)	PRSS38	protease, serine 38	Human,Mouse,Rat
rno-miR-1306-5p	miR-1306-5p (miRNAs w/seed CACCUCC)	TargetScan Human	High (predicted)	RFX8	RFX family member 8, lacking RFX DNA binding domain	Human,Mouse,Rat
rno-miR-1306-5p	miR-1306-5p (miRNAs w/seed CACCUCC)	TargetScan Human	High (predicted)	RPL22	ribosomal protein L22	Human,Mouse,Rat
rno-miR-1306-5p	miR-1306-5p (miRNAs w/seed CACCUCC)	TargetScan Human	High (predicted)	SCRN1	secernin 1	Human,Mouse,Rat
rno-miR-1306-5p	miR-1306-5p (miRNAs w/seed CACCUCC)	TargetScan Human	High (predicted)	SERPINH1	serpin family H member 1	Human,Mouse,Rat
rno-miR-1306-5p	miR-1306-5p (miRNAs w/seed CACCUCC)	TargetScan Human	High (predicted)	SFRP1	secreted frizzled related protein 1	Human,Mouse,Rat
rno-miR-1306-5p	miR-1306-5p (miRNAs w/seed CACCUCC)	TargetScan Human	High (predicted)	SLC2A8	solute carrier family 2 member 8	Human,Mouse,Rat
rno-miR-1306-5p	miR-1306-5p (miRNAs w/seed CACCUCC)	TargetScan Human	High (predicted)	SLC7A10	solute carrier family 7 member 10	Human,Mouse,Rat
rno-miR-1306-5p	miR-1306-5p (miRNAs w/seed CACCUCC)	TargetScan Human	High (predicted)	SNTB2	syntrophin beta 2	Human,Mouse,Rat
rno-miR-1306-5p	miR-1306-5p (miRNAs w/seed CACCUCC)	TargetScan Human	High (predicted)	SNX31	sorting nexin 31	Human,Mouse,Rat
rno-miR-1306-5p	miR-1306-5p (miRNAs w/seed CACCUCC)	TargetScan Human	High (predicted)	SPRY3	sprouty RTK signaling antagonist 3	Human,Mouse,Rat
rno-miR-1306-5p	miR-1306-5p (miRNAs w/seed CACCUCC)	TargetScan Human	High (predicted)	STK32C	serine/threonine kinase 32C	Human,Mouse,Rat
rno-miR-1306-5p	miR-1306-5p (miRNAs w/seed CACCUCC)	TargetScan Human	High (predicted)	TACR2	tachykinin receptor 2	Human,Mouse,Rat
rno-miR-1306-5p	miR-1306-5p (miRNAs w/seed CACCUCC)	TargetScan Human	High (predicted)	TCAP	titin-cap	Human,Mouse
rno-miR-1306-5p	miR-1306-5p (miRNAs w/seed CACCUCC)	TargetScan Human	High (predicted)	TLR6	toll like receptor 6	Human,Mouse,Rat
rno-miR-1306-5p	miR-1306-5p (miRNAs w/seed CACCUCC)	TargetScan Human	High (predicted)	TMEM139	transmembrane protein 139	Human,Mouse,Rat
rno-miR-1306-5p	miR-1306-5p (miRNAs w/seed CACCUCC)	TargetScan Human	High (predicted)	TMEM37	transmembrane protein 37	Human,Mouse,Rat
rno-miR-1306-5p	miR-1306-5p (miRNAs w/seed CACCUCC)	TargetScan Human	High (predicted)	TMEM38B	transmembrane protein 38B	Human,Mouse,Rat
rno-miR-1306-5p	miR-1306-5p (miRNAs w/seed CACCUCC)	TargetScan Human	High (predicted)	TMPRSS6	transmembrane protease, serine 6	Human,Mouse,Rat
rno-miR-1306-5p	miR-1306-5p (miRNAs w/seed CACCUCC)	TargetScan Human	High (predicted)	TNFRSF13B	TNF receptor superfamily member 13B	Human,Mouse
rno-miR-1306-5p	miR-1306-5p (miRNAs w/seed CACCUCC)	TargetScan Human	High (predicted)	TRAK1	trafficking kinesin protein 1	Human,Mouse,Rat
rno-miR-1306-5p	miR-1306-5p (miRNAs w/seed CACCUCC)	TargetScan Human	High (predicted)	TRIM27	tripartite motif containing 27	Human,Mouse,Rat
rno-miR-1306-5p	miR-1306-5p (miRNAs w/seed CACCUCC)	TargetScan Human	High (predicted)	TRMT112	tRNA methyltransferase subunit 11-2	Human,Mouse,Rat
rno-miR-1306-5p	miR-1306-5p (miRNAs w/seed CACCUCC)	TargetScan Human	High (predicted)	UBR1	ubiquitin protein ligase E3 component n-recognin 1	Human,Mouse,Rat
rno-miR-1306-5p	miR-1306-5p (miRNAs w/seed CACCUCC)	TargetScan Human	High (predicted)	VAPB	VAMP associated protein B and C	Human,Mouse,Rat
rno-miR-1306-5p	miR-1306-5p (miRNAs w/seed CACCUCC)	TargetScan Human	High (predicted)	VPS33A	VPS33A, CORVET/HOPS core subunit	Human,Mouse,Rat
rno-miR-1306-5p	miR-1306-5p (miRNAs w/seed CACCUCC)	TargetScan Human	High (predicted)	WARS2	tryptophanyl tRNA synthetase 2, mitochondrial	Human,Mouse,Rat
rno-miR-1306-5p	miR-1306-5p (miRNAs w/seed CACCUCC)	TargetScan Human	High (predicted)	ZEB2	zinc finger E-box binding homeobox 2	Human,Mouse,Rat
rno-miR-1306-5p	miR-1306-5p (miRNAs w/seed CACCUCC)	TargetScan Human	High (predicted)	ZNF106	zinc finger protein 106	Human,Mouse,Rat
rno-miR-1306-5p	miR-1306-5p (miRNAs w/seed CACCUCC)	TargetScan Human	High (predicted)	ZNF589	zinc finger protein 589	Human
rno-miR-1306-5p	miR-1306-5p (miRNAs w/seed CACCUCC)	TargetScan Human	High (predicted)	ZNF784	zinc finger protein 784	Human,Mouse,Rat
rno-miR-1306-5p	miR-1306-5p (miRNAs w/seed CACCUCC)	TargetScan Human	High (predicted)	ZRSR2	zinc finger CCCH-type, RNA binding motif and serine/arginine rich 2	Human,Mouse,Rat
rno-miR-218a-5p	miR-218-5p (and other miRNAs w/seed UGUGCUU)	TargetScan Human	High (predicted)	ACTN1	actinin alpha 1	Human,Mouse,Rat
rno-miR-218a-5p	miR-218-5p (and other miRNAs w/seed UGUGCUU)	TargetScan Human	High (predicted)	ADIPOR2	adiponectin receptor 2	Human,Mouse,Rat
rno-miR-218a-5p	miR-218-5p (and other miRNAs w/seed UGUGCUU)	TargetScan Human	High (predicted)	ALAS2	5'-aminolevulinate synthase 2	Human,Mouse,Rat
rno-miR-218a-5p	miR-218-5p (and other miRNAs w/seed UGUGCUU)	TargetScan Human	High (predicted)	AP1S2	adaptor related protein complex 1 sigma 2 subunit	Human,Mouse,Rat
rno-miR-218a-5p	miR-218-5p (and other miRNAs w/seed UGUGCUU)	Ingenuity Expert Findings,TargetScan Human	Experimentally Observed,Moderate (predicted)	ARAF	A-Raf proto-oncogene, serine/threonine kinase	Human,Mouse,Rat
rno-miR-218a-5p	miR-218-5p (and other miRNAs w/seed UGUGCUU)	TargetScan Human	High (predicted)	B3GAT1	beta-1,3-glucuronyltransferase 1	Human,Mouse,Rat
rno-miR-218a-5p	miR-218-5p (and other miRNAs w/seed UGUGCUU)	TargetScan Human	High (predicted)	BIRC5	baculoviral IAP repeat containing 5	Human,Mouse,Rat
rno-miR-218a-5p	miR-218-5p (and other miRNAs w/seed UGUGCUU)	Ingenuity Expert Findings,TargetScan Human	Experimentally Observed,High (predicted)	BMI1	BMI1 proto-oncogene, polycomb ring finger	Human
rno-miR-218a-5p	miR-218-5p (and other miRNAs w/seed UGUGCUU)	TargetScan Human	High (predicted)	C7orf25	chromosome 7 open reading frame 25	Human,Mouse,Rat
rno-miR-218a-5p	miR-218-5p (and other miRNAs w/seed UGUGCUU)	TargetScan Human	High (predicted)	CAV3	caveolin 3	Human,Mouse,Rat
rno-miR-218a-5p	miR-218-5p (and other miRNAs w/seed UGUGCUU)	TargetScan Human	High (predicted)	CCDC50	coiled-coil domain containing 50	Human
rno-miR-218a-5p	miR-218-5p (and other miRNAs w/seed UGUGCUU)	TargetScan Human	High (predicted)	CCDC89	coiled-coil domain containing 89	Human,Mouse,Rat
rno-miR-218a-5p	miR-218-5p (and other miRNAs w/seed UGUGCUU)	TargetScan Human	High (predicted)	CCER2	coiled-coil glutamate rich protein 2	Human,Mouse,Rat
rno-miR-218a-5p	miR-218-5p (and other miRNAs w/seed UGUGCUU)	TargetScan Human	High (predicted)	CETN2	centrin 2	Human,Mouse,Rat
rno-miR-218a-5p	miR-218-5p (and other miRNAs w/seed UGUGCUU)	TargetScan Human	High (predicted)	CHST8	carbohydrate sulfotransferase 8	Human,Mouse,Rat
rno-miR-218a-5p	miR-218-5p (and other miRNAs w/seed UGUGCUU)	TargetScan Human	High (predicted)	CLEC5A	C-type lectin domain containing 5A	Human,Mouse,Rat
rno-miR-218a-5p	miR-218-5p (and other miRNAs w/seed UGUGCUU)	TargetScan Human,miRecords	Experimentally Observed,Moderate (predicted)	COL1A1	collagen type I alpha 1 chain	Human,Mouse,Rat
rno-miR-218a-5p	miR-218-5p (and other miRNAs w/seed UGUGCUU)	TargetScan Human	High (predicted)	COMMD3-BMI1	COMMD3-BMI1 readthrough	Human,Mouse,Rat
rno-miR-218a-5p	miR-218-5p (and other miRNAs w/seed UGUGCUU)	TargetScan Human	High (predicted)	CPQ	carboxypeptidase Q	Human,Mouse,Rat
rno-miR-218a-5p	miR-218-5p (and other miRNAs w/seed UGUGCUU)	TargetScan Human	High (predicted)	CXADR	CXADR, Ig-like cell adhesion molecule	Human,Mouse,Rat
rno-miR-218a-5p	miR-218-5p (and other miRNAs w/seed UGUGCUU)	TargetScan Human	High (predicted)	CYBRD1	cytochrome b reductase 1	Human,Mouse,Rat
rno-miR-218a-5p	miR-218-5p (and other miRNAs w/seed UGUGCUU)	TargetScan Human	High (predicted)	CYP2C18	cytochrome P450 family 2 subfamily C member 18	Human,Mouse,Rat
rno-miR-218a-5p	miR-218-5p (and other miRNAs w/seed UGUGCUU)	TargetScan Human	High (predicted)	DCDC2	doublecortin domain containing 2	Human,Mouse,Rat
rno-miR-218a-5p	miR-218-5p (and other miRNAs w/seed UGUGCUU)	TargetScan Human	High (predicted)	DEFB132	defensin beta 132	Human
rno-miR-218a-5p	miR-218-5p (and other miRNAs w/seed UGUGCUU)	Ingenuity Expert Findings	Experimentally Observed	EGFR	epidermal growth factor receptor	Human,Mouse,Rat
rno-miR-218a-5p	miR-218-5p (and other miRNAs w/seed UGUGCUU)	TargetScan Human	High (predicted)	FAM3C	family with sequence similarity 3 member C	Human,Mouse,Rat
rno-miR-218a-5p	miR-218-5p (and other miRNAs w/seed UGUGCUU)	TargetScan Human	High (predicted)	FHL5	four and a half LIM domains 5	Human,Mouse,Rat
rno-miR-218a-5p	miR-218-5p (and other miRNAs w/seed UGUGCUU)	TargetScan Human	High (predicted)	FUT9	fucosyltransferase 9	Human,Mouse,Rat
rno-miR-218a-5p	miR-218-5p (and other miRNAs w/seed UGUGCUU)	TargetScan Human	High (predicted)	GABRB2	gamma-aminobutyric acid type A receptor beta2 subunit	Human,Mouse,Rat
rno-miR-218a-5p	miR-218-5p (and other miRNAs w/seed UGUGCUU)	TargetScan Human	High (predicted)	GALNT3	polypeptide N-acetylgalactosaminyltransferase 3	Human,Mouse,Rat
rno-miR-218a-5p	miR-218-5p (and other miRNAs w/seed UGUGCUU)	TargetScan Human	High (predicted)	GLCE	glucuronic acid epimerase	Human,Mouse,Rat
rno-miR-218a-5p	miR-218-5p (and other miRNAs w/seed UGUGCUU)	TargetScan Human	High (predicted)	GNAI2	G protein subunit alpha i2	Human,Mouse,Rat
rno-miR-218a-5p	miR-218-5p (and other miRNAs w/seed UGUGCUU)	TargetScan Human	High (predicted)	GNG3	G protein subunit gamma 3	Human,Mouse,Rat
rno-miR-218a-5p	miR-218-5p (and other miRNAs w/seed UGUGCUU)	TargetScan Human	High (predicted)	GPR161	G protein-coupled receptor 161	Human,Mouse,Rat
rno-miR-218a-5p	miR-218-5p (and other miRNAs w/seed UGUGCUU)	TargetScan Human	High (predicted)	GPR45	G protein-coupled receptor 45	Human,Mouse,Rat
rno-miR-218a-5p	miR-218-5p (and other miRNAs w/seed UGUGCUU)	TargetScan Human	High (predicted)	GREM1	gremlin 1, DAN family BMP antagonist	Human,Mouse,Rat
rno-miR-218a-5p	miR-218-5p (and other miRNAs w/seed UGUGCUU)	TargetScan Human	High (predicted)	HAPLN1	hyaluronan and proteoglycan link protein 1	Human,Mouse,Rat
rno-miR-218a-5p	miR-218-5p (and other miRNAs w/seed UGUGCUU)	TargetScan Human	High (predicted)	HIVEP1	human immunodeficiency virus type I enhancer binding protein 1	Human,Mouse,Rat
rno-miR-218a-5p	miR-218-5p (and other miRNAs w/seed UGUGCUU)	TargetScan Human	High (predicted)	HPGD	15-hydroxyprostaglandin dehydrogenase	Human,Mouse,Rat
rno-miR-218a-5p	miR-218-5p (and other miRNAs w/seed UGUGCUU)	TargetScan Human	High (predicted)	IGF2	insulin like growth factor 2	Human,Mouse,Rat
rno-miR-218a-5p	miR-218-5p (and other miRNAs w/seed UGUGCUU)	TargetScan Human	High (predicted)	INTS6	integrator complex subunit 6	Human,Mouse,Rat
rno-miR-218a-5p	miR-218-5p (and other miRNAs w/seed UGUGCUU)	TargetScan Human	High (predicted)	ITM2C	integral membrane protein 2C	Human,Mouse,Rat
rno-miR-218a-5p	miR-218-5p (and other miRNAs w/seed UGUGCUU)	TargetScan Human	High (predicted)	KCNIP3	potassium voltage-gated channel interacting protein 3	Human,Mouse,Rat
rno-miR-218a-5p	miR-218-5p (and other miRNAs w/seed UGUGCUU)	miRecords	Experimentally Observed	KCNJ16	potassium voltage-gated channel subfamily J member 16	Human,Mouse,Rat
rno-miR-218a-5p	miR-218-5p (and other miRNAs w/seed UGUGCUU)	TargetScan Human	High (predicted)	KCNJ6	potassium voltage-gated channel subfamily J member 6	Human,Mouse,Rat
rno-miR-218a-5p	miR-218-5p (and other miRNAs w/seed UGUGCUU)	TargetScan Human	High (predicted)	KIAA0040	KIAA0040	Human,Mouse,Rat
rno-miR-218a-5p	miR-218-5p (and other miRNAs w/seed UGUGCUU)	TargetScan Human	High (predicted)	KIRREL3	kirre like nephrin family adhesion molecule 3	Human,Mouse,Rat
rno-miR-218a-5p	miR-218-5p (and other miRNAs w/seed UGUGCUU)	TargetScan Human	High (predicted)	KLF9	Kruppel like factor 9	Human,Mouse,Rat
rno-miR-218a-5p	miR-218-5p (and other miRNAs w/seed UGUGCUU)	TargetScan Human	High (predicted)	L3MBTL3	L3MBTL3, histone methyl-lysine binding protein	Human,Mouse,Rat
rno-miR-218a-5p	miR-218-5p (and other miRNAs w/seed UGUGCUU)	TargetScan Human,miRecords	Experimentally Observed,Moderate (predicted)	LAMB3	laminin subunit beta 3	Human,Mouse,Rat
rno-miR-218a-5p	miR-218-5p (and other miRNAs w/seed UGUGCUU)	TargetScan Human	High (predicted)	LHFPL6	LHFPL tetraspan subfamily member 6	Human,Mouse,Rat
rno-miR-218a-5p	miR-218-5p (and other miRNAs w/seed UGUGCUU)	TargetScan Human	High (predicted)	LMO3	LIM domain only 3	Human
rno-miR-218a-5p	miR-218-5p (and other miRNAs w/seed UGUGCUU)	TargetScan Human	High (predicted)	LRIG1	leucine rich repeats and immunoglobulin like domains 1	Human,Mouse,Rat
rno-miR-218a-5p	miR-218-5p (and other miRNAs w/seed UGUGCUU)	TargetScan Human	High (predicted)	MBNL1	muscleblind like splicing regulator 1	Human,Mouse,Rat
rno-miR-218a-5p	miR-218-5p (and other miRNAs w/seed UGUGCUU)	TargetScan Human	High (predicted)	MC2R	melanocortin 2 receptor	Human,Mouse,Rat
rno-miR-218a-5p	miR-218-5p (and other miRNAs w/seed UGUGCUU)	TargetScan Human	High (predicted)	MCF2	MCF.2 cell line derived transforming sequence	Human,Mouse,Rat
rno-miR-218a-5p	miR-218-5p (and other miRNAs w/seed UGUGCUU)	TargetScan Human	High (predicted)	MDGA2	MAM domain containing glycosylphosphatidylinositol anchor 2	Human,Mouse,Rat
rno-miR-218a-5p	miR-218-5p (and other miRNAs w/seed UGUGCUU)	TargetScan Human	High (predicted)	MED17	mediator complex subunit 17	Human,Mouse,Rat
rno-miR-218a-5p	miR-218-5p (and other miRNAs w/seed UGUGCUU)	TargetScan Human	High (predicted)	MINDY2	MINDY lysine 48 deubiquitinase 2	Human,Mouse,Rat
rno-miR-218a-5p	miR-218-5p (and other miRNAs w/seed UGUGCUU)	TargetScan Human	High (predicted)	MOCS2	molybdenum cofactor synthesis 2	Human,Mouse,Rat
rno-miR-218a-5p	miR-218-5p (and other miRNAs w/seed UGUGCUU)	TargetScan Human	High (predicted)	MRVI1	murine retrovirus integration site 1 homolog	Human,Mouse,Rat
rno-miR-218a-5p	miR-218-5p (and other miRNAs w/seed UGUGCUU)	TargetScan Human	High (predicted)	MYF5	myogenic factor 5	Human,Mouse,Rat
rno-miR-218a-5p	miR-218-5p (and other miRNAs w/seed UGUGCUU)	TargetScan Human	High (predicted)	NCAN	neurocan	Human,Mouse,Rat
rno-miR-218a-5p	miR-218-5p (and other miRNAs w/seed UGUGCUU)	TargetScan Human	High (predicted)	NEBL	nebulette	Human,Rat
rno-miR-218a-5p	miR-218-5p (and other miRNAs w/seed UGUGCUU)	TargetScan Human	High (predicted)	NMT2	N-myristoyltransferase 2	Human,Mouse,Rat
rno-miR-218a-5p	miR-218-5p (and other miRNAs w/seed UGUGCUU)	TargetScan Human	High (predicted)	NODAL	nodal growth differentiation factor	Human,Mouse,Rat
rno-miR-218a-5p	miR-218-5p (and other miRNAs w/seed UGUGCUU)	TargetScan Human	High (predicted)	NPY1R	neuropeptide Y receptor Y1	Human,Mouse,Rat
rno-miR-218a-5p	miR-218-5p (and other miRNAs w/seed UGUGCUU)	TargetScan Human	High (predicted)	PALM2	paralemmin 2	Human,Mouse
rno-miR-218a-5p	miR-218-5p (and other miRNAs w/seed UGUGCUU)	TargetScan Human	High (predicted)	PCYOX1	prenylcysteine oxidase 1	Human,Mouse,Rat
rno-miR-218a-5p	miR-218-5p (and other miRNAs w/seed UGUGCUU)	TargetScan Human	High (predicted)	PIEZO2	piezo type mechanosensitive ion channel component 2	Human,Mouse,Rat
rno-miR-218a-5p	miR-218-5p (and other miRNAs w/seed UGUGCUU)	Ingenuity Expert Findings,TargetScan Human	Experimentally Observed,Moderate (predicted)	PIK3C2A	phosphatidylinositol-4-phosphate 3-kinase catalytic subunit type 2 alpha	Human,Mouse,Rat
rno-miR-218a-5p	miR-218-5p (and other miRNAs w/seed UGUGCUU)	Ingenuity Expert Findings,TargetScan Human	Experimentally Observed,High (predicted)	PLCG1	phospholipase C gamma 1	Human,Mouse,Rat
rno-miR-218a-5p	miR-218-5p (and other miRNAs w/seed UGUGCUU)	TargetScan Human	High (predicted)	PLCL2	phospholipase C like 2	Human,Mouse,Rat
rno-miR-218a-5p	miR-218-5p (and other miRNAs w/seed UGUGCUU)	TargetScan Human	High (predicted)	PLXNC1	plexin C1	Human,Mouse,Rat
rno-miR-218a-5p	miR-218-5p (and other miRNAs w/seed UGUGCUU)	TargetScan Human	High (predicted)	PPP1CB	protein phosphatase 1 catalytic subunit beta	Human,Mouse,Rat
rno-miR-218a-5p	miR-218-5p (and other miRNAs w/seed UGUGCUU)	TargetScan Human	High (predicted)	PRKG1	protein kinase, cGMP-dependent, type I	Human,Mouse,Rat
rno-miR-218a-5p	miR-218-5p (and other miRNAs w/seed UGUGCUU)	TargetScan Human	High (predicted)	PTP4A1	protein tyrosine phosphatase type IVA, member 1	Human,Mouse,Rat
rno-miR-218a-5p	miR-218-5p (and other miRNAs w/seed UGUGCUU)	TargetScan Human	High (predicted)	PTPRA	protein tyrosine phosphatase, receptor type A	Human,Mouse,Rat
rno-miR-218a-5p	miR-218-5p (and other miRNAs w/seed UGUGCUU)	TargetScan Human	High (predicted)	RABGAP1L	RAB GTPase activating protein 1 like	Human,Mouse,Rat
rno-miR-218a-5p	miR-218-5p (and other miRNAs w/seed UGUGCUU)	TargetScan Human	High (predicted)	RASSF2	Ras association domain family member 2	Human,Mouse,Rat
rno-miR-218a-5p	miR-218-5p (and other miRNAs w/seed UGUGCUU)	TargetScan Human	High (predicted)	RBM47	RNA binding motif protein 47	Human,Mouse,Rat
rno-miR-218a-5p	miR-218-5p (and other miRNAs w/seed UGUGCUU)	TargetScan Human	High (predicted)	RCBTB1	RCC1 and BTB domain containing protein 1	Human,Mouse,Rat
rno-miR-218a-5p	miR-218-5p (and other miRNAs w/seed UGUGCUU)	TargetScan Human	High (predicted)	RET	ret proto-oncogene	Human,Mouse,Rat
rno-miR-218a-5p	miR-218-5p (and other miRNAs w/seed UGUGCUU)	TargetScan Human	High (predicted)	RIC3	RIC3 acetylcholine receptor chaperone	Human,Mouse,Rat
rno-miR-218a-5p	miR-218-5p (and other miRNAs w/seed UGUGCUU)	Ingenuity Expert Findings,TargetScan Human	Experimentally Observed,Moderate (predicted)	RICTOR	RPTOR independent companion of MTOR complex 2	Human,Mouse,Rat
rno-miR-218a-5p	miR-218-5p (and other miRNAs w/seed UGUGCUU)	TargetScan Human	High (predicted)	RNF114	ring finger protein 114	Human,Mouse,Rat
rno-miR-218a-5p	miR-218-5p (and other miRNAs w/seed UGUGCUU)	TargetScan Human	High (predicted)	RPS6KA3	ribosomal protein S6 kinase A3	Human,Mouse,Rat
rno-miR-218a-5p	miR-218-5p (and other miRNAs w/seed UGUGCUU)	TargetScan Human	High (predicted)	RPS6KA6	ribosomal protein S6 kinase A6	Human,Mouse,Rat
rno-miR-218a-5p	miR-218-5p (and other miRNAs w/seed UGUGCUU)	TargetScan Human	High (predicted)	RTP1	receptor transporter protein 1	Human,Mouse,Rat
rno-miR-218a-5p	miR-218-5p (and other miRNAs w/seed UGUGCUU)	Ingenuity Expert Findings,TargetScan Human	Experimentally Observed,Moderate (predicted)	RUNX2	runt related transcription factor 2	Human,Mouse,Rat
rno-miR-218a-5p	miR-218-5p (and other miRNAs w/seed UGUGCUU)	TargetScan Human	High (predicted)	SERP1	stress associated endoplasmic reticulum protein 1	Human,Mouse,Rat
rno-miR-218a-5p	miR-218-5p (and other miRNAs w/seed UGUGCUU)	TargetScan Human	High (predicted)	SERPINI1	serpin family I member 1	Human,Mouse,Rat
rno-miR-218a-5p	miR-218-5p (and other miRNAs w/seed UGUGCUU)	TargetScan Human	High (predicted)	SHANK2	SH3 and multiple ankyrin repeat domains 2	Human,Mouse,Rat
rno-miR-218a-5p	miR-218-5p (and other miRNAs w/seed UGUGCUU)	TargetScan Human	High (predicted)	SHC4	SHC adaptor protein 4	Human,Mouse,Rat
rno-miR-218a-5p	miR-218-5p (and other miRNAs w/seed UGUGCUU)	TargetScan Human	High (predicted)	SLC17A6	solute carrier family 17 member 6	Human,Mouse,Rat
rno-miR-218a-5p	miR-218-5p (and other miRNAs w/seed UGUGCUU)	TargetScan Human	High (predicted)	SLC24A4	solute carrier family 24 member 4	Human,Mouse
rno-miR-218a-5p	miR-218-5p (and other miRNAs w/seed UGUGCUU)	TargetScan Human	High (predicted)	SLC6A1	solute carrier family 6 member 1	Human,Mouse,Rat
rno-miR-218a-5p	miR-218-5p (and other miRNAs w/seed UGUGCUU)	TargetScan Human	High (predicted)	SNTB2	syntrophin beta 2	Human,Mouse,Rat
rno-miR-218a-5p	miR-218-5p (and other miRNAs w/seed UGUGCUU)	miRecords	Experimentally Observed	SP1	Sp1 transcription factor	Human,Mouse,Rat
rno-miR-218a-5p	miR-218-5p (and other miRNAs w/seed UGUGCUU)	TargetScan Human	High (predicted)	SSPN	sarcospan	Human,Mouse,Rat
rno-miR-218a-5p	miR-218-5p (and other miRNAs w/seed UGUGCUU)	TargetScan Human	High (predicted)	SSR3	signal sequence receptor subunit 3	Human,Mouse,Rat
rno-miR-218a-5p	miR-218-5p (and other miRNAs w/seed UGUGCUU)	TargetScan Human	High (predicted)	STATH	statherin	Human
rno-miR-218a-5p	miR-218-5p (and other miRNAs w/seed UGUGCUU)	TargetScan Human	High (predicted)	SYCE3	synaptonemal complex central element protein 3	Human,Mouse,Rat
rno-miR-218a-5p	miR-218-5p (and other miRNAs w/seed UGUGCUU)	TargetScan Human	High (predicted)	TMEM107	transmembrane protein 107	Human,Mouse,Rat
rno-miR-218a-5p	miR-218-5p (and other miRNAs w/seed UGUGCUU)	TargetScan Human	High (predicted)	TNC	tenascin C	Human,Mouse,Rat
rno-miR-218a-5p	miR-218-5p (and other miRNAs w/seed UGUGCUU)	TargetScan Human	High (predicted)	TOB1	transducer of ERBB2, 1	Human,Mouse,Rat
rno-miR-218a-5p	miR-218-5p (and other miRNAs w/seed UGUGCUU)	TargetScan Human	High (predicted)	TPD52	tumor protein D52	Human,Mouse,Rat
rno-miR-218a-5p	miR-218-5p (and other miRNAs w/seed UGUGCUU)	TargetScan Human	High (predicted)	TRMT13	tRNA methyltransferase 13 homolog	Human,Mouse,Rat
rno-miR-218a-5p	miR-218-5p (and other miRNAs w/seed UGUGCUU)	TargetScan Human	High (predicted)	TRMT9B	tRNA methyltransferase 9B (putative)	Human,Mouse,Rat
rno-miR-218a-5p	miR-218-5p (and other miRNAs w/seed UGUGCUU)	TargetScan Human	High (predicted)	TSHZ2	teashirt zinc finger homeobox 2	Human,Mouse,Rat
rno-miR-218a-5p	miR-218-5p (and other miRNAs w/seed UGUGCUU)	TargetScan Human	High (predicted)	TUB	tubby bipartite transcription factor	Human,Mouse,Rat
rno-miR-218a-5p	miR-218-5p (and other miRNAs w/seed UGUGCUU)	TargetScan Human	High (predicted)	TYROBP	TYRO protein tyrosine kinase binding protein	Human,Mouse,Rat
rno-miR-218a-5p	miR-218-5p (and other miRNAs w/seed UGUGCUU)	TargetScan Human	High (predicted)	UBN2	ubinuclein 2	Human,Mouse,Rat
rno-miR-218a-5p	miR-218-5p (and other miRNAs w/seed UGUGCUU)	TargetScan Human	High (predicted)	UQCR10	ubiquinol-cytochrome c reductase, complex III subunit X	Human,Mouse,Rat
rno-miR-218a-5p	miR-218-5p (and other miRNAs w/seed UGUGCUU)	TargetScan Human	High (predicted)	VAMP7	vesicle associated membrane protein 7	Human,Mouse,Rat
rno-miR-218a-5p	miR-218-5p (and other miRNAs w/seed UGUGCUU)	TargetScan Human	High (predicted)	VRK2	vaccinia related kinase 2	Human,Mouse,Rat
rno-miR-218a-5p	miR-218-5p (and other miRNAs w/seed UGUGCUU)	TargetScan Human	High (predicted)	WDR66	WD repeat domain 66	Human,Mouse,Rat
rno-miR-433-5p	miR-433-5p (miRNAs w/seed ACGGUGA)	TargetScan Human	High (predicted)	ARHGAP1	Rho GTPase activating protein 1	Human,Mouse,Rat
rno-miR-433-5p	miR-433-5p (miRNAs w/seed ACGGUGA)	TargetScan Human	High (predicted)	ASCC1	activating signal cointegrator 1 complex subunit 1	Human,Mouse,Rat
rno-miR-433-5p	miR-433-5p (miRNAs w/seed ACGGUGA)	TargetScan Human	High (predicted)	CRX	cone-rod homeobox	Human,Mouse,Rat
rno-miR-433-5p	miR-433-5p (miRNAs w/seed ACGGUGA)	TargetScan Human	High (predicted)	DCTN4	dynactin subunit 4	Human,Mouse,Rat
rno-miR-433-5p	miR-433-5p (miRNAs w/seed ACGGUGA)	TargetScan Human	High (predicted)	DDAH1	dimethylarginine dimethylaminohydrolase 1	Human,Mouse,Rat
rno-miR-433-5p	miR-433-5p (miRNAs w/seed ACGGUGA)	TargetScan Human	High (predicted)	DNAAF5	dynein axonemal assembly factor 5	Human,Mouse,Rat
rno-miR-433-5p	miR-433-5p (miRNAs w/seed ACGGUGA)	TargetScan Human	High (predicted)	EDAR	ectodysplasin A receptor	Human,Mouse,Rat
rno-miR-433-5p	miR-433-5p (miRNAs w/seed ACGGUGA)	TargetScan Human	High (predicted)	FIGN	fidgetin, microtubule severing factor	Human,Mouse,Rat
rno-miR-433-5p	miR-433-5p (miRNAs w/seed ACGGUGA)	TargetScan Human	High (predicted)	IQSEC1	IQ motif and Sec7 domain 1	Human,Mouse,Rat
rno-miR-433-5p	miR-433-5p (miRNAs w/seed ACGGUGA)	TargetScan Human	High (predicted)	KAT7	lysine acetyltransferase 7	Human,Mouse,Rat
rno-miR-433-5p	miR-433-5p (miRNAs w/seed ACGGUGA)	TargetScan Human	High (predicted)	MAGEA4	MAGE family member A4	Human
rno-miR-433-5p	miR-433-5p (miRNAs w/seed ACGGUGA)	TargetScan Human	High (predicted)	NT5C3A	5'-nucleotidase, cytosolic IIIA	Human,Mouse,Rat
rno-miR-433-5p	miR-433-5p (miRNAs w/seed ACGGUGA)	TargetScan Human	High (predicted)	NUDT7	nudix hydrolase 7	Human,Mouse,Rat
rno-miR-433-5p	miR-433-5p (miRNAs w/seed ACGGUGA)	TargetScan Human	High (predicted)	PEX10	peroxisomal biogenesis factor 10	Human,Mouse,Rat
rno-miR-433-5p	miR-433-5p (miRNAs w/seed ACGGUGA)	TargetScan Human	High (predicted)	PLD5	phospholipase D family member 5	Human,Mouse,Rat
rno-miR-433-5p	miR-433-5p (miRNAs w/seed ACGGUGA)	TargetScan Human	High (predicted)	RBM43	RNA binding motif protein 43	Human,Mouse,Rat
rno-miR-433-5p	miR-433-5p (miRNAs w/seed ACGGUGA)	TarBase,miRecords	Experimentally Observed	RTL1	retrotransposon Gag like 1	Human,Mouse
rno-miR-433-5p	miR-433-5p (miRNAs w/seed ACGGUGA)	TargetScan Human	High (predicted)	SALL3	spalt like transcription factor 3	Human,Mouse,Rat
rno-miR-433-5p	miR-433-5p (miRNAs w/seed ACGGUGA)	TargetScan Human	High (predicted)	SIRT7	sirtuin 7	Human,Mouse,Rat
rno-miR-433-5p	miR-433-5p (miRNAs w/seed ACGGUGA)	TargetScan Human	High (predicted)	SMAD9	SMAD family member 9	Human,Mouse,Rat
rno-miR-433-5p	miR-433-5p (miRNAs w/seed ACGGUGA)	TargetScan Human	High (predicted)	TGS1	trimethylguanosine synthase 1	Human,Mouse,Rat
rno-miR-433-5p	miR-433-5p (miRNAs w/seed ACGGUGA)	TargetScan Human	High (predicted)	TMEM107	transmembrane protein 107	Human,Mouse,Rat
rno-miR-433-5p	miR-433-5p (miRNAs w/seed ACGGUGA)	TargetScan Human	High (predicted)	TNFRSF13C	TNF receptor superfamily member 13C	Human,Mouse,Rat
rno-miR-433-5p	miR-433-5p (miRNAs w/seed ACGGUGA)	TargetScan Human	High (predicted)	TP53	tumor protein p53	Human,Mouse,Rat
rno-miR-433-5p	miR-433-5p (miRNAs w/seed ACGGUGA)	TargetScan Human	High (predicted)	TPO	thyroid peroxidase	Human,Mouse,Rat
rno-miR-433-5p	miR-433-5p (miRNAs w/seed ACGGUGA)	TargetScan Human	High (predicted)	TRAPPC2	trafficking protein particle complex 2	Human,Mouse,Rat
rno-miR-433-5p	miR-433-5p (miRNAs w/seed ACGGUGA)	TargetScan Human	High (predicted)	ZNF135	zinc finger protein 135	Human
rno-miR-598-3p	miR-598-3p (miRNAs w/seed ACGUCAU)	TargetScan Human	High (predicted)	ANXA1	annexin A1	Human,Mouse,Rat
rno-miR-598-3p	miR-598-3p (miRNAs w/seed ACGUCAU)	TargetScan Human	High (predicted)	CA6	carbonic anhydrase 6	Human,Mouse,Rat
rno-miR-598-3p	miR-598-3p (miRNAs w/seed ACGUCAU)	TargetScan Human	High (predicted)	CCDC33	coiled-coil domain containing 33	Human,Mouse,Rat
rno-miR-598-3p	miR-598-3p (miRNAs w/seed ACGUCAU)	TargetScan Human	High (predicted)	COX7C	cytochrome c oxidase subunit 7C	Human
rno-miR-598-3p	miR-598-3p (miRNAs w/seed ACGUCAU)	TargetScan Human	High (predicted)	EXOSC3	exosome component 3	Human,Mouse,Rat
rno-miR-598-3p	miR-598-3p (miRNAs w/seed ACGUCAU)	TargetScan Human	High (predicted)	FABP2	fatty acid binding protein 2	Human,Mouse,Rat
rno-miR-598-3p	miR-598-3p (miRNAs w/seed ACGUCAU)	TargetScan Human	High (predicted)	HNRNPD	heterogeneous nuclear ribonucleoprotein D	Human,Mouse,Rat
rno-miR-598-3p	miR-598-3p (miRNAs w/seed ACGUCAU)	TargetScan Human	High (predicted)	ISOC1	isochorismatase domain containing 1	Human,Mouse,Rat
rno-miR-598-3p	miR-598-3p (miRNAs w/seed ACGUCAU)	TargetScan Human	High (predicted)	JAG1	jagged 1	Human,Mouse,Rat
rno-miR-598-3p	miR-598-3p (miRNAs w/seed ACGUCAU)	TargetScan Human	High (predicted)	KCNV2	potassium voltage-gated channel modifier subfamily V member 2	Human,Mouse,Rat
rno-miR-598-3p	miR-598-3p (miRNAs w/seed ACGUCAU)	TargetScan Human	High (predicted)	MECOM	MDS1 and EVI1 complex locus	Human,Mouse
rno-miR-598-3p	miR-598-3p (miRNAs w/seed ACGUCAU)	TargetScan Human	High (predicted)	MYH8	myosin heavy chain 8	Human,Mouse,Rat
rno-miR-598-3p	miR-598-3p (miRNAs w/seed ACGUCAU)	TargetScan Human	High (predicted)	NTN1	netrin 1	Human,Mouse,Rat
rno-miR-598-3p	miR-598-3p (miRNAs w/seed ACGUCAU)	TargetScan Human	High (predicted)	PAX3	paired box 3	Human,Mouse,Rat
rno-miR-598-3p	miR-598-3p (miRNAs w/seed ACGUCAU)	TargetScan Human	High (predicted)	PTGIR	prostaglandin I2 receptor	Human,Mouse,Rat
rno-miR-598-3p	miR-598-3p (miRNAs w/seed ACGUCAU)	TargetScan Human	High (predicted)	PTPRZ1	protein tyrosine phosphatase, receptor type Z1	Human,Mouse,Rat
rno-miR-598-3p	miR-598-3p (miRNAs w/seed ACGUCAU)	TargetScan Human	High (predicted)	QRSL1	glutaminyl-tRNA synthase (glutamine-hydrolyzing)-like 1	Human,Mouse,Rat
rno-miR-598-3p	miR-598-3p (miRNAs w/seed ACGUCAU)	TargetScan Human	High (predicted)	RGS9BP	regulator of G protein signaling 9 binding protein	Human,Mouse,Rat
rno-miR-598-3p	miR-598-3p (miRNAs w/seed ACGUCAU)	TargetScan Human	High (predicted)	SLC45A4	solute carrier family 45 member 4	Human,Mouse,Rat
rno-miR-598-3p	miR-598-3p (miRNAs w/seed ACGUCAU)	TargetScan Human	High (predicted)	SLC6A13	solute carrier family 6 member 13	Human,Mouse,Rat
rno-miR-598-3p	miR-598-3p (miRNAs w/seed ACGUCAU)	TargetScan Human	High (predicted)	SNCA	synuclein alpha	Human,Mouse,Rat
rno-miR-598-3p	miR-598-3p (miRNAs w/seed ACGUCAU)	TargetScan Human	High (predicted)	TSN	translin	Human,Mouse,Rat
